# Supplementary material for: Genome-wide identification of rubber tree pathogenesis-related 10 (PR-10) proteins with biological relevance to plant defense
Source: Sci Rep. 2024 Jan 11;14:1072. doi: 10.1038/s41598-024-51312-3 (PMC10784482; doi:10.1038/s41598-024-51312-3)
Supplement: Supplementary file 1 — Supplementary Information 1. [file 41598_2024_51312_MOESM1_ESM.xlsx]

## Sheet: Table S1 Query
Table S1 The query sequences from PFAM00407 used for BLASTp
	Species	Sequence name	Sequence
1	H. brasiliensis	A0A6A6KCW0|unreviewed|Bet_v_1 domain-containing protein|taxID	MTKEVKTQAKIGVGLDIVWKALAKDLKSTIPSMIPNLVKDADVIEVMVALCTVYLFNFGPDIKTMTYQKEKVSEFDESLHRIALEVIEGGHLNLGFSYYNTIFQLTATEEGETLIEVTVAYDSEIDDDTLPLKTTSTLAFIKNLENYLVNAGS
2	H. brasiliensis	A0A6A6KJK2|unreviewed|Bet_v_1 domain-containing protein|taxID	MGVLTYEAEVATGIPPTKMFKVFVLDADNIIPKILPQAIKSIEILEGNGGPGTIKKTTFAEGSEFKYVKNKIEAIDKDTFTYSYSSIEGEPWIDTLEKIYYEVKIVPSADGDPFARPQANTTQRVMLRSMKLLSRPVKKKSWQCSRLLKPTSWQILMPTTKRIPLSDREICSIPVFRLLCLKLIDYAFLYSTFSLANLATMGVFTYEEEVTSTVPAYRLFKAIALESDIIIPKVAPHAIKSSEIIEGDGGPGSIKKITFAEGSQFKYVKHKIEKLDKESFTYGYTIIDGDALAHTLEKISYETKFVPTPDGGCICKGISKYYTKGDFEIKEEDIKVGKEKARGMFKAIEAYLLANPDA
3	H. brasiliensis	A0A6A6KK10|unreviewed|Bet_v_1 domain-containing protein|taxID	MGVVSYEMVVNSSVPPAKLYKASVLDAEVLLPKLVPQAIKSSQFKYMKHKVDAIDKENFTFSHTVFEGDMLMNAIEKITYDIKFEQSPDGGSICKEGCKYYTIGDYELNIEQLKAAKERRLGLFNAIEAYILANPDTF
4	H. brasiliensis	A0A6A6KM18|unreviewed|Bet_v_1 domain-containing protein|taxID	MGVVSYELVVNSPIPPAKLYKALVLDSDILLPKIMPQAIKSVEILEGDGGPGTIKKVTFGEGSQFKYSKHKIEAIDKENLKFRHSVIEGDMLMNVIEKITYEIKFEQSPDGGCICKESSSYYTIGDFELNKDQLKAGKEKALGMFKAVEAYLLANPDAY
5	H. brasiliensis	A0A6A6KMA0|unreviewed|Bet_v_1 domain-containing protein|taxID	MGVSTFTQEYTSPVAPSRMFKALILDSNILIPKLLPEFIKSVQVIQGGEGAGTIEQVNFTEASDLKYVKNRIEELDKDNLVCKYTLIEGDPLGDKLDSIAYEVKFEAASDGGSICKITSNYITIGEFSIEEEAIKDGKDKALGIYKVVEAYLLENPHVYA
6	H. brasiliensis	A0A6A6KMF5|unreviewed|Bet_v_1 domain-containing protein|taxID	MGVVTFERKITTSITPARIFKVLVLEADDAIPKILPQVVKSVEILEGDGGPGTIKKTNFAEGSESKFIKTKIEVMDKDNLTHCYSVIGGDQWNDVLEKISYETIVVAAPDGGSIIKTSSKYYPKENYEIIQDQVKAGAQKALEFFKAVEAYLLANPDAFN
7	H. brasiliensis	A0A6A6KMV5|unreviewed|Bet_v_1 domain-containing protein|taxID	MAFVTANAGVKVNIKSQPDAFWTHIQLSTNWFRVAVPDLYTSIVLPDPSNSAVRTVTYGQSSQNIKSSTESITENSQAKLTYTITAGDILQKYKVNTFQATILYPNDKWVEWNWTYNYLPEDQKNVIDLDADIAEIAVKTLAKLDNYLKKQ
8	H. brasiliensis	A0A6A6KNV8|unreviewed|Bet_v_1 domain-containing protein|taxID	MGVLTYETEVATGIPPTKMFKVFVLDADNIIPQILPQAIKSIEILEGNGGPGTIKKTTFAEGNEFKYVKNKIEAIDKDNFTYSYTSIEGEPWIDTLEKVYYEVKIVPSADGGSICKTTSKYYSKVIVRSMKPLSRLVKKKSWECSRLLKPISWQILVPTTKNPIIIVGS
9	H. brasiliensis	A0A6A6KP71|unreviewed|Bet_v_1 domain-containing protein|taxID	MVVGYCNGLLLCTTGNKGCATIDSNLKFKVVRIPLDDLIAKCEFAVEVFSSETGQSPDSVVSSPKPIYWSIRPTNAVVYNGLLRWMTRGNEIVVYDSYSDRVVLLVEKPKKAYKIHGSELSHVKERIDAIDKENLTYDYSVIGGDPALLNKALDKISFQIKVESSPDGGSIFKRSSKSYTIDGAEVNEEEIKAGQEKAMEAFVGIFRAFEAYILANPDV
10	H. brasiliensis	A0A6A6L6T8|unreviewed|Bet_v_1 domain-containing protein|taxID	MALKGKLETVLDLKSSREKFLSLWKEQADEAPNLTPTKYSRSSCPRRKEQAHQVPNHSPTNIQGVHVLEGDWVTPGSIKVWNYTIDGRAEVFKEKIELDEEKKVLTITDLEGDVFKIYKVYTAIWELTPRGQGSFAKLTLEYENLNDNVPVPHNYMDLVISMTKDIDRKNLQGINERIYAGTVQSFQIK
11	H. brasiliensis	A0A6A6L7Y9|unreviewed|Bet_v_1 domain-containing protein|taxID	MALEGKLETLLDLKSSPEKFLTLWKKQAYEVPNLTPTNIQGVHVLEGDWVTSGSIKVWNYTIDGKAEVFQEKIELDEEKNIVTLIGLEGDVFKIYKVYTVIWELTTKDQGSLAKLTLEYEKLNENVPVPDNYMDFWISVTKDIDEGISK
12	H. brasiliensis	A0A6A6L9G1|unreviewed|Bet_v_1 domain-containing protein|taxID	MALKGKLETVLDLKSSPEKFLSLWKEQAYQVPNLTSTNIQGVHVLEGDWVTPGSIKVWNYTIDGKAEVFQEKIELDEEKKIVRIIGLEGDVLKIYRVCTGTWELTPKDQGSLAKLTLEFEKVNENVPVPHNYMDFVISMTKDIDEGISK
13	H. brasiliensis	A0A6A6L244|unreviewed|Bet_v_1 domain-containing protein|taxID	MAQLAQLSKLERQIGIKTTPDKFYSFFKNNMPRFPQMFQSNIKSFEVVGGGEVKTGSITSWKYCLDGSPVMGGKVRFETMDDARKTFVFDVVEGDVLKVYKSFKAKVEIGSDCVKWTLEYEKTNNDIPNPDAYLGLAAKISKGIDVHLCQ
14	H. brasiliensis	A0A6A6L948|unreviewed|Bet_v_1 domain-containing protein|taxID	MALKGKLESVLELKSSPEKFLNPWKEQAHQVPNHSPTNIQGVHVHEGDWVTAGSIKVWNYTIDGRAEVFKEKIVFDDEKKILSIVGLEGDLFKIYKVYTVSWELKPKSQGSLAKVTL
15	H. brasiliensis	A0A6A6LAN9|unreviewed|Bet_v_1 domain-containing protein|taxID	MSMTMIGSTPTPSRSGDGRAEVFKEKIEFDEEKKIVIIIGLEGDVFKICKVLIVTWKLTPKGQGSLAKETLE
16	H. brasiliensis	A0A6A6LQH1|unreviewed|Bet_v_1 domain-containing protein|taxID	MATAIPPTKMFKVFVLEADTAIPKILPQVVKNVEIIEGNGGPGTIKKTSFAEDREVKYIKTQIDATDKDNFTHCYSAIGGDPWMDALEKVSYEIKMVSSSDGGSIIKTTTKLPKGKW
17	H. brasiliensis	A0A6A6LQZ9|unreviewed|Bet_v_1 domain-containing protein|taxID	MASSGKLDVEVHNRSSPDKFWNSIRDSTTLFPKAFPDQYKNIRVLEGDGKAPGSVRLFTYAEGSPLVKVSKERIDAVDETSKHVAYSVIEGELLKYYKTFKGFIFVGSVEACNTIASNSKFSANSHDIVCEFCLNSDFEI
18	H. brasiliensis	A0A6A6LVA3|unreviewed|Bet_v_1 domain-containing protein|taxID	MRRIAGKETVVTLVSRIASTSHGSQFKYSKHKIEAIDKENLKFSHSVIEGDMLVIEKITYDIKFEQSPDGGCICKESSNYYTFGDFELNKDQLIKAGKYKALGMFKAVEAYLLANPDAC
19	H. brasiliensis	A0A6A6LVM1|unreviewed|Bet_v_1 domain-containing protein|taxID	MSLKGKLETVLELKATPEQYFNVLAKQAHHIPNHTPSNIQAVQVHEGDWETAGSIKIWNYTTPDGKAEILKEQVELDEENKKIVFVGLEGDVMKSYKVFKPSYSLAPKGKGCLATCVIEYEKLNENVPTPHIYMDFMTGIAKEIDAGLVGAK
20	H. brasiliensis	A0A6A6LVP5|unreviewed|Bet_v_1 domain-containing protein|taxID	MNLFGKLEVDEEANAPADHFHEVFSCRPHMYLIRPEKIQGCDLHEGEWGREGTVICWNYSHDGSPKVAKQLIEAIDDVNFSTTFKVIEGDLLNDYKSFKATVQATPKGEGSLVHWTFEY
21	H. brasiliensis	A0A6A6LVP7|unreviewed|Bet_v_1 domain-containing protein|taxID	MALVGKLETEIEVKSSAEKFSAHTEQKHILSPKLIMRIYMALRSMKVICTPQAQSSRNFNLDGKVHTVKGRIHVDEEKKSVTSVTVEGEILKNYKSVNVTIQVIPKGEGSLVKWIWEYEKVSLDIPDPKKFQDLAINVTKDVDAYATSA
22	H. brasiliensis	A0A6A6LVT4|unreviewed|Bet_v_1 domain-containing protein|taxID	MAQIEKLEVQTEIKSSAAKFYEILRSKAYLIPKICPDYVKDIQALQGDWDSVGSVRLWTYVADEQSRTITFNILEGEIMKHYKTYKPIVQVTTIGPGSLAKWSIEYEKKNEDIPPPHKYMEFLANFNKAVDAYLLTNKA
23	H. brasiliensis	A0A6A6LX05|unreviewed|Uncharacterized protein|taxID	MSLKGKLETVFELKATPEQYFNVWAKQAHQIPNHTPSNIQAVQVHEGDWETAGSIKIWNYTTPDGKAEILKEQVELDEENKKIVFVVLEGDMMKSYKVFKSSYSLAPKGQGCLATCVMEYEKLKERPHSTYLHGSHDCVSLALPLHQIKVILFIDTRKTTMSLKGKLETVLILKATPEQFFNVWAKQAHQIPNHTPSNIQAVQVHEDGKAEIFKEQVELDEVNKKIVLVGLEGDVMKSYKVFKPFFSYTKGPGLFGDLCY
24	H. brasiliensis	A0A6A6LYR0|unreviewed|Bet_v_1 domain-containing protein|taxID	MSLKGKLETVLELKATPEQYFNVLAKQAHHIPNHTPSNIQAVQVHEGDWETAGSIKIWNYTTPAEILKEQVELDEENKKIVFVGLEGDVMKSYKVFKPSYSLAPKGKGCLATCVIEYEKLNENVPTPHIYMDFMTGIAKEIDAGLVGAK
25	H. brasiliensis	A0A6A6LZH5|unreviewed|Bet_v_1 domain-containing protein|taxID	MSLKGKLETVLELKATPEQFFNVLAKQAHQIPNHTPSNIQAVQVHEGDWETGGSIKIWNYTTPDGKAEIFKEQVELDEVNKKIVLVGLEGDVMKSYKVYKASYSLAPKGQGCLATCVIEYEKLNENVPTPTSTWIS
26	H. brasiliensis	A0A6A6LZI4|unreviewed|Bet_v_1 domain-containing protein|taxID	MALVGKLETEIEVKSSAEKFFSTYRAKAHIVPKTHHENLLSVEVHEGDLYSSGSIKQWTFNLDGKVHTLKGKIHVDEEKKSVTSVTVEGEILNNYKSFNVTIQVIPKNEGSLVKWIWEYEKVSLDIPDPKKFQDLAINVT
27	H. brasiliensis	A0A6A6M0B6|unreviewed|Bet_v_1 domain-containing protein|taxID	MRGQQSVETPVGVPATIVWDAYRGLELGRLVDQLLGDVIGKVEVVQGDGGVGTIIKLTFPPGTPGIGYLKEIFTKIDDDNRVKETELIEGGYKDLGFDIFRCRLEIIEKDAKSSIIRSTVEYEIDDTKPELASFVSIKHFELMAETIGKYLTDKKSIK
28	H. brasiliensis	A0A6A6M3N6|unreviewed|Uncharacterized protein|taxID	MGVILYEGQVASKVPPAKLFKKFVLESLTLLPKVLPQALESVVNLQGDGGPGTIRQVHFSNGSFVKETVDAIDKENFIFDYSVIEGDRSFMSKELEKICFQIKIEASPDGGSICKRSSKSYAREGVDVNEEEIKAAQEKIMEAFVGIFKNGLSINQSSCSPTCSFLCFLFLLFSRIMGVAAYDLEVTSPVPPAKLFKAFVLDNDDLIQKVIPQAISNVEILEGDGGPGTVRKVTFGEGKYITERTRRYIFYPPICVTIVNICMPVTNLNNPSFAGSQFKYVKHRIEEIDKENLIYRYSVIEGDALMNVLEKISNEIKFEASADGGSICKNNSTYFTIGDFELKQEQIKAGKEKSLEIFKAVEAYLLENPDTYN
29	H. brasiliensis	A0A6A6MJC3|unreviewed|Bet_v_1 domain-containing protein|taxID	MGVVTNQTEFPSAIPPAKLFKVFLLDAHKTIPKIVPQAIKSIEIIEGDGGSGSIKKTTFAEGKDIKYIKHKVDFVDKDNFIYNYTAIEADPWLEGLEKVSYETQIVPSPDGGSISKCTTKYYPKGDSKIDVDKSRRAN
30	H. brasiliensis	A0A6A6MJC6|unreviewed|Bet_v_1 domain-containing protein|taxID	MAVVTFTDEFTSSVPSKKLFTALILDADNLIPKLMPQAFKSIETIQGNGGPGSIKKMTFAEGHQVKHVKNRIDAIDPENFSYTYSLVDGHGLLDKLETVLYEVQFLPGPDGGSINKMKSTYHTKGDVVLSDEEIKAGKEKALGMYKAVEGYLLQNPDAYA
31	H. brasiliensis	A0A6A6MJD1|unreviewed|Bet_v_1 domain-containing protein|taxID	MFKVFVLEADTAIPSIVPQAVKSVEIIEGNGGPGTIKKTTFAEGKEYKYIKTKVEAVDKDNFKNSYSIIEAEPKLDVIEKISYEIEIVASPDGGSIIKSTSKYFPKGNSQINEEQVKTGAEKALGLFKAVEAYLLANPDAYN
32	H. brasiliensis	A0A6A6MJD2|unreviewed|Bet_v_1 domain-containing protein|taxID	MGVLTFQKETATAIPPAKMFKVFVLEADTAIPSIVPQAVKSVEIIEGNGGPGTIKKTTFAEVYKTKVEAVDKDNFKNSYSIIEAEPKLDVIEKISYEIEIVASPDGGSIIKSTSKYFPKGNSQINEEQVKTGAEKALGLFKAVEAYLLANPDAYN
33	H. brasiliensis	A0A6A6MJD5|unreviewed|Bet_v_1 domain-containing protein|taxID	MGVVTLEKEITVAIPPAKTFKVFVLESDTAIPSILPQAVKTVEIIEGNGGPGTIKKITFGEGGDFKYMKSKVEVVDKDTLTLLQCYWRKLLLRNKFFVLEADNAVPKNQINGFKPDS
34	H. brasiliensis	A0A6A6MKP0|unreviewed|Bet_v_1 domain-containing protein|taxID	MGVVTYELEVASPVPPAKLFKAFVLDSDNLIQKVIPKAISNVEILEGDGRPGTVRKSLSRKASSQFKYSKHKIEAIDKKNLKFSHSVIEGDMLMNVIEKITYYIKFQQSPDGGCICKESSNYHTIGDFKLNKDQLKAGKEKALGMFKAVEAYLLANPDAC
35	H. brasiliensis	A0A6A6MKQ1|unreviewed|Bet_v_1 domain-containing protein|taxID	MAVVTFTDEFTSSVAAKKLFTALILDADNLIPKLMPQAFKSIETIQGNGGPGSIKKMTFAEDAGPGLTHVKHRIDALDEEKMTYSYTR
36	H. brasiliensis	A0A6A6MLI5|unreviewed|Bet_v_1 domain-containing protein|taxID	MGVLTFEREMATTIPPTKMFKVFVLEADTAIPKILPQVVKNVEIIEGNGGPGTIKRTSFAEGREVKYIKTQIDATDKDNFTHCYSAIGGDPWMDALEKVSYEIKMVSSSDGGSIIKTTTKYYPKENGEINEDQIKIGAEKGLALFKAVEAYLLANPDAYN
37	H. brasiliensis	A0A6A6MMW2|unreviewed|Bet_v_1 domain-containing protein|taxID	MGVFIYSDEYTSPISPARLFKAWFLTLITLPKLMPQVVKSVEFAQVKHVKNRIDAIDPENFSYTYSLVDGHGLLDKLETVLYETSGQGPMAFEFDRDEAHGLERSKPLLLTNLQNPISNQVVRIISHGCLYFTQEYTSPVAPSRMFKALILDSNILIPKLLPQFIKSVDVIQGSEGTGTIEQVNFTEASDLKYVKNRIEELDKDNLVCKYTLIEEILWGTSLILLLMRSSLRQQ
38	H. brasiliensis	A0A6A6MNE1|unreviewed|Bet_v_1 domain-containing protein|taxID	MNVLEQISNETKFEASAAGGSIFKNNSTYFTVGDLELEQEQIKAGKEKSLEIFKAILIPITRYSTVHVGAVALMFLFFSSCRKLPFHLLLINFCCSQFKYSKHKIEAIDKENLKFSHSVIEGDMLMNVIEKITYYIKFQQSPDGGCICKESSNYHTIGDFKLNKDQLKAGKEKALGMFKAVEAYLLANPDAC
39	H. brasiliensis	A0A6A6MNF8|unreviewed|Bet_v_1 domain-containing protein|taxID	MGVVTLEKEITVAILPKTFKVFVLESDTAIPSILPQAVKTVEIIEGNGGPGTIKKITLEKVVKNVEIIEGNGGPGTIKKTSFAEGREVKYIKTQIDATDKDNFTHCYSAIGGDPWMDALEKVSYEIKMVSSSDGGSIIKTTTKYYPKENGEINEDQIKIGAEKGLALFKAVEAYLLANPDAYN
40	H. brasiliensis	A0A6A6MNG7|unreviewed|Bet_v_1 domain-containing protein|taxID	MGVVTNQTEFPSAIPPAKLFKVFLLDAHKTIPKIVPQAIKSIEIIEGDGGSGSIKKTTFAEGKDIKYIKHKVDFVDKDNFIYNYTAIEADPWLEGLEKVSYETQIVPSPDGGSISKCTTKYYPKGDSKIDVDKIKEGELKASGLFKAVEAHVLANPDAYN
41	H. brasiliensis	A0A6A6MNS3|unreviewed|Bet_v_1 domain-containing protein|taxID	MFKVFVLEADTAIPKILPQVVKNVEILEGNGGPGTIKKTSFAEGREVKYVKTQIDATDKDNFTHCYSAIGGDPWMDALEKVSYEIKMVSSSDGGSIIKTTTKYYPKENGEINEDQIKIGAEKALALFKAVEAYLLANPDAYN
42	H. brasiliensis	A0A6A6MPK3|unreviewed|Bet_v_1 domain-containing protein|taxID	MVVSTFTQEYTSPVAPSRMFKALILDSNILIPKLLPQFIKSVDVIQGSEGTGTIEQVNFTEASDLKYVKNRIEELDKDNLVCKYTLIEGDPLGDKLDSIAYEVKFEAAMMEAQFARSQAIILLSEILP
43	H. brasiliensis	A0A6A6MPL5|unreviewed|Bet_v_1 domain-containing protein|taxID	MGVLTFEREMAAAIPPTKMFKVFVLEADTAIPKILPQVVKNVEIIEGNGGPGTIKKTSFAEGREVKYIKTQIDATDKDNFTHCYSAIGGDPWMDALEKVSYEIKMVSSSDGGSIIKTTTKYYPKENGEINEDQIKIGAEKGLALFKAVEAYLLANPDAYN
44	H. brasiliensis	A0A6A6MS20|unreviewed|Bet_v_1 domain-containing protein|taxID	MALKVKLETEVEVKVPADKAFSIFRSQIHQLPNIASHMVHKAEIHEGDWEAVGSIKSWTYTVEGNVLSLKEMVEKIDEENKSITYKVADGDALKLYKSMKVTIQATAKNDGNSFLKYIIDYEKVKENAPDPHPYLEFGARVIKQVETHLLKA
45	H. brasiliensis	A0A6A6MSD0|unreviewed|Bet_v_1 domain-containing protein|taxID	MVFKEKVVADDEKKTVTLIDLEGVYDDKTAEGKAGVFKEKVEIDEENKIIKLIGLEGDVFKLYKVYNGIWHLTPKGQGSLAKLTLEYEKLNESVPAPHIYLDFMISLTTDIDAGLVQA
46	H. brasiliensis	A0A6A6MSK9|unreviewed|Bet_v_1 domain-containing protein|taxID	MALKGNLETVLQLKSSPEKFLSVWKGQAHQVPNHTPTNIQGVDVHEGDWVTSGSIKVWKYTVEGKSEVFKEKVIVDDEKKTVTLFGLEGDVFKIYKVYNVIWQLTPKGQGSLATIILEYEKLNENVPAPDIYLDFVIRITKDIDEGISNA
47	H. brasiliensis	A0A6A6MT91|unreviewed|Bet_v_1 domain-containing protein|taxID	MALTGKLETEVEVKVAADKAYGIFRSQTHQLPNIASDMIHNAEIHEGDWETPGSIKSWNYTIEGNVLSLKETIEKIDEENKSITYKVVDGDVLKLYKSMKVTIQVTAKNDGSSLMKVIIDYEKLKEDSPDPHPYLEFAAKANLEAAARGHGTYLCWHADRRHEAISEKEKNNNNKGIKGEPHARDVRMKLGVWPGRAPLK
48	H. brasiliensis	A0A6A6MTA0|unreviewed|Bet_v_1 domain-containing protein|taxID	MDGETSFSAIAPSVFDGENYQVWAVMMEAYMDACDRWEAVGEDYEIPPLLGNPTMAQIKNHKDKKTRKSKAKASLYATVSPTIFSRIMTLGSVKAVWDFLKEKYQGDERIRGMKNIFASNIPVVKEVEAIMDPTTFTVLQFAVSTTSIHTICIELGLMTLDAGLVSFISMFTVGFFQCLGEIIVLPLLNGMLGSVFPDCTWFGALMSIIGVKILESGGSPPSVPSHTPTNIQGVDVHEGDWVTSGSIKVWKYTVEGRSEIFKEKIVLDDDKKTVTLIGLEGDLLKIYEVYNVIWQLTPKGQGSLAKLILEYEKLNENVPAPRIYLDFVTRIAKV
49	H. brasiliensis	A0A6A6MUF4|unreviewed|Uncharacterized protein|taxID	MALTGKLETEVEVKVAADKAYGIFRSQTHQLPNIASDMIHNAEIHEEGNVLSLKETIEKIDEENKSITYKVVDGDANLEAVARGHGTYLCWHVDRRHEAISEKDKKNKGIKGEPHARDVRMKLELNDAADHFYKIFYSEAHHVPNASDSIHSVEDHEGDWETPGSTKLWKYTLGNPEFFKEKVDVDKVNKTITFTAVEGHVLEQYKSYKAILQVIPKGDGGLVKICVEYEKLKADDPPPSKYLDILVSVVKDVDAHLVKA
50	H. brasiliensis	A0A6A6MUN4|unreviewed|Bet_v_1 domain-containing protein|taxID	MALKGNLETVLQLKSSPEKFLSVWKGQAHQVPNHTPTNIQGVDVHEGDWVTSGSIKVWKYTVEGKSEVFKEKVIVDDEKKTVTLIGLEGDVFKIYKVYNVIWQLTPKGQGSLATIILEYEKLNENVPAPDIYLDFVIRITKILMKESPTHKWKDTETG
51	H. brasiliensis	A0A6A6MVW9|unreviewed|Bet_v_1 domain-containing protein|taxID	MADDLKGKLETELELKSTPDQFFNFWKVQVHQAPDHTPANVQGVKVHEGDWETSGSIKIWDYTIDGKPGVFKERIEIDEENKIVKLIGLDGNVFKIYKVYNGIWHATPKGEGSLAKLTLEYEKLNETAPAPHIYMDFMINTPENSEPRRKWKIKCGKALFALRTSISKEFIDHVRDISSPKEVWETLERLFSKKIQQELDANEKISEARLRRFLIRGLKKEYTPFVTPFKDGQNSLQLKKVRQHKGAIIVTADNSAYPVAKEGVVKIGMDDKSMVKLNDVFHVPGLKRNLVSVSQITNSGKYVLFRPKDVKVLDNVKTISADVVTSGERKGSLCYVSRRSLCKEDKPN
52	H. brasiliensis	A0A6A6MW69|unreviewed|Bet_v_1 domain-containing protein|taxID	MALLGKLEADVEVNAPADQFHDVFSCRPHHVSIMSPEKIQGCELHEGEWGKEGTVVCWNYFHDGSPKIAKEIIEAIDDVNFSTTFKVVEGDLLKDYKSFKLIVQATPKEKGSLVHWTLEYEKINENTPDPNTLLEFVVHCSKDIAAHLTQAQKN
53	H. brasiliensis	A0A6A6MWJ9|unreviewed|Bet_v_1 domain-containing protein|taxID	MIKGQLETVVELKSTPEQFFKLWKSEVHQIPNHSPSNIQGVRVHEGVYDDKTAEGKAGVFKEKVEIDEENKIIKLIGLEGDVFKLYKVYNGIWHLTPKGQGSLAKLTLEYEKLNESVPAPHIYLDFMISLTTDIDAGLVQA
54	H. brasiliensis	A0A6A6MWR2|unreviewed|Bet_v_1 domain-containing protein|taxID	MDGETSFSAIAPSVFDGENYQVWAVMMEAYMDPCERWENIFASNIPVVKEVEAIMDPTTFTVLQFAVSTTSIHTICIVSTRGWSGGIQSCDPSSWTRKMVWHWLVTFPWISAHYAVLNWVMPMKRDYFRNLTSFKEGKKRNHNANLRRLAYGLNYHFSDANNKVPNHTPTNIQGVDVHEGDWVTSGSIKVWKYTVEGRSEIFKEKIVLDDDKKTVTLIGLEGDLLKIYEVYNVIWQLTPKGQGSLAKLILEYEKLNENVPAPCIYLDFVTRIAKDIDE
55	H. brasiliensis	A0A6A6MWZ2|unreviewed|Bet_v_1 domain-containing protein|taxID	MAQIEKLGVQTQIKSSGDKFYENLRSKAYLIPKICSEIVKDIQVLQGDWETMGSVRLWTYVAGNCEKIKETVEAVDDKTRSITFKMLEGEIVNYYKTYKPTLQVTTMGQVTLAKWTVEYEKNDEHIPPPHRYLELLHNLNKAIDAYLPTSKA
56	H. brasiliensis	A0A6A6MXA6|unreviewed|Bet_v_1 domain-containing protein|taxID	MAQADKLEADVELNAPADNFYKIFTAKHTMFPMPLIVFTQLRFMKEKADVDEANKTITFTAVEGHVLEQYKSYKAILRVIPTGDGGLVKICVEYEKLKADDPPPSKYLDILVSVVKDVDAHLVKA
57	H. brasiliensis	A0A6A6MY84|unreviewed|Bet_v_1 domain-containing protein|taxID	MAQADKLEADVELNAPADNFYKIFYSQAHHVPNASDSIHAVEVHEGDWETPGSTKLWKYTLEGNPEYFKEKADVDEANKTITFTAVEGHVLEQYKSYKAILRVIPTGDGGLVKICVEYEKLKADDPPPSKYLDILVSVVKDVDAHLVKA
58	H. brasiliensis	A0A6A6NH32|unreviewed|Bet_v_1 domain-containing protein|taxID	MATAIPPTKMFKVFVLEADTAIPKILPQVVKNVEIIEGNGGPGTIKKTSFAEDREVKYIKTQIDATDKDNFTHCYSAIGGDPWMDALEKVSYEIKMVSSSDGGSIIKTTTKHYPKENGEIDEDQIKIGAEKALALFKAVEAYLLANPDAYN
59	H. brasiliensis	A0A6A6NJA4|unreviewed|Bet_v_1 domain-containing protein|taxID	MASSGKLDVEVHIKSSPDKFWNSIRNSTTLFPKVFPDQYKNIQVLEAMERLLVLFASSLMLKVLRLLRYRKRGSMLLTKQLSTSLTV
60	A. thaliana	A0A1P8AW70|unreviewed|Bet_v_1 domain-containing protein|taxID	MLIKKLLRIRHLPCLPLFLFSSLGFLLYAFCYGKDKQQKSQRERLDYLRAMAGVQTLELEIQVNMTAERFFKTFKKKEGNFTDKTEAVYVHRDDPTSNSSIQIWNFIVDGKMEQIKEKIDVDEENKSVSFLALEGDVLKQYKSYKITLDVVPKDHKVCIAKWTWEYEKLNDDVPPPTRYTAFVEDYTRDLETRLLSES
61	A. thaliana	A0A5S9VMU6|unreviewed|Bet_v_1 domain-containing protein|taxID	MAQATRQSSLQGELEVDIEIKASAKKFHHMLSGRPQDVAKATPDIQGCALHEGEFGKVGSVIFWNYAIDGQPKVARERIEAVDQEKNLLVLRVIDGDLTKEFKSFLVTIQATPKLRGPGSVVKCHLKYERIDEKVAPPEKLLELFAKLTESMDEMLLSEV
62	A. thaliana	A0A5S9VRJ2|unreviewed|Bet_v_1 domain-containing protein|taxID	MTLNGYLSTDFHIKSPAKKFFQTCIETMDLPKDDVTVEIEEVPLEKKKTTFRIEGFQISEWYKSFKGTITPDMATWQNPDGYKKLEGTMTITHVEDNDCDRAILTVKYEKINSDIKDPGTIMDTFVEFFKEMDEYLVEDFN
63	A. thaliana	A0A5S9WGM4|unreviewed|Bet_v_1 domain-containing protein|taxID	MAMSGTYMTDVPLNGSAEKHYKLWSSETHRIPDTIGHLIQGVILHEGDWDSHGSIKTWKYNLDGKEEEFKERTEIDEEKMAVTMTALDGQVMEELKVYIPNLQFIPESQNACVCKVSVKWEKRTEDSEPAKFYKFLEKMIADSDDHILHNQE
64	A. thaliana	A0A5S9WLV9|unreviewed|Bet_v_1 domain-containing protein|taxID	MFSRRSQHASKATRYVQGCDLLEGEWGEVGSILLWKLTVDGEPKVSKDMIEAIDMKMNMIQWRVLEGPLKEEYNIFSKTMKVSPKQGGSGSVVKWNLKYERIDEKVAHLERLLQFFVECVNEIDQYLLSEG
65	A. thaliana	A0A5S9WR96|unreviewed|Bet_v_1 domain-containing protein|taxID	MAEEASSLFGIVETTVELKSSVEKFHDLLVGRPHHMSNATPANIQSAELQEGEMGQVGAVILWNYVHGKSTFISFYGEAKSAKQRIESLDPEKNRITYRVVEGDLLKEYTSFVTTFQVTPKEGEPGSVAHWHFEYEKINEEVAHPETLLQLATEVSKDMDEHLLSEE
66	A. thaliana	A0A5S9WT61|unreviewed|Uncharacterized protein|taxID	MADVATKHPMEDGVKKTEASSLVGKLETDVEIKASADKFHHMFAGKPHHVSKASPGNIQGYGEAKVAKERIEAVEPDKNLITFRVIEGDLMKEYKSFLLTIQVTPKPGGPGSIVHWHLEYEKISEEVAHPETLLQFCVEVSKEIDEHLLAEEEEVKTPETPSLVGKLETDVEIKASAEKFHHMFAGKPHHVSKASPGNIQGCDLHEGDWDGEAKVAKERIEAVEPDKNLITFRVIDGDLMKEYKSFLLTIQVTPKLGGPGSIVHWHLEYEKISEEVAHPETLLQFCVEVSKEIDEHLLAEE
67	A. thaliana	A0A5S9WTD7|unreviewed|Uncharacterized protein|taxID	MAKTEAPSLVGKLETEVEIKASAGQFHHMFAGKPHHVSKASPGNIQSCDLHEGDWGTVGSIVFWNYVHDGEAKVAKERIEAVEPEKNLITFRVIEGDLMKEYKSFLITIQVTPKHGGPGSIVHWHLEYEKISDEVAHPETLLQFCVEVSQEIDEHLLSEEEEVKTTETLETEVEIKASAEKFHHMFAGKPHHVSKATPGNIQSCDLHEDGEAKVAKERIEAVDPEKNLITFRVIEGDLMKEYKSFVITIQVTPKHGGSGSVVHWHFEYEKINEEVAHPETLLQFAVEVSKEIDEHLLAEG
68	A. thaliana	A0A5S9WTH8|unreviewed|Bet_v_1 domain-containing protein|taxID	MAEEVSTLVGILETTVDLKSSTEKFHDMFVGRPHNISDVSPSNFQGCELHEGEMGQVGAILFWNYVHGKWGGKSSEIED
69	A. thaliana	A0A5S9XGD5|unreviewed|Bet_v_1 domain-containing protein|taxID	MATSGTYVTEVPLKGTAEKHFQRWRNENHLFPDAVGHHIQGVSVHDGEWDTHGSIKIWNYTLGDGKQEEFKERREMDDENNTMKVVGLEGHVMEQLKVYEIDFQFIPKSEEDCVCKITMIWEKRNDDSPEPSSYMQLLKSMVIDMEDHVLKA
70	A. thaliana	A0A5S9XST6|unreviewed|Bet_v_1 domain-containing protein|taxID	MATSGTYVTEVPLKGSAEKHYKRWRNENHLFPDAIGHHIQGVTVHDGEWDSHGAIKIWNYTLDGKPEMFKERREIDDENMAVTFVGLEGHVMEQLKVYDTILQFIQKSPDDIVCKITMTWEKRTDDSPEPSNYMKLVKSLAADMDAHVLKA
71	A. thaliana	A0A5S9Y7S6|unreviewed|Bet_v_1 domain-containing protein|taxID	MAEKVEVTTMPKSSLLGELEVEVEIKAPAAIFYHIYAGRPHHVAKATPRNVQSCDLHDGEWGTVGSIVYWNYVHEGQAKVAKERIELVEPEKKLIKFRVIEGDVMAEYKSFLITIQVTPKEGGTGSVVKWHIEYEKIDENVPHPENLLPFFAEMTKEIDEHLLSEE
72	A. thaliana	A0A5S9Y8X9|unreviewed|Bet_v_1 domain-containing protein|taxID	MAETTKEMPKSSLWGEVEVEVDIKSPAEKFYQVYVGRPDHVAKATSSKVQACDLLEGEWGTISSIVNWNYVYAGKAKVAKERIELVEPEKKLIKFRVIEGDVLAVYKNFFITISVTPKEGGVGSVAKWHLEYEKNDVNVPDPENFLPFLAEMTKEIDEHLLSEE
73	A. thaliana	A0A7G2DQT2|unreviewed|Bet_v_1 domain-containing protein|taxID	MAMSGTYVAEVPLKGSAEKHYKKWRNENHVFQDAVGHHIQGCTMHDGDWDSHGSIRSWNITCGLEPSQTLLQEFQSRATDTGCPLSLIMFVFKEKREIDDEKMALTLKGLEGQAMEKYKKYEVIYQFIPKSKEGCVCKITLIWEKRNENSPEPINYMKFVKSLVADMDDHVLNGQNKA
74	A. thaliana	A0A7G2DSY9|unreviewed|Bet_v_1 domain-containing protein|taxID	MTLNGYLSTDFHIKSPAKKFFQTCIETMDLPKDDVTVEIEEVALEKKKTTFRIEGFQISEWYKSFKGTITPDTATSQNPDGYKKLEGTMTITHVEDNDCDRAILTVKYEKISSDIKDPGTIMDTFVEFFKEMDEYLVEDFN
75	A. thaliana	A0A7G2DVR1|unreviewed|Bet_v_1 domain-containing protein|taxID	MTLKGALSVKFDVKCPADKFFSAFVEDTNRPFEKNGKTEIEAVDLVKKTLTIQMSGSEIQKYFKTLKGSIAVTPIKGGDGSHVVWTFHFEKVHKDIDHPHSIIDESVKYFKKLDEAILNFKE
76	A. thaliana	A0A7G2E4U9|unreviewed|Bet_v_1 domain-containing protein|taxID	MAQMAKSMIEVEINVSADMIFGKSFSKLSSTKNWTLSVDGKVEKMKERVEIDEANKSMTVFVFEGDVMENYSSFTCNLQIIPKLHGRSIARWSWEYEKLNADSPAPNKYMDFAVYLTKDIESNLLKT
77	A. thaliana	A0A7G2EQP0|unreviewed|Bet_v_1 domain-containing protein|taxID	MATSGTYVTQVPLKGTVEKHFKRYRNENYLFPDTIGHHIQSVTVHDGEWDTQGGIKIWNYTLGDGKEEVFKERREIDDDNKIVKVVGLEGHVMEQFKVYEIDFQFIPKSEEDCVCKITMIWEKRNDDFPEPSSYMQLLKNMESYVFLLVIVPTFVLADLLIMSDVDEIPSRHTVNLLRWCNEITQIPHLRLKNSLYSFEFLLDNKSWRASVHRMALHGVSTSLYSR
78	A. thaliana	A0A7G2ESY6|unreviewed|Bet_v_1 domain-containing protein|taxID	MATSGTYVTEVPLKGTAEKHFQRWRNENHLFPDAVGHHIQGVSVHDGEWATHGSIKIWNYTLGDGKQEEFKERREMDDENNTMKVVGLEGHVMEQLKVYEIDFQFIPKSEEHCVCKITMIWEKRNDDFPEPSSYMQLLKSMVIDMEDHVLKA
79	A. thaliana	A0A7G2F4X8|unreviewed|Bet_v_1 domain-containing protein|taxID	MATSGTYVTEVPLKGSAEKYYKRWKNENHVFPDAIGHHIQNVTVHEGEHDSHGSIRNGKEEVFKERREIDDETKTLTLRGLEGHVMEQLKVYDVVYQFIPKSEDTCIGKITLIWEKRNDDSPEPSGYMKFVKSLVADMGNHVSKT
80	A. thaliana	A0A178U9D0|unreviewed|Bet_v_1 domain-containing protein|taxID	MLKSSLWGEVEVEVDIKSPAEKFYHVYVGRPDHVAKATSSKVQACDLLEGEWGTIGSIVNWNYVYAGKAKVAKERIELVEPEKKLIKFRVIEGDVLDVYKNFLITIKVTTKDGGVGSVAKWHLEYEKNDENVPDPENFLPFLAEMTKEIDEHLLSEE
81	A. thaliana	A0A178URJ6|unreviewed|Bet_v_1 domain-containing protein|taxID	MAETVEVTTMPKSSLLGELEVEVEIKAPAAIFYHIYAGRPHHVAKATPRNVQSCDLHDGEWGTVGSIVYWNYVHEGQAKVAKERIELVEPEKKLIKFRVIEGDVMAEYKSFLITIQVTPKEGGIGSVVKWHIEYEKIDENVAHPENLLPFFAEMTKEIDEHLLSEE
82	A. thaliana	A0A178URY2|unreviewed|Bet_v_1 domain-containing protein|taxID	MATSGTYVTEVPLKGSAEKHYKSWKSENHVFADAIGHHIQNVVVHEGEHDSHGSIRSWDYTYDGKKEMFKEKREIDDENKTLTKRGLDGHVMEHLKVFDIIYEFIPKSEDSCVCKITMIWEKRNDDFPEPSGYMKFVKQMVVDIEGHVNKA
83	A. thaliana	A0A178UT83|unreviewed|Bet_v_1 domain-containing protein|taxID	MFKEKREIDDENKTLTKRGLDGHVMEHLKVFDIIYEFIPKSEDSCVCKITMIWEKRNDDFPEPSGYMKFVKQMVVDIEGHVNKA
84	A. thaliana	A0A178V4S8|unreviewed|Bet_v_1 domain-containing protein|taxID	MATSGTYVTEVPLKGSAEKYYKRWKNENHVFPDAIGHHIQNVTVHEGEHDSHGSIRSWNYTWDGKEEVFKERREIDDETKTLTLRGLEGHVMEQLKVYDVVYQFIPKSEDTCIGKITLIWEKRNDDSPEPSGYMKFVKSLVADMGNHVSKT
85	A. thaliana	A0A178V316|unreviewed|Bet_v_1 domain-containing protein|taxID	MATSGTYVTEVPLKGSAEKHYKRWRNENHLFPDAIGHHIQGVTVHDGEWDSHGAIKIWNYTLDGKPEMFKERREIDDENMAVTFVGLEGHVMEQLKVYDTILQFIQKSPDDIVCKITMTWEKRADDSPEPSNYMKLVKSLAADMDAHVLKA
86	A. thaliana	A0A178VCC1|unreviewed|Bet_v_1 domain-containing protein|taxID	MATSGTYVTEVPLKGTVEKHFKRYRNENYLFPDTIGHHIQSVTVHDGEWDTQGGIKIWNYTLGDGKEEVFKERREIDDDNKIVKVVGLEGHVMEQFKVYEIDFQFIPKSEEDCVCKITMIWEKRNDDFPEPSSYMQLLKSMVIDMEDHVLKA
87	A. thaliana	A0A178VYY4|unreviewed|Bet_v_1 domain-containing protein|taxID	MATSGTYVTEVPLKGSAEKHYKRWRSENHLFPDAIGHHIQGVTIHDGEWDSHGAIKIWNYTCDGKPEVFKERREIDDENMAVTFRGLEGHVMEQLKVYDVIFQFIQKSPDDIICKITMIWEKQNDDMPEPSNYMKFVKSLAADMDDHVLKA
88	A. thaliana	A0A178W0M5|unreviewed|MLP28|taxID	MADVATKHPMEDEVKKTEASSLVGKLETDVEIKASADKFHHMFAGKPHHVSKASPGNIQGCDLHEGDWGTVGSIVFWNYVHDGEAKVAKERIEAVEPDKNLITFRVIEGDLMKEYKSFLLTIQVTPKPGGPGSIVHWHLEYEKISEEVAHPETLLQFCVEVSKEIDEHLLAEEEEVKTPETPSLVGKLETDVEIKASAEKFHHMFAGKPHHVSKASPGNIQGCDLHEGDWGQVGSIVFWNYVHDGEAKVAKERIEAVEPDKNLITFRVIDGDLMKEYKSFLLTIQVTPKLGGPGSIVHWHLEYEKISEEVAHPETLLQFCVEVSKEIDEHLLAEE
89	A. thaliana	A0A178W1E5|unreviewed|Bet_v_1 domain-containing protein|taxID	MEEAEVEVDVEIKSTADKFFMFSRRSQHASKATRYVQGCDLLEGEWGEVGSILLWKLTVDGEPKVSKDMIEAIDMKMNMIQWRVLEGPLKEEYRSFLKMLKVSPKQGGSGSVVKWNLKYERIDEKVAHLERLLQFFVECVNEIDQYLLSEG
90	A. thaliana	A0A178W4S8|unreviewed|Bet_v_1 domain-containing protein|taxID	MAGVQTLELEIQVNMTAERFFKTFKKKEGNFTDKTEAVYVHRDDPTSNSSIQIWNFIVDGKMEQIKEKIDVDEENKSVSFLALEGDVLKQYKSYKITLDVVPKDHKVCIAKWTWEYEKLNDDVPPPTRYTAFVEDYTRDLETRLLSES
91	A. thaliana	A0A178W5Q4|unreviewed|Bet_v_1 domain-containing protein|taxID	MAEEASSLFGIVETTVELKSSVEKFHDLLVGRPHHMSNATPSNIQSAELQEGEMGQVGAVILWNYVHDGEAKSAKQRIESLDPEKNRITYRVVEGDLLKEYTSFVTTFQVTPKEGEPGSVVHWHFEYEKINEEVAHPETLLQLATEVSKDMDEHLLSEE
92	A. thaliana	A0A178W7T1|unreviewed|Bet_v_1 domain-containing protein|taxID	MAMSGTYMTDVPLKGSAEKHYKLWSSETHRIPDTIGHLIQGVILHEGDWDSHGSIKTWKYNLDGKEEEFKERTEIDEEKMAVTMTALDGQVMEELKVYIPNLQFIPESQNACVCKVSVKWEKRTEDSEPAKFYKFLEKMIADSDDHILHNQE
93	A. thaliana	A0A178W7X0|unreviewed|Bet_v_1 domain-containing protein|taxID	MTLNGYLSTDFHIKSPAKKFFQTCIETMDLPKDDVTVEIEEVALEKKKTTFRIEGFQISEWYNSFKGTITPDTATSQNPDGYKKLEGTMTITHVEDNDCDRAILTVKYEKISSAIKDPGTIMDTFVEFFKEMDEYLVEDFN
94	A. thaliana	A0A178W9B3|unreviewed|Bet_v_1 domain-containing protein|taxID	MATSGTYVTEVPLKGSAKNHYKRWKSENQLFPDAIGHHIQGVTVHEGDWDSHGAIKSWNYTCDGKQEVFKEKRELDDQKMAVTFRGLDGHVMEQLKVYDVIFQFVPKSQEGCVCKVTMFWEKRYEDSPEPIKYMKFVTSLAADMDDHILKNQSKA
95	A. thaliana	A0A178WBX0|unreviewed|Bet_v_1 domain-containing protein|taxID	MAQMAKSMIEVEINVSADMIFGKSFSKLSSLLHVAYQNYLQRKYLAWRSILVMAVKAPRTGLYGKVEKMKERVEIDEANKSMTVFVFEGDVMENYSSFTCNLQIIPKLHGRSIARWSWEYEKLNADSPAPNKYMDFAVYLTKDIESNLLKT
96	A. thaliana	A0A178WHB3|unreviewed|Bet_v_1 domain-containing protein|taxID	MATKMAGAAMNLAKRESSSLCGKLETDVEIKASAGKFHHMFAGRPHHVSKATPGKIQGCELHEDGEAKVAKERIEAVEPEKNLITFRVIEGDLLKEYKSFVITIQVTPKRGGPGSVVHWHVEYEKIDDKVAHPETFLDFCVEVSKEIDEHLLNEE
97	A. thaliana	A0A178WHN3|unreviewed|Bet_v_1 domain-containing protein|taxID	MAEASSLVGKLETEVEIKASAKKFHHMFTERPHHVSKATPDKIHGCELHEGDWGKVGSIIIWKYVHDGKLTVGKNMIEAVDPEKNLITFKVLEGDLMNEYKSFAFTLQVTPKQEGSGSIAHWHLEYEKISEEVAHPETLLQFCVEISKEIDEHLLAEE
98	A. thaliana	A0A178WI56|unreviewed|Bet_v_1 domain-containing protein|taxID	MAMSGTYVTDVPLKGSAEKHYKRWRSENHLVPEAIGHLIQGVTVHDGDWDSHGTIKIWNYTRDGKEEVLKERIEMDDENMAVTINGLDGHVMEVLKVYVTTLHFIPESKDGCVCKITMVWEKRTEDSPEPIEFMKFVEQMIAHMDDHILQNQE
99	A. thaliana	A0A178WIY1|unreviewed|Bet_v_1 domain-containing protein|taxID	MAMSGKYVAEVPLKGSAEKHYRRWRSQNNLFPDAIGHHVQGVTVHDGDWDSHGSIKSWNYTLDGKPEVIKEKREIDDEKMALTFRGLEGHVMEKYKKYEVILQFIPKSNEGCVCKVTLIWENRNEDSPEPINYMKFVKSLVADMDDHILKGQNKA
100	A. thaliana	A0A178WJ24|unreviewed|Bet_v_1 domain-containing protein|taxID	MAMSGTYVAEVPLKGSAEKHYKKWRNENHVFQDAVGHHIQGCTMHDGDWDSHGSIRSWNITCDGKPEVFKEKREIDDEKMALTLKGLEGQAMEKYKKYEVIYQFIPKSKEGCVCKITLIWEKRNENSPEPINYMKFVKSLVADMDDHVLNGQNKA
101	A. thaliana	A0A178WJG1|unreviewed|Bet_v_1 domain-containing protein|taxID	MNMIQWRVLEGPLKREYRSFLKMLKVSPKQGGSGNVVKWNLKYERIDEKVAHPERLLQFFVEVINEIDQYLLSED
102	A. thaliana	A0A178WK44|unreviewed|Bet_v_1 domain-containing protein|taxID	MAEEVSTLVGILETTVDLKSSTEKFHDMFVGRPHNISDVSPSNFQGCELHEGEMGQRIESIDPENNRATYRVLEGDLMKEYKSFLITFQVTPKEGEPGSVAHWHFEYEKINEEVAHPETLLQFAIKVSKEIDEHLFSEE
103	A. thaliana	A0A178WLG3|unreviewed|Bet_v_1 domain-containing protein|taxID	MIEEEIEVDVDIKARADKFHKFIRRSQHVPKATHYIKGCDLLEGEWGKVGSILLWKLVFDGEPRVSKDMIEVIDEEKNVIQLRVLEGPLKKEYKSFLKTMKVMSPKHGGPGSVVKWNMKYERIDQNVDHPNRLLQFFVEVTKEIDQYLLSKD
104	A. thaliana	A0A178WLZ2|unreviewed|Bet_v_1 domain-containing protein|taxID	MTLKGALSVKFDVKCPADKFFSAFVEDTNRPFEKNGKTEIEAVDLVKKTLTIQMSGSEIQKYIKTLKGSIAVTPIKGGDGSHVVWTFHFEKVHKDIDDPHSIIDESVKYFKKLDEAILNFKE
105	A. thaliana	A0A178WM02|unreviewed|Bet_v_1 domain-containing protein|taxID	MGLSGVLHVEVEVKSPAEKFWVALGDGINLFPKAFPNDYKTIQVLAGDGNAPGSIRLITYGEGSPLVKISAERIEAVDLENKSMSYSIIGGEMLEYYKTFKGTITVIPKNGGSLLKWSGEFEKTAHEIDDPHVIKDFAVKNFKEIDEYLLKQTSA
106	A. thaliana	A0A178WM74|unreviewed|Bet_v_1 domain-containing protein|taxID	MAQATRQSSLQGELEVDIEIKASAKKFHHMLSGRPQDVAKATPDIQGCALHEGEFGKVGSVIFWNYAIDGQPKVARERIEAVDQEKNLLVLRVIDGDLTKEFKSFLVTIQATPKLRGPGSVVKCHLKYERIDEKVAPPEKLLELFAKLTQSMDEMLLSEV
107	A. thaliana	A0A384KEJ8|unreviewed|MLP34|taxID	MAKTEAPSLVGKLETEVEIKASAGQFHHMFAGKPHHVSKASPGNIQSCDLHEGDWGTVGSIVFWNYVHDGEAKVAKERIEAVEPEKNLITFRVIEGDLMKEYKSFLITIQVTPKHGGPGSIVHWHLEYEKISDEVAHPETLLQFCVEVSQEIDEHLLSEEEEVKTTETLETEVEIKASAEKFHHMFAGKPHHVSKATPGNIQSCDLHEGDWGTVGSIVFWNYVHDGEAKVAKERIEAVDPEKNLITFRVIEGDLMKEYKSFVITIQVTPKHGGSGSVVHWHFEYEKINEEVAHPETLLQFAVEVSKEIDEHLLAEE
108	A. thaliana	A0A384LD71|unreviewed|Bet_v_1 domain-containing protein|taxID	MATSGTYVTEVPLKGSADKHYKRWRDENHLFPDAIGHHIQGVTVHDGEWDSHEAIKIWNYTCDGKPEVFKERKEIDDENMVITFRGLEGHVMEQLKVYDLIYQFSQKSPDDIVCKITMIWEKRTDDSPEPSNYMKFLKSVVADMDEHVLKA
109	A. thaliana	A0A384LE60|unreviewed|Bet_v_1 domain-containing protein|taxID	MATSGTYVTEVPLKGTAEKHFQRWRNENHLFPDAVGHHIQGVSVHDGEWDTHGSIKIWNYTLGDGKQEEFKERREMDDENNTMKVVGLEGHVMEQLKVYEIDFQFIPKSEEDCICKITMIWEKRNDDFPEPSSYMQLLKSMVIDMEDHVLKA
110	A. thaliana	A0A654ECL2|unreviewed|Bet_v_1 domain-containing protein|taxID	MTLKGALSVKFDVKCPADKFFSAFVEDTNRPFEKNGKTEIEAVDLVKKTLTIQMSGSEIQKYFKTLKGSIAVTPIKGGDGSHVVWTFHFEKVHKDIDDPHSIIDESVKYFKKLDEAILNFKE
111	A. thaliana	A0A654EEE0|unreviewed|Bet_v_1 domain-containing protein|taxID	MTLNGYLSTDFHIKSPAKKFFQTCIETMDLPKDDVTVEIEEVALEKKKTTFRIEGFQISEWYNSFKGTITPDTATSQNPDGYKKLEGTMTITHVEDNDCDRAILTVKYEKISSDIKDPGTIMDTFVEFFKEMDEYLVEDFN
112	A. thaliana	A0A654EF52|unreviewed|Bet_v_1 domain-containing protein|taxID	MATSGTYVTEVPLKGSAKNHYKRWKSENQLFPDAIGHHIQGVTVHEGDWDSHGAIKSWNYTCDGKQEVFKEKRELDDQKMAVTFRGLDGHVMEQLKVYDVIFQFVPKSQEGCVCKVTMFWEKRYEDSPEPIKYMKFVTSLAADMDDHILKNESKA
113	A. thaliana	A0A654EFA5|unreviewed|Bet_v_1 domain-containing protein|taxID	MIEEEIEVDVDIKTRADKFHKFIRRSQHVPKATHYIKGCDLLEGEWGKVGSILLWKLVFDGEPRVSKDMIEVIDEEKNVIQLRVLEGPLKKEYKSFLKTMKVMSPKHGGPGSVVKWNMKYERIDQNVDHPNRLLQFFVEVTKEIDQYLLSKD
114	A. thaliana	A0A654EGM6|unreviewed|Bet_v_1 domain-containing protein|taxID	MVEAEVEVDVEIKSTADKFFMFSRRSQHASKATRYVQGCDLLEGEWGEVGSILLWKLTVDGKPKVSKDMIEAIDMKMNMIQWRVLEGPLKEEYNIFSKTMKVSPKQGGCGSVVKWNLKYERSDEKVAHLERLLQFFVKCVNEIDQYLLSEG
115	A. thaliana	A0A654EKR2|unreviewed|Bet_v_1 domain-containing protein|taxID	MAMSGTYVAEVPLKGSAEKHYKRWRNENHVFQDAVGHHIQGCTMHDGDWDSHGSIRSWNITCDGKPEVFKEKREIDDEKMALTLKGLEGQAMEKYKKYEVIYQFIPKSKEGCVCKITLIWEKRNENSPEPINYMKFVKSLVADMDDHVLNGQNKA
116	A. thaliana	A0A654EMV1|unreviewed|Uncharacterized protein|taxID	MADVATKHPMEDGVKKTEASSLVGKLETDVEIKASADKFHHMFAGKPHHVSKASPGNIQGCDLHEGDWGTVGSIVFWNYAKVAKERIEAVEPDKNLITFRVIEGDLMKEYKSFLLTIQVTPKPGGPGSIVHWHLEYEKISEEVAHPETLLQFCVEVSKEIDEHLLAEEEEVKTPETPSLVGKLETDVEIKASAEKFHHMFAGKPHHVSKASPGNIQGCDLHEGDWGQVGSIVFWNYVHGKSMLYTSCSYGEAKVAKERIEAVEPDKNLITFRVIDGDLMKEYKSFLLTIQVTPKLGGPGSIVHWHLEYEKISEEVAHPETLLQFCVEVSKEIDEHLLAEE
117	A. thaliana	A0A654EPF3|unreviewed|Bet_v_1 domain-containing protein|taxID	MAEASSLVGKLETEVEIKASAKKFHHMFTERPHHVSKATPDKIHGYGKLTVGKNMIEAVDPEKNLITFKVLEGDLMNEYKSFAFTLQVTPKQEGSGSIAHWHLEYEKISEEVAHPETLLQFCVEISKEIDEHLLAEE
118	A. thaliana	A0A654EPK0|unreviewed|Bet_v_1 domain-containing protein|taxID	MATKMAGAAMNLAKRESSSLCGKLETDVEIKASAGKFHHMFAGRPHHVSKATPGKIQGCELHEGDWGKVGSIVFWNYVHGKCKVILTFIGKKNGEAKVAKERIEAVEPEKNLITFRVIEGDLLKEYKSFVITIQVTPKRGGPGSVVHWHVEYEKIDDKVAHPETFLDFCVEVSKEIDEHLLNEE
119	A. thaliana	A0A654EYM8|unreviewed|Uncharacterized protein|taxID	MAKTEAPSLVGKLETEVEIKASAGQFHHMFAGKPHHVSKASPGNIQSCDLHEGDWGTVGSIVFWNYVHDGEAKVAKERIEAVEPEKNLITFRVIEGDLMKEYKSFLITIQVTPKHGGPGSIVHWHLEYEKISDEVAHPETLLQFCVEVSQEIDEHLLSEEEEVKITETLETEVEIKASAEKFHHMFAGKPHHVSKATPGNIQSCDLHEGDWGTVGSIVFWNYVHDGEAKVAKERIEAVDPEKNLITFRVIEGDLMKEYKSFVITIQVTPKHGGSGSVVHWHFEYEKINEEVAHPETLLQFAVEVSKEIDEHLLAEG
120	A. thaliana	A0A654FB49|unreviewed|Bet_v_1 domain-containing protein|taxID	MATSGTYVTQVPLKGTVEKHFKRYRNENYLFPDTIGHHIQSVTVHDGEWDTQGGIKIWNYTLGDGKEEVFKERREIDDDNKIVKVVGLEGHVMEQFKVYEIDFQFIPKSEEDCVCKITMIWEKRNDDFPEPSSYMQLLKSMVIDMEDHVLKA
121	A. thaliana	A0A654FP24|unreviewed|Bet_v_1 domain-containing protein|taxID	MATSGTYVTEVPLKGSAEKHYKRWRNENHLFPDAIGHHIQGVTVHDGEWDSHGAIKIWNYTLDGKQEMFKERREIDDENMAVTFIGLEGHVMEQLKVYDTILQFIQKSPDDIVCKITMTWEKRTDDSPEPSNYMKLVKSLAADMDAHVLKA
122	A. thaliana	A0A654G4R2|unreviewed|Bet_v_1 domain-containing protein|taxID	MAETTKEMLKSSLWGEVEVEVDIKSPAEKFYHVYVGRPDHVAKATSSKVQACDLLEGEWGTIGSIVNWNYVYAGKAKVAKERIELVEPEKKLIKFRVIEGDVLDVYKNFLITIKVTTKDGGVGSVAKWHLEYEKNDENVPDPENFLPFLAEMTKEIDEHLLSEE
123	A. thaliana	A8MR61|unreviewed|MLP-like protein 28|taxID	MSPKQVQATFRDVICTKATGAQSALSSSGITYMANGEAKVAKERIEAVEPDKNLITFRVIEGDLMKEYKSFLLTIQVTPKPGGPGSIVHWHLEYEKISEEVAHPETLLQFCVEVSKEIDEHLLAEEEEVKTPETPSLVGKLETDVEIKASAEKFHHMFAGKPHHVSKASPGNIQGCDLHEGDWGQVGSIVFWNYVHDREAKVAKERIEAVEPNKNLITFRVIDGDLMKEYKSFLLTIQVTPKLGGPGSIVHWHLEYEKISEEVAHPETLLQFCVEVSKEIDEHLLAEE
124	A. thaliana	A8MRH3|unreviewed|Bet_v_1 domain-containing protein|taxID	MADVATKHPMEDEVKKTEASSLVGKLETDVEIKASADKFHHMFAGKPHHVSKASPGNIQGCDLHEGDWGTVGSIVFWNYVHDGEAKVAKERIEAVEPDKNLITFRVIEGDLMKEYKSFLLTIQVTPKPGGPGSIVHWHLEYEKISEEVAHPETLLQFCVEVSKEIDEHLLAEEEEVAHPETLLQFCVEVSKEIDEHLLAEE
125	A. thaliana	B3H4F3|unreviewed|Bet_v_1 domain-containing protein|taxID	MADVATKHPMEDEVKKTEASSLVGKLETDVEIKASADKFHHMFAGKPHHVSKASPGNIQGCDLHEGDWGTVGSIVFWNYVHDGEAKVAKERIEAVEPDKNLITFRVIEGDLMKEYKSFLLTIQVTPKPGGPGSIVHWHLEYEKISEEVAHPETLLQFCVEVSKEIDEHLLAEE
126	A. thaliana	C0SV41|unreviewed|Bet_v_1 domain-containing protein|taxID	MATSGTYVTEVPLKGSADKHYKRWRDENHLFPDAIGHHIQGVTVHDGEWDSHEAIKIWNYTCDGKPEVFKERKEIDDENMVITFRGLEGHVMEQLKVYDLIYQFSQKSPDDIVCKITMIWEKRTDDSPEPSNYMKFLKSVVADMDEHVLKA
127	A. thaliana	C0Z255|unreviewed|Bet_v_1 domain-containing protein|taxID	MATSGTYVTEVPLKGSAEKHYKSWKSENHVFADAIGHHIQNVVVHEGEHDSHGSIRSWDYTYGIHLVIYLYFLSIYLSLLRPMCVRNYGFGGLLPNMKYYI
128	A. thaliana	F4HXW5|unreviewed|Bet_v_1 domain-containing protein|taxID	MAMSGTYVAEVPLKGSAEKHYKKWRNENHVFQDAVGHHIQGCTMHDDGKPEVFKEKREIDDEKMALTLKGLEGQAMEKYKKYEVIYQFIPKSKEGCVCKITLIWEKRNENSPEPINYMKFVKSLVADMDDHVLNGQNKA
129	A. thaliana	F4I6Y3|unreviewed|MLP-like protein 28|taxID	MADVATKHPMEDEVKKTEASSLVGKLETDVEIKASADKFHHMFAGKPHHVSKASPGNIQGCDLHEGDWGTVGSIVFWNYVHDGEAKVAKERIEAVEPDKNLITFRVIEGDLMKEYKSFLLTIQVTPKPGGPGSIVHWHLEYEKISEEVAHPETLLQFCVEVSKEIDEHLLAEEEEVKTPETPSLVGKLETDVEIKASAEKFHHMFAGKPHHVSKASPGNIQGCDLHEGDWGQVGSIVFWNYVHGKGKGG
130	A. thaliana	F4I6Y7|unreviewed|MLP-like protein 34|taxID	MAKTEAPSLVGKLETEVEIKASAGQFHHMFAGKPHHVSKASPGNIQSCDLHEGDWGTVGSIVFWNYVHDGEAKVAKERIEAVEPEKNLITFRVIEGDLMKEYKSFLITIQVTPKHGGPGSIVHWHLEYEKISDEVAHPETLLQFCVEVSQEIDEHLLSEEEEVKTTETLETEVEIKASAEKFHHMFAGKPHHVSKATPGNIQSCDLHEGDWGTVGSIVFWNYVHGKWGGKGGKGED
131	A. thaliana	F4I6Y8|unreviewed|Bet_v_1 domain-containing protein|taxID	MAEEVSTLVGILETTVTPKEGEPGSVAHWHFEYEKINEEVAHPETLLQFAIKVSKEIDEHLFSEE
132	A. thaliana	F4I6Z0|unreviewed|Bet_v_1 domain-containing protein|taxID	MAQMAKSMIEVEINVSADMIFGKSFSKLSSLLHEHIGDGCKGTKNWTLSVDGKVEKMKERVEIDEANKSMTVFVFEGDVMENYSSFTCNLQIIPKLHGRSIARWSWEYEKLNADSPAPNKYMDFAVYLTKDIESNLLKT
133	A. thaliana	F4K5S5|unreviewed|Bet_v_1 domain-containing protein|taxID	MAEKVEVTTMPKSSLLGKLEVEVEIKAPAAIFYHIYAGRPHHVAKATPRNVQSCDLHDGEWGTVGSIVYWNYVHEGQAKVAKERIELVEPEKKLIKFRVIEGDVMAEYKSFLITIQVTPKEGGTGSVVKWHIEYEKIDENVPHPENLLPFFAEMTKEIDEHLLSEE
134	A. thaliana	O23267|unreviewed|Bet_v_1 domain-containing protein|taxID	MATSGTYVTEVPLKGSAEKHYKRWRNENHLFPDAIGHHIQGVTVHDGEWDSHGALKIWNYTLDGKPEMFKERREIDDENMAVTFVGLEGHVMEQLKVYDTILQFIQKSPDDIVCKITMTWEKRADDSPEPSNYMKLVKSLAADMDAHVLKA
135	A. thaliana	O49304|unreviewed|Bet_v_1 domain-containing protein|taxID	MAQATRQSSLQGELEVDIEIKASAKKFHHMLSGRPQDVAKATPDIQGCALHEGEFGKVGSVIFWNYAIDGQPKVARERIEAVDQEKNLLVLRVIDGDLTKEFKSFLVTIQATPKLRGPGSVVKCHLKYERIDEKVAPPEKLLELFAKLTESMDEMLLSEV
136	A. thaliana	O49305|unreviewed|Bet_v_1 domain-containing protein|taxID	MAGVQTLELEIQVNMTAERFFKTFKKKEGNFTDKTEAVYVHRDDPTSNSSIQIWNFIVDGKMEQIKEKIDVDEENKSVSFLALEGDVLKQYKSYKITLDVVPKDHKVCIAKWTWEYEKLNDDVPPPTRYTAFVEDYTRDLETRLLSES
137	A. thaliana	P0C0B0|reviewed|Uncharacterized protein At1g24000|taxID	MTLKGALSVKFDVKCPADKFFSAFVEDTNRPFEKNGKTEIEAVDLVKKTMTIQMSGSEIQKYFKTLKGSIAVTPIGVGDGSHVVWTFHFEKVHKDIDDPHSIIDESVKYFKKLDEAILNFKE
138	A. thaliana	P0C0B1|reviewed|Uncharacterized protein At1g24010|taxID	MTLNGYLSTDFHIKSPAKKFFQTCIETMDLPKDDVTVEIEEVPLEKKKTTFRIEGFQISEWYKSFKGTITPDMATWQNPDGYKKLEGTMTITHVEDNDCDRAILTVKYEKINSDIKDPGTIMDTFVEFFKEMDEYLVEDFN
139	A. thaliana	Q0WLG8|unreviewed|Uncharacterized protein At1g70850|taxID	MAKTEAPSLVGKLETEVEIKASAGQFHHMFAGKPHHVSKASPGNIQSCDLHEGDWGTVGSIVFWNYVHDGEAKVAKERIEAVEPEKNLITFRVIEGDLMKEYKSFLITIQVTPKHGGPGSIVHWHLEYEKISDEVAHPETLLQFCVEVSQEIDEHLLSEEEEVKTTETLETEVEIKASAEKFHHMFAGKPHHVSKATPGNIQSCDLHEGDWGTVGSIVFWNYVHDGEAKVAKERIEAVDPEKNLITFRVIEGDLMKEYKSFVITIQVTPKHGGSGSVVHWHFEYEKINEEVAHPETLLQFAVEVSKEIDEHLLAEE
140	A. thaliana	Q7DLK7|unreviewed|Bet_v_1 domain-containing protein|taxID	REIDDEKMALTFRGLEGHVMEKYKKYEVILQFIPKSNEGCVCKVTLIWENRNEDSPEPINYMKFVKSLVADMDDHILKGQNKA
141	A. thaliana	Q8GX98|unreviewed|Bet_v_1 domain-containing protein|taxID	MAMSGKYVAEVPLKGSAEKHYRRWRSQNNLFPDAIGHHVQGVTVHDGDWDSHGSIKSWNYTLDGKPEVIKEKREIDDEKMASTFRGLEGHVMEKYKKYEVILQFIPKSNEGCVCKVTLIWENRNEDSPEPINYMKFVKSLVADMDDHILKGQNKA
142	A. thaliana	Q8L942|unreviewed|Bet_v_1 domain-containing protein|taxID	MATSGTYVTEVPLKGTVEKHFKRYRNENYLFPDTIGHHIQSVTVHDGEWDTQGGIKIWNYTLGDGKEEVFKERREIDDDNKIVKVVGLEGHVMEQFKVYEIDFQFIPKSEEDCVCKITMIWEKRNDDFPEPSSYMQLLKSMVIDMEDHVLKA
143	A. thaliana	Q8LBV2|unreviewed|Bet_v_1 domain-containing protein|taxID	MAKTEAPSLVGKLETEVEIKASAGQFHHMFAGKPHHVSKASPGNIQSCDLHEGDWGTVGSIVFWNYVHDGEAKVAKERIEAVDPEKNLITFRVIEGDLMKEYKSFLITIQVTPKHGGXGSXVHWHXEYEKIXXEVAHPETLLQFCRXXLXRBRRTSLGRGIEENIPRVTIYYPVRTCMCD
144	A. thaliana	Q8LDJ8|unreviewed|Bet_v_1 domain-containing protein|taxID	MATSGTYVTEVPLKGTAEKHFQRWRNENHLFPDAVGHHIQGVSVHDGEWDTHGSIKIWNYTLGDGKQEEFKERREMDDENNTMKVVGLEGHVMEQLKVYEIDFQFIPKSEEDCVCKITMIWEKRNDDSPEPSSYMQLLKSMVIDMEDHVLKA
145	A. thaliana	Q9C7I3|reviewed|MLP-like protein 168|taxID	MVEAEVEVDVEIKSTADKFFMFSRRSQHASKATRYVQGCDLLEGEWGEVGSILLWKLTVDGEPKVSKDMIEAIDMKMNMIQWRVLEGPLKEEYNIFSKTMKVSPKQGGSGSVVKWNLKYERIDEKVAHLERLLQFFVECVNEIDQYLLSEG
146	A. thaliana	Q9C7I7|reviewed|MLP-like protein 165|taxID	MIEEEIEVDVDIKTRADKFHKFIRRSQHVPKATHYIKGCDLLEGEWGKVGSILLWKLVFDGEPRVSKDMIEVIDEEKNVIQLRVLEGPLKKEYKSFLKTMKVMSPKHGGPGSVVKWNMKYERIDQNVDHPNRLLQFFVEVTKEIDQYLLSKD
147	A. thaliana	Q9FYJ0|unreviewed|Bet_v_1 domain-containing protein|taxID	MAMSGTYMTDVPLNGSAEKHYKLWSSETHRIPDTIGHLIQGVILHEGDWDSHGSIKTWKYNLDGKEEEFKERTEIDEEKMAVTMTALDGQVMEELKVYIPNLQFIPESQNACVCKVSVKWEKRTEDSEPAKFYKFLEKMIADSDDHILHNQE
148	A. thaliana	Q9LIM9|unreviewed|Bet_v_1 domain-containing protein|taxID	MATSGTYVTEVPLKGTAEKHFQRWRNENHLFPDAVGHHIQGVSVHDGEWDTHGSIKIWNYTLGDGKQEEFKERREMDDENNTMKVVGLEGHVMEQLKVYEIDFQFIPKSEEDCICKITMIWEKRNDDFPEPSSYMQLLKSMVIDMEDHVLKA
149	A. thaliana	Q9LIN0|unreviewed|Bet_v_1 domain-containing protein|taxID	MATSGTYVTQVPLKGTVEKHFKRYRNENYLFPDTIGHHIQSVTVHDGEWDTQGGIKIWNYTLGDGKEEVFKERREIDDDNKIVKVVGLEGHVMEQFKVYEIDFQFIPNSEEDCVCKITMIWEKRNDDFPEPSSYMQLLKSMVIDMEDHVLKA
150	A. thaliana	Q9LQT7|unreviewed|F10B6.35|taxID	SGTYVTDVPLKGSAEKHYKRWRSENHLVPEAIGHLIQGVTVHDGDWDSHGTIKIWNYTRDGKEEVLKERIEMDDENMAVTINGLDGHVMEVLKVYVTTLHFIPESKDGCVCKITMVWEKRTEDSPEPIEFMKSSEIIQKYYKKAGAVVHSTYVTEVPLKGSAKNHYKRWKSENQLFPDAIGHHIQGVTVHEGDWDSHGAIKSWNYTCDGKQEVFKEKRELDDQKMAVTFRGLDGHVMEQLKVYDVIFQFVPKSQEGCVCKVTMFWEKRYEDSPEPINLFNGWTCKQHHEGGIIIVPLKGSAEKHYKKWRNENHVFQDAVGHHIQGCTMHDGDWDSHGSIRSWNITCDGKPEVFKEKREIDDEKMALTLKGLEGQAMEKYKKKRNTWVFPSNKTLDTFQK…
151	A. thaliana	Q9LRA2|unreviewed|Bet_v_1 domain-containing protein|taxID	MTMKMSGTEIQKHFKTLKGTIAITSIEDGDGSHVVWTFDFEKVHKDIDDSHSIIDETVKYLKELDEVLLKFHE
152	A. thaliana	Q9SSK5|reviewed|MLP-like protein 43|taxID	MAEASSLVGKLETEVEIKASAKKFHHMFTERPHHVSKATPDKIHGCELHEGDWGKVGSIVIWKYVHDGKLTVGKNKIEAVDPEKNLITFKVLEGDLMNEYKSFAFTLQVTPKQGESGSIAHWHLEYEKISEEVAHPETLLQFCVEISKEIDEHLLAEE
153	A. thaliana	Q9SSK7|reviewed|MLP-like protein 34|taxID	MAKTEAPSLVGKLETEVEIKASAGQFHHMFAGKPHHVSKASPGNIQSCDLHEGDWGTVGSIVFWNYVHDGEAKVAKERIEAVEPEKNLITFRVIEGDLMKEYKSFLITIQVTPKHGGPGSIVHWHLEYEKISDEVAHPETLLQFCVEVSQEIDEHLLSEEEEVKTTETLETEVEIKASAEKFHHMFAGKPHHVSKATPGNIQSCDLHEGDWGTVGSIVFWNYVHDGEAKVAKERIEAVDPEKNLITFRVIEGDLMKEYKSFVITIQVTPKHGGSGSVVHWHFEYEKINEEVAHPETLLQFAVEVSKEIDEHLLAEE
154	A. thaliana	Q9SSK9|reviewed|MLP-like protein 28|taxID	MADVATKHPMEDEVKKTEASSLVGKLETDVEIKASADKFHHMFAGKPHHVSKASPGNIQGCDLHEGDWGTVGSIVFWNYVHDGEAKVAKERIEAVEPDKNLITFRVIEGDLMKEYKSFLLTIQVTPKPGGPGSIVHWHLEYEKISEEVAHPETLLQFCVEVSKEIDEHLLAEEEEVKTPETPSLVGKLETDVEIKASAEKFHHMFAGKPHHVSKASPGNIQGCDLHEGDWGQVGSIVFWNYVHDREAKVAKERIEAVEPNKNLITFRVIDGDLMKEYKSFLLTIQVTPKLGGPGSIVHWHLEYEKISEEVAHPETLLQFCVEVSKEIDEHLLAEE
155	A. thaliana	Q9SUQ9|unreviewed|Bet_v_1 domain-containing protein|taxID	MATSGTYVTEVPLKGSAEKYYKRWKNENHVFPDAIGHHIQNVTVHEGEHDSHGSIRSWNYTWDGKEEVFKERREIDDETKTLTLRGLEGHVMEQLKVYDVVYQFIPKSEDTCIGKITLIWEKRNDDSPEPSGYMKFVKSLVADMGNHVSKT
156	A. thaliana	Q9SUR0|unreviewed|Bet_v_1 domain-containing protein|taxID	MATSGTYVTEVPLKGSAEKHYKSWKSENHVFADAIGHHIQNVVVHEGEHDSHGSIRSWDYTYDGKKEMFKEKREIDDENKTLTKRGLDGHVMEHLKVFDIIYEFIPKSEDSCVCKITMIWEKRNDDFPEPSGYMKFVKQMVVDIEGHVNKA
157	A. thaliana	Q9ZVF2|reviewed|MLP-like protein 329|taxID	MATSGTYVTEVPLKGSADKHYKRWRDENHLFPDAIGHHIQGVTVHDGEWDSHEAIKIWNYTCDGKPEVFKERKEIDDENMVITFRGLEGHVMEQLKVYDLIYQFSQKSPDDIVCKITMIWEKRTDDSPEPSNYMKFLKSVVADMDEHVLKA
158	A. thaliana	Q9ZVF3|reviewed|MLP-like protein 328|taxID	MATSGTYVTEVPLKGSAEKHYKRWRSENHLFPDAIGHHIQGVTIHDGEWDSHGAIKIWNYTCDGKPEVFKERREIDDENMAVTFRGLEGHVMEQLKVYDVIFQFIQKSPDDIICKITMIWEKQNDDMPEPSNYMKFVKSLAADMDDHVLKA
159	A. thaliana	Q93VR4|reviewed|MLP-like protein 423|taxID	MGLSGVLHVEVEVKSPAEKFWVALGDGINLFPKAFPNDYKTIQVLAGDGNAPGSIRLITYGEGSPLVKISAERIEAVDLENKSMSYSIIGGEMLEYYKTFKGTITVIPKDGGSLLKWSGEFEKTAHEIDDPHVIKDFAVKNFKEIDEYLLKQTSA
160	A. thaliana	Q93WB5|unreviewed|Bet_v_1 domain-containing protein|taxID	MAMSGTYVTDVPLKGSAEKHYKRWRSENHLVPEAIGHLIQGVTVHDGDWDSHGTIKIWNYTRDGKEEVLKERIEMDDENMAVTINGLDGHVMEVLKVYVTTLHFIPESKDGCVCKITMVWEKRTEDSPEPIEFMKFVEQMIAHMDDHILQNQE
161	A. thaliana	Q541X8|unreviewed|Bet_v_1 domain-containing protein|taxID	MIEEEIEVDVDIKTRADKFHKFIRRSQHVPKATHYIKGCDLLEGEWGKVGSILLWKLVFDGEPRVSKDMIEVIDEEKNVIQLRVLEGPLKKEYKSFLKTMKVMSPKHGGPGSVVKWNMKYERIDQNVDHPNRLLQFFVEVTKEIDQYLLSKD
162	A. thaliana	Q941R5|unreviewed|Bet_v_1 domain-containing protein|taxID	MAETTKEMPKSSLWGEVEVEVDIKSPAEKFYQVYVGRPDHVAKATSSKVQACDLLEGEWGTISSIVNWNYVYAGKAKVAKERIELVEPEKKLIKFRVIEGDVLAVYKNFFITISVTPKEGGVGSVAKWHLEYEKNDVNVPDPENFLPFLAEMTKEIDEHLLSEE
163	A. thaliana	Q941R6|reviewed|MLP-like protein 31|taxID	MATKMAGAAMNLAKRESSSLCGKLETDIEIKASAGKFHHMFAGRPHHVSKATPGKIQGCELHEGDWGKVGSIVFWNYVHDGEAKVAKERIEAVEPEKNLITFRVIEGDLLKEYKSFVITIQVTPKRGGPGSVVHWHVEYEKIDDKVAHPETFLDFCVEVSKEIDEHLLNEE
164	A. thaliana	Q941R7|unreviewed|Bet_v_1 domain-containing protein|taxID	MAEEASSLVGIVETTVELKSSVEKFHDLLVGRPHHMSNATPSNIQSAELQEGEMGQVGAVILWNYVHDGEAKSAKQRIESLDPEKNRITYRVVEGDLLKEYTSFVTTFQVTPKEGEPGSVAHWHFEYEKINEEVAHPETLLQLATEVSKDMDEHLLSEE
165	A. thaliana	Q941R8|unreviewed|Bet_v_1 domain-containing protein|taxID	MAEEVSTLVGILETTVDLKSSTEKFHDMFVGRPHNISDVSPSNFQGCELHEGEMGQVGAILFWNYVHDGEAKVVK
166	A. thaliana	Q39132|unreviewed|Bet_v_1 domain-containing protein|taxID	MATSGTYVTEVPLKGSAKNHYKRWKSENQLFPDAIGHHIQGVTVHEGDWDSHGAIKSWNYTCDGKQEVFKEKRELDDQKMAVTFRGLDGHVMEQLKVYDVIFQFVPKSQEGCVCKVTMFWEKRYEDSPEPIKYMKFVTSLAADMDDHILKNQSKA
167	A. thaliana	Q39133|unreviewed|Bet_v_1 domain-containing protein|taxID	MAMSGTYVAEVPLKGSAEKHYKKWRNENHVFQDAVGHHIQGCTMHDGDWDSHGSIRSWNITCDGKPEVFKEKREIDDEKMALTLKGLEGQAMEKYKKYEVIYQFIPKSKEGCVCKITLIWEKRNENSPEPINYMKFVKSLVADMDDHVLNGQNKA
168	A. thaliana	Q42171|unreviewed|Bet_v_1 domain-containing protein|taxID	MATSGTYVTEVPLKGSAKNHYKRWKSENQLFPDAIGHHIQGVTVHEGDWDSHGAIKSWNYTCDGKQEVFKEKRELDDQKT
169	A. thaliana	Q42173|unreviewed|Bet_v_1 domain-containing protein|taxID	MAMSGKYVAEVPLKGSAEKHYRRWRSQNNLFPDAIGHHVQGVTVHDGDWDSHGSIKFWNYTLDGKPEVIKEKREIDDEKMALTFRGLEGHVMEKYKKYEVILQFIPKSN
170	A. thaliana	Q42185|unreviewed|Bet_v_1 domain-containing protein|taxID	MAMSGTYVAEVPLKGSAEKHYKKWRNENHVFQDAVAHHIQGCTMHDGDWDSHGSIRSWNITCDGKPEVFKEKREIDDEKMRLTLIGLEGHAMEKYKKYEVIYQFIPKSEEGCVCKITLI
171	A. thaliana	Q42236|unreviewed|Bet_v_1 domain-containing protein|taxID	PKSEEGCVCKITLIWEKLSDNSCEASQLHEVCQELSC
172	A. thaliana	Q96274|unreviewed|Bet_v_1 domain-containing protein|taxID	MAMSGKYVAEVPLKGSAEKHYRRWRSQNNLFPDAIGHHVQGVTVHDGDWDSHGSIKSWNYTLDGKPEVIKEKREIDDEKMALTFRGLEGHVMEKYKKYEVILQFIPKSNEGCVCKVTLIWENRNEDSPEPINYMKFVKSLVADMDDHILKGQNKA
173	O. sativa	A0A8J8XGE2 | unreviewed | Bet v I/Major latex protein domain-containing protein	MRGSQSHELETDVPASELWKIYGTLRAAELLPELLPHILAKVELVTGDGGVGTIVRLTFPPGIPGLQSYKEKFIKVDNKNYVKEAEAVEGDILKLGFLSYMIRFEIIRKGANTSVIRSTIEYEIGDEHPELQAMVSTASLAATAEKFAEYIKTQKVAQANT
174	O. sativa	A0A8J8Y9B7 | unreviewed | Bet v I/Major latex protein domain-containing protein	MKGSVCHELETGLPAAEVWEVYGGFLVAQLLPQLVPEVFSKVELVEGDGGVGSVLHVVFAPGAHRGEFMKEKFIKIDNENYIKEAEVIEGGFLDQGFKKYVVRIEIIGKTENSSVLRSTIKFEAEDASKASSVSTGGLAATAEAVTKYMREQRSSAEPEQVPRQTSDEETF
175	O. sativa	A2XFP6 | unreviewed | Bet v I/Major latex protein domain-containing protein	MASTNSWTHEIESPVAAPRLFRAAVMDWHTLAPKIASHIVASAHPVDGDGSVGSVRQFNFTSAMPFSHMKERLEFLDVDKCECKSTLVEGGGIGKAIETATSHIKVEPAANGGSVVKVESTYKLLPGVEVKDEITKAKESLTGIFKTAEAYLIANPDAYN
176	O. sativa	A2XUF3 | unreviewed | Bet v I/Major latex protein domain-containing protein	MASKVELVVEVKSPADKLWTALRESTELFPKIFPEQYKSIETVEGDGKSAGTVRLLKYTEGVPMVTFAKEKVEVADDEKKVVSYSVVDGELVSFYKNFRVTLQVTPKGGAAAPAADGAVVSWTMDFDKASEEVPDPDVIKETAAKTFHDLDDYLLKN
177	O. sativa	A2XX14 | unreviewed | Bet v I/Major latex protein domain-containing protein	MRGSQSHELETDVPASELWKIYGTLRAAELLPELLPHILAKVELVTGDGGVGTIVRLTFPPAILIYDSHHQLSYKEKFIKVDNKNYVKEAEAVEGDILKLGFLSYMIRFEIIRKGANTSVIRSTIEYEIGDEHPELQAMVSTASLAATAEKFAEYVNTQKVAQANT
178	O. sativa	A2XX15 | unreviewed | Bet v I/Major latex protein domain-containing protein	MKGSVCHELETGLPAAEVWEVYGGFLVAQLLPQLVPEVFSKVELVEGDGGVGSVLHVVFAPGAHRGEFMKEKFIKIDNENYIKEAEVIEGGFLDQGFKKYVVRIEIIGKTDNSSVLRSTIEFEAEDASKASSVSTGDLAAIAEAVTKYMREQRSSAEPEQVPRQTSDEETF
179	O. sativa	A2YUN0 | unreviewed | Bet v I/Major latex protein domain-containing protein	MKSLQGEVHLNIPASKAWEMFTNNETLGKINPEMLSGAEYLEGDGSPGSLRIFKLGPALHHFVKESVQKVEKVETGRSFGYEVVSGELKEVYDPYHVTFSFAPVPGKEGEQCVAGWKAEFEPITPTSPPPEKAKDAALGFLKLFETCEAAN
180	O. sativa	A2ZLJ0 | unreviewed | Bet v I/Major latex protein domain-containing protein	MAPAFVSDERAVAVSVERLWKVCLDVHSLPKVCAGFIDAVEVEGNGGPGTIHIMKLNPAADAGSVYKTKIVVCDSATHVLKAEVLEVKSRVGNLKSHSTETKLEATGDATCVAKLTVEYELEDGASLSPEQEKMIVDGYFSMLQMIEAYLIAHPAEFA
181	O. sativa	A2ZLJ4 | unreviewed | Bet v I/Major latex protein domain-containing protein	MAPACVSDEHAVAVSAERLWKAFMDASALPKACAGLVDDIAVEGNGGPGTIYTMKLNPAAGVGSTYKTRVAVCDAASHVLKSDVLEAESKVGKLKSHSTETKLEATSDGSCVAKLKVEYELEDGSSLSPEKEKDIVDGYYGMLKMIEDYLVAHPAEYA
182	O. sativa	A3AUN0 | unreviewed | Bet v I/Major latex protein domain-containing protein	MASKVELVVEVKSPADKLWTALRDSTELFPKIFPEQYKSIETVEGDGKSAGTVRLLKYTEGVPMVTFAKEKVEVADDEKKVVSYSVVDGELVSFYKNFRVTLQVTPKGGAAAPAADGAVVSWTMDFDKASEEVPDPDVIKETAAKTFHDLDDYLLKN
183	O. sativa	A3AWZ0 | unreviewed | Bet v I/Major latex protein domain-containing protein	MRGSQSHELETDVPASELWKIYGTLRAAELLPELLPHILAKVELVTGDGGVGTIVRLTFPPGIPGLQSYKEKFIKVDNKNYVKEAEAVEGDILKLGFLSYMIRFEIIRKGANTSVIRSTIEYEIGDEHPELQAMVSTASLAATAEKFAEYIKTQKVAQANT
184	O. sativa	A3AWZ1 | unreviewed | Bet v I/Major latex protein domain-containing protein	MKGSVCHELETGLPAAEVWEVYGGFLVAQLLPQLVPEVFSKVELVEGDGGVGSVLHVVFAPGAHRGEFMKEKFIKIDNENYIKEAEVIEGGFLDQGFKKYVVRIEIIGKTENSSVLRSTIKFEAEDASKASSVSTGGLAATAEAVTKYMREQRSSAEPEQVPRQTSDEETF
185	O. sativa	A3BSK1 | unreviewed | Bet v I/Major latex protein domain-containing protein	MKSLQGEVHLNIPASKAWEMFTNNETLGKISPEMLSGAEYLEGDGSPGSLRIFKLGPALHHFVKESVQKVEKVETGRSFGYEVVSGELKEVYDPYHVTFSFAPVPGKEGEQCVAGWKAEFEPITPTSPPPEKAKDAALGFLKLFETCEATN
186	O. sativa	A3CIC1 | unreviewed | Bet v I/Major latex protein domain-containing protein	MAPAFVSDERAVAVSVERLWKVCLDVHSLPKVCAGFIDAVEVEGNGGPGTIHIMKLNLVAADAGSVYKTKIVVCDSATHVLKVEVLEVKSRVGNLKSHSTETKLEATGDATCVAKLTVEYELEDGASLSPEQEKMIVDGYFSMLQMIEAYLVAHPAEYA
187	O. sativa	A3CIC2 | unreviewed | Bet v I/Major latex protein domain-containing protein	MPKVCAGFVDDIVVEGNGGPGTIYTMKLNPDAGVGNTYKTRVAVCDNAARVLKSEVLEAESKVGKLKSHSTETKLEGTGDGSCVAKLKVEYELADGSSLSPEQEKTMVDGYFGMLKMMEAYLAAHPAEFA
188	O. sativa	B8BMG2 | unreviewed | Bet v I/Major latex protein domain-containing protein	MAIGGCPIYVSDKPGNHNLELLRKLVLPSGSGLRVRLPGRPTRECLFSDQARDGARVAKKTHVHDAAPGTLTGAVRADDVDAIAQVADDGDGDDGWDGEAVAYMQRARELVRLPCDAVLPVTLGALDYEVFHVCPVRAIAMAPGGTVVAFAPVGLLDTVDATAAAVALRVHGCNHFGAYFSRRPARCTLDGADVGFTYDGDTRTCSQRDPLMAPACVSDEHAVAVSAERLWKAFMDASALPKACAGLVDDIAVEGNGGPGTIYTMKLNPAAGVGSTYKTRVAVCDAASHVLKSDVLEAESKVGKLKSHSTETKLQATGDGSCVAKLKVEYELEDGSSLSPEKEKDIVDGYYGMLKMIEDYLVAHPAEYA
189	O. sativa	B8BMG3 | unreviewed | Bet v I/Major latex protein domain-containing protein	MTIAINNYYKPYAAADAGSVYKTKIVVCDSATHVLKVEVLEVKSRVGNLKSHSTETKLEATGDATCVAKLTVEYELEDGASLSPEQEKMIVDGYFSMLQMIEAYLVAHPAEYA
190	O. sativa	B9GDP9 | unreviewed | Bet v I/Major latex protein domain-containing protein	MAPACVSDEHAVAVSAERLWKAFMDASTLPKACAGLVDDIAVEGNGGPGTIYTMKLNPAAGVGSTYKTRVAVCDAASHVLKSDVLEAESKVGKLKSHSTETKLEATGDGSCVAKLKVEYELEDGSSLSPEKEKDIVDGYYGMLKMIEDYLVAHPAEYA
191	O. sativa	Q01HG8 | unreviewed | Bet v I/Major latex protein domain-containing protein	MKGSVCHELETGLPAAEVWEVYGGFLVAQLLPQLVPEVFSKVELVEGDGGVGSVLHVVFAPGAHRGEFMKEKFIKIDNENYIKEAEVIEGGFLDQGFKKYVVRIEIIGKTENSSVLRSTIKFEAEDASKASSVSTGGLAATAEAVTKYMREQRSSAEPEQVPRQTSDEETF
192	O. sativa	Q01HG9 | unreviewed | Bet v I/Major latex protein domain-containing protein	MRGSQSHELETDVPASELWKIYGTLRAAELLPELLPHILAKVELVTGDGGVGTIVRLTFPPGIPGLQSYKEKFIKVDNKNYVKEAEAVEGDILKLGFLSYMIRFEIIRKGANTSVIRSTIEYEIGDEHPELQAMVSTASLAATAEKFAEYIKTQKVAQANT
193	O. sativa	Q0DSL7 | unreviewed | Bet v I/Major latex protein domain-containing protein	MASTNSWTHEIESPVAAPRLFRAAVMDWHTLAPKIASHIVASAHPVDGDGSVGSVRQFNFTSAMPFSHMKERLEFLDVDKCECKSTLVEGGGIGKAIETATSHIKVEPAANGGSVVKVESTYKLLPGVEVKDEITKAKESLTGIFKTAEAYLIANPDAYN
194	O. sativa	Q0IMQ1 | unreviewed | Bet v I/Major latex protein domain-containing protein	MAPAFVSDERAVAVSVERLWKVCLDVHSLPKVCAGFIDAVEVEGNGGPGTIHIMKLNPAADAGSVYKTKIVVCDSATHVLKVEVLEVKSRVGNLKSHSTETKLEATGDATCVAKLTVEYELEDGASLSPEQEKMIVDGYFSMLQMIEAYLVAHPAEYA
195	O. sativa	Q0JAK2 | unreviewed | Bet v I/Major latex protein domain-containing protein	MKGSVCHELETGLPAAEVWEVYGGFLVAQLLPQLVPEVFSKVELVEGDGGVGSVLHVVFAPGAHTGEFMKEKFIKIDNENYIKEAEVIEGGFLDQGFKKYVVRIEIIGKTENSSVLRSTIKFEAEDASKASSVSTGGLAATAEAVTKYMREQRSSAEPEQVPRQTSDEETF
196	O. sativa	Q0JAK3 | unreviewed | Bet v I/Major latex protein domain-containing protein	MRGSQSHELETDVPASELWKIYGTLRAAELLPELLPHILAKVELVTGDGGVGTIVRLTFPPGIPGLQSYKEKFIKVDNKNYVKEAEAVEGDILKLGFLSYMIRFEIIRKGANTSVIRSTIEYEIGDEHPELQAMVSTASLAATAEKFAEYIKKQKVAQANT
197	O. sativa	Q10MP7 | unreviewed | Bet v I/Major latex protein domain-containing protein	MASTNSWTHEIESPVAAPRLFRAAVMDWHTLAPKIASHIVASAHPVDGDGSVGSVRQFNFTSAMPFSHMKERLEFLDVDKCECKSTLVEGGGIGKAIETATSHIKVEPAANGGSVVKVESTYKLLPGVEVKDEITKAKESLTGIFKTAEAYLIANPDAYN
198	O. sativa	Q2QNS7 | unreviewed | Bet v I/Major latex protein domain-containing protein	MAPACVSDEHAVAVSAERLWKAFMDASTLPKACAGLVDDIAVEGNGGPGTIYTMKLNPAAGVGSTYKTRVAVCDAASHVLKSDVLEAESKVGKLKSHSTETKLEATGDGSCVAKLKVEYELEDGSSLSPEKEKDIVDGYYGMLKMIEDYLVAHPAEYA
199	O. sativa	Q2QNS9 | unreviewed | Bet v I/Major latex protein domain-containing protein	MDASAMPKVCAGFVDDIVVEGNGGPGTIYTMKLNPDAGVGNTYKTRVAVCDNAARVLKSEVLEAESKVGKLKSHSTETKLEGTGDGSCVAKLKVEYELADGSSLSPEQEKTMVDGYFGMLKMMEAYLAAHPAEFA
200	O. sativa	Q2QNT0 | unreviewed | Bet v I/Major latex protein domain-containing protein	MAPAFVSDERAVAVSVERLWKVCLDVHSLPKVCAGFIDAVEVEGNGGPGTIHIMKLNPAADAGSVYKTKIVVCDSATHVLKVEVLEVKSRVGNLKSHSTETKLEATGDATCVAKLTVEYELEDGASLSPEQEKMIVDGYFSMLQMIEAYLVAHPAEYA
201	O. sativa	Q40707 | unreviewed | Bet v I/Major latex protein domain-containing protein	MAPACVSDEHAVAVSAERLWKAFMDASTLPKACAGLVDDIAVEGNGGPGTIYTMKLNPAAGVGSTYKTRVAVCDAASHVLKSDVLEAESKVGKLKSHSTETKLEATGDGSCVAKLKVEYELEDGSSLSPEKEKDIVDGYYGMLKMIEDYLVAHPAEYA
202	O. sativa	Q6ZD29 | unreviewed | Bet v I/Major latex protein domain-containing protein	MKSLQGEVHLNIPASKAWEMFTNNETLGKISPEMLSGAEYLEGDGSPGSLRIFKLGPALHHFVKESVQKVEKVETGRSFGYEVVSGELKEVYDPYHVTFSFAPVPGKEGEQCVAGWKAEFEPITPTSPPPEKAKDAALGFLKLFETCEATN
203	O. sativa	Q7F9L8 | unreviewed | Bet v I/Major latex protein domain-containing protein	MKGSVCHELETGLPAAEVWEVYGGFLVAQLLPQLVPEVFSKVELVEGDGGVGSVLHVVFAPGAHTGEFMKEKFIKIDNENYIKEAEVIEGGFLDQGFKKYVVRIEIIGKTENSSVLRSTIKFEAEDASKASSVSTGGLAATAEAVTKYMREQRSSAEPEQVPRQTSDEETF
204	O. sativa	Q7F9L9 | unreviewed | Bet v I/Major latex protein domain-containing protein	MRGSQSHELETDVPASELWKIYGTLRAAELLPELLPHILAKVELVTGDGGVGTIVRLTFPPGIPGLQSYKEKFIKVDNKNYVKEAEAVEGDILKLGFLSYMIRFEIIRKGANTSVIRSTIEYEIGDEHPELQAMVSTASLAATAEKFAEYIKKQKVAQANT
205	O. sativa	Q7XUY5 | unreviewed | Bet v I/Major latex protein domain-containing protein	MASKVELVVEVKSPADKLWTALRDSTELFPKIFPEQYKSIETVEGDGKSAGTVRLLKYTEGVPMVTFAKEKVEVADDEKKVVSYSVVDGELVSFYKNFRVTLQVTPKGGAAAPAADGAVVSWTMDFDKASEEVPDPDVIKETAAKTFHDLDDYLLKN
206	O. sativa	Q945E9 | unreviewed | Bet v I/Major latex protein domain-containing protein	MASTNSWTHEIESPVAAPRLFRAAVMDWHTLAPKIASHIVASAHPVDGDGSVGSVRQFNFTSAMPFSHMKERLEFLDVDKCECKSTLVEGGGIGKAIETATSHIKVEPAANGGSVVKVESTYKLLPGVEVKDEITKAKESLTGIFKTAEAYLIANPDAYN
207	O. sativa	Q9LKJ8 | unreviewed | Bet v I/Major latex protein domain-containing protein	MAPAFVSDERALAVSVERLWKVCLDVHSLPKVCAGFIDAVEVEGNGGPGTIHIMKLNPAADAGSVYKTKIVVCDSATHVLKAEVLEVKSRVGNLKSHSTETKLEATGDATCVAKLTVEYELELEDGASLSPEQEKMIVDGYFSMLQMIEAYLIAHPAEFA
208	O. sativa	Q9LKJ9 | unreviewed | Bet v I/Major latex protein domain-containing protein	MAPACVSDEHAVAVSAERLWKAFMDASALPKACAGLVDDIAVEGNGGPGTIYTMKLNPAAGVGSTYKTRVAVCDAASHVLKSDVLEAESKVGKLKSHSTETKLQATGDGSCVAKLKVEYELEDGSSLSPEKEKDIVDGYYGMLKMIEDYLVAHPAEYA
209	B. pendula	P15494|reviewed|Major pollen allergen Bet v 1-A|taxID	MGVFNYETETTSVIPAARLFKAFILDGDNLFPKVAPQAISSVENIEGNGGPGTIKKISFPEGFPFKYVKDRVDEVDHTNFKYNYSVIEGGPIGDTLEKISNEIKIVATPDGGSILKISNKYHTKGDHEVKAEQVKASKEMGETLLRAVESYLLAHSDAYN
210	B. pendula	P43176|reviewed|Major pollen allergen Bet v 1-C|taxID	MGVFNYESETTSVIPAARLFKAFILEGDTLIPKVAPQAISSVENIEGNGGPGTIKKITFPEGSPFKYVKERVDEVDHANFKYSYSMIEGGALGDTLEKICNEIKIVATPDGGSILKISNKYHTKGDQEMKAEHMKAIKEKGEALLRAVESYLLAHSDAYN
211	B. pendula	P43177|reviewed|Major pollen allergen Bet v 1-D	MGVFNYEIETTSVIPAARLFKAFILDGDNLVPKVAPQAISSVENIEGNGGPGTIKKINFPEGFPFKYVKDRVDEVDHTNFKYNYSVIEGGPVGDTLEKISNEIKIVATPDGGCVLKISNKYHTKGNHEVKAEQVKASKEMGETLLRAVESYLLAHSDAYN
212	B. pendula	P43178|reviewed|Major pollen allergen Bet v 1-E|taxID	MGVFNYETEATSVIPAARLFKAFILDGDNLFPKVAPQAISSVENIEGNGGPGTIKKISFPEGIPFKYVKGRVDEVDHTNFKYSYSVIEGGPVGDTLEKISNEIKIVATPNGGSILKINNKYHTKGDHEVKAEQIKASKEMGETLLRAVESYLLAHSDAYN
213	B. pendula	P43179|reviewed|Major pollen allergen Bet v 1-F	MGVFNYEIEATSVIPAARLFKAFILDGDNLFPKVAPQAISSVENIEGNGGPGTIKKISFPEGFPFKYVKDRVDEVDHTNFKYSYSVIEGGPVGDTLEKISNEIKIVATPNGGSILKINNKYHTKGDHEVKAEQIKASKEMGETLLRAVESYLLAHSDAYN
214	B. pendula	P43180|reviewed|Major pollen allergen Bet v 1-G|taxID	MGVFNYESETTSVIPAARLFKAFILEGDNLIPKVAPQAISSVENIEGNGGPGTIKKINFPEGFPFKYVKDRVDEVDHTNFKYNYSVIEGGPVGDTLEKISNEIKIVATPDGGCVLKISNKYHTKGNHEVKAEQVKASKEMGETLLRAVESYLLAHSDAYN
215	B. pendula	P43183|reviewed|Major pollen allergen Bet v 1-J|taxID	MGVFNYETEATSVIPAARLFKAFILDGDNLFPKVAPQAISSVENIEGNGGPGTIKKISFPEGFPFKYVKDRVDEVDHTNFKYSYSVIEGGPVGDTLEKISNEIKIVATPNGGSILKINNKYHTKGDHEVKAEQIKASKEMGETLLRAVESYLLAHSDAYN
216	B. pendula	P43184|reviewed|Major pollen allergen Bet v 1-K|taxID	MGVFNYESETTSVIPAARLFKAFILEGDTLIPKVAPQAISSVENIEGNGGPGTIKKITFPEGSPFKYVKERVDEVDHANFKYSYSMIEGGALGDTLEKICNEIKIVATPDGGSILKISNKYHTKGDHEMKAEHMKAIKEKGEALLRAVESYLLAHSDAYN
217	B. pendula	P43185|reviewed|Major pollen allergen Bet v 1-L|taxID	MGVFNYETEATSVIPAARMFKAFILDGDKLVPKVAPQAISSVENIEGNGGPGTIKKINFPEGFPFKYVKDRVDEVDHTNFKYNYSVIEGGPVGDTLEKISNEIKIVATPDGGCVLKISNKYHTKGNHEVKAEQVKASKEMGETLLRAVESYLLAHSDAYN
218	B. pendula	P43186|reviewed|Major pollen allergen Bet v 1-M	MGVFNYESETTSVIPAARLFKAFILDGDNLIPKVAPQAISSVENIEGNGGPGTIKKITFPEGSPFKYVKERVDEVDHANFKYSYSMIEGGALGDTLEKICNEIKIVATPDGGSILKISNKYHTKGDHEMKAEHMKAIKEKGEALLRAVESYLLAHSDAYN
219	B. pendula	P45431|reviewed|Major pollen allergen Bet v 1-B|taxID	MGVFNYETETTSVIPAARLFKAFILEGDTLIPKVAPQAISSVENIEGNGGPGTIKKITFPEGSPFKYVKERVDEVDHANFKYSYSMIEGGALGDTLEKICNEIKIVATPDGGSILKISNKYHTKGDHEMKAEHMKAIKEKGEALLRAVESYLLAHSDAYN

## Sheet: Table S2 BLASTp
Table S2 The results of BLASTp of each query sequence against organism id:3981 (rubber tree) in NCBI database
1	H. brasiliensis	A0A6A6KCW0|unreviewed|Bet_v_1 domain-containing protein|taxID	MTKEVKTQAKIGVGLDIVWKALAKDLKSTIPSMIPNLVKDADVIEVMVALCTVYLFNFGPDIKTMTYQKEKVSEFDESLHRIALEVIEGGHLNLGFSYYNTIFQLTATEEGETLIEVTVAYDSEIDDDTLPLKTTSTLAFIKNLENYLVNAGS
	Description	Scientific Name	Max Score	Total Score	Query Cover	E value	Per. Ident	Acc. Len	Accession
	hypothetical protein GH714_009156 [Hevea brasiliensis]	Hevea brasiliensis	311	311	1	7e-107	1	153	KAF2285953.1
	phytohormone-binding protein-like [Hevea brasiliensis]	Hevea brasiliensis	291	291	1	8e-99	0.961	154	XP_021684606.1
	hypothetical protein GH714_009151 [Hevea brasiliensis]	Hevea brasiliensis	227	227	0.91	1e-73	0.85	150	KAF2285952.1
2	H. brasiliensis	A0A6A6KJK2|unreviewed|Bet_v_1 domain-containing protein|taxID	MGVLTYEAEVATGIPPTKMFKVFVLDADNIIPKILPQAIKSIEILEGNGGPGTIKKTTFAEGSEFKYVKNKIEAIDKDTFTYSYSSIEGEPWIDTLEKIYYEVKIVPSADGDPFARPQANTTQRVMLRSMKLLSRPVKKKSWQCSRLLKPTSWQILMPTTKRIPLSDREICSIPVFRLLCLKLIDYAFLYSTFSLANLATMGVFTYEEEVTSTVPAYRLFKAIALESDIIIPKVAPHAIKSSEIIEGDGGPGSIKKITFAEGSQFKYVKHKIEKLDKESFTYGYTIIDGDALAHTLEKISYETKFVPTPDGGCICKGISKYYTKGDFEIKEEDIKVGKEKARGMFKAIEAYLLANPDA
	Description	Scientific Name	Max Score	Total Score	Query Cover	E value	Per. Ident	Acc. Len	Accession
	hypothetical protein GH714_029045 [Hevea brasiliensis]	Hevea brasiliensis	726	726	1	0	1	358	KAF2289131.1
	major allergen Pru av 1 [Hevea brasiliensis]	Hevea brasiliensis	314	454	0.75	3e-108	0.9873	158	XP_021637260.2
	hypothetical protein GH714_029033 [Hevea brasiliensis]	Hevea brasiliensis	277	436	0.79	2e-93	0.8333	169	KAF2289129.1
	major allergen Pru av 1-like [Hevea brasiliensis]	Hevea brasiliensis	261	382	0.68	2e-87	0.8658	149	XP_057992580.1
	hypothetical protein GH714_039926 [Hevea brasiliensis]	Hevea brasiliensis	266	266	0.99	3e-86	0.4015	373	KAF2308301.1
	major allergen Pru ar 1-like [Hevea brasiliensis]	Hevea brasiliensis	223	425	0.76	2e-72	0.9569	160	XP_021637271.1
	major allergen Pru ar 1 [Hevea brasiliensis]	Hevea brasiliensis	216	414	0.76	1e-69	0.9052	160	XP_021637270.2
	major allergen Pru ar 1-like [Hevea brasiliensis]	Hevea brasiliensis	215	357	0.77	4e-69	0.6203	159	XP_057992579.1
	hypothetical protein GH714_029022 [Hevea brasiliensis]	Hevea brasiliensis	215	355	0.75	4e-69	0.6266	159	KAF2289126.1
	major allergen Pru ar 1-like [Hevea brasiliensis]	Hevea brasiliensis	213	355	0.75	3e-68	0.6203	159	XP_021637290.2
	major allergen Pru ar 1-like [Hevea brasiliensis]	Hevea brasiliensis	211	354	0.77	1e-67	0.6139	159	XP_021674182.1
	hypothetical protein P3X46_005909 [Hevea brasiliensis]	Hevea brasiliensis	210	384	0.82	2e-67	0.777	152	KAJ9181862.1
	major allergen Pru ar 1 [Hevea brasiliensis]	Hevea brasiliensis	209	349	0.77	5e-67	0.6013	159	XP_021674185.2
	major allergen Pru ar 1-like [Hevea brasiliensis]	Hevea brasiliensis	202	343	0.87	4e-64	0.6115	160	XP_057992527.1
	major allergen Pru ar 1 [Hevea brasiliensis]	Hevea brasiliensis	195	325	0.77	3e-61	0.5949	157	XP_021689213.2
	major allergen Pru ar 1-like [Hevea brasiliensis]	Hevea brasiliensis	194	329	0.76	3e-61	0.5605	159	XP_021637132.2
	hypothetical protein GH714_018337 [Hevea brasiliensis]	Hevea brasiliensis	187	316	0.77	3e-58	0.566	160	KAF2313854.1
	hypothetical protein GH714_018310 [Hevea brasiliensis]	Hevea brasiliensis	187	322	0.75	3e-58	0.5506	160	KAF2313850.1
	major allergen Pru ar 1 [Hevea brasiliensis]	Hevea brasiliensis	185	350	0.75	1e-57	0.538	160	XP_021674186.1
	major allergen Pru ar 1-like [Hevea brasiliensis]	Hevea brasiliensis	181	348	0.77	4e-56	0.5443	160	XP_057992367.1
	major allergen Pru ar 1-like [Hevea brasiliensis]	Hevea brasiliensis	180	304	0.75	1e-55	0.5253	160	XP_021674190.2
	major allergen Pru ar 1-like [Hevea brasiliensis]	Hevea brasiliensis	178	323	0.75	6e-55	0.5443	160	XP_021637144.2
	major allergen Pru ar 1-like [Hevea brasiliensis]	Hevea brasiliensis	178	349	0.75	7e-55	0.5316	160	XP_021674183.2
	major allergen Pru ar 1 [Hevea brasiliensis]	Hevea brasiliensis	178	332	0.87	9e-55	0.5633	160	XP_021674187.1
	hypothetical protein GH714_018362 [Hevea brasiliensis]	Hevea brasiliensis	177	346	0.75	2e-54	0.5253	160	KAF2313857.1
	major allergen Pru ar 1 [Hevea brasiliensis]	Hevea brasiliensis	176	344	0.75	7e-54	0.5253	160	XP_021674189.1
	major allergen Pru ar 1-like [Hevea brasiliensis]	Hevea brasiliensis	174	328	0.84	3e-53	0.538	160	XP_057992532.1
	major allergen Pru ar 1-like [Hevea brasiliensis]	Hevea brasiliensis	174	329	0.84	3e-53	0.538	160	XP_021674191.1
	major allergen Pru ar 1-like [Hevea brasiliensis]	Hevea brasiliensis	173	341	0.75	8e-53	0.519	160	XP_057992288.1
	hypothetical protein GH714_018375 [Hevea brasiliensis]	Hevea brasiliensis	169	317	0.75	2e-51	0.519	155	KAF2313861.1
	hypothetical protein GH714_018330 [Hevea brasiliensis]	Hevea brasiliensis	169	308	0.65	2e-51	0.5643	142	KAF2313852.1
	major allergen Pru ar 1-like [Hevea brasiliensis]	Hevea brasiliensis	163	285	0.75	6e-49	0.5312	162	XP_057993003.1
	hypothetical protein GH714_029049 [Hevea brasiliensis]	Hevea brasiliensis	162	277	0.77	1e-48	0.5128	160	KAF2289133.1
	major allergen Pru ar 1 [Hevea brasiliensis]	Hevea brasiliensis	162	288	0.74	2e-48	0.5092	164	XP_021674287.1
	major allergen Pru ar 1 [Hevea brasiliensis]	Hevea brasiliensis	161	275	0.77	3e-48	0.5128	160	XP_021674161.1
	major allergen Pru ar 1 [Hevea brasiliensis]	Hevea brasiliensis	161	276	0.77	3e-48	0.5128	160	XP_021637193.2
	hypothetical protein GH714_018352 [Hevea brasiliensis]	Hevea brasiliensis	160	304	0.65	7e-48	0.55	142	KAF2313856.1
	hypothetical protein GH714_022726 [Hevea brasiliensis]	Hevea brasiliensis	159	313	0.7	1e-47	0.5101	151	KAF2306954.1
	hypothetical protein GH714_018332 [Hevea brasiliensis]	Hevea brasiliensis	157	294	0.75	3e-46	0.4725	183	KAF2313853.1
	hypothetical protein GH714_036578 [Hevea brasiliensis]	Hevea brasiliensis	152	265	0.59	2e-45	0.6765	117	KAF2302498.1
	hypothetical protein GH714_029025 [Hevea brasiliensis]	Hevea brasiliensis	151	242	0.74	1e-44	0.465	138	KAF2289127.1
	hypothetical protein GH714_018323 [Hevea brasiliensis]	Hevea brasiliensis	151	297	0.68	1e-44	0.5862	138	KAF2313851.1
	major strawberry allergen Fra a 1.08 [Hevea brasiliensis]	Hevea brasiliensis	141	253	0.78	2e-40	0.4444	161	XP_021674180.1
	hypothetical protein GH714_018366 [Hevea brasiliensis]	Hevea brasiliensis	131	187	0.43	3e-36	0.6042	192	KAF2313858.1
	hypothetical protein GH714_025130 [Hevea brasiliensis]	Hevea brasiliensis	127	182	0.44	2e-35	0.62	119	KAF2303956.1
	hypothetical protein GH714_018400 [Hevea brasiliensis]	Hevea brasiliensis	130	292	0.84	3e-35	0.3058	234	KAF2313865.1
	hypothetical protein P3X46_005907 [Hevea brasiliensis]	Hevea brasiliensis	119	213	0.74	3e-32	0.4387	124	KAJ9181860.1
	hypothetical protein GH714_018372 [Hevea brasiliensis]	Hevea brasiliensis	118	217	0.45	4e-32	0.6543	117	KAF2313860.1
	hypothetical protein GH714_018308 [Hevea brasiliensis]	Hevea brasiliensis	114	221	0.62	1e-30	0.4538	128	KAF2313849.1
	hypothetical protein GH714_018397 [Hevea brasiliensis]	Hevea brasiliensis	98.2	194	0.47	6e-25	0.5057	88	KAF2313864.1
	hypothetical protein P3X46_022374 [Hevea brasiliensis]	Hevea brasiliensis	97.8	159	0.67	4e-24	0.38	144	KAJ9162615.1
	hypothetical protein GH714_023995 [Hevea brasiliensis]	Hevea brasiliensis	94	150	0.65	8e-23	0.3767	131	KAF2317532.1
	hypothetical protein GH714_031893 [Hevea brasiliensis]	Hevea brasiliensis	94.7	144	0.44	4e-22	0.4771	219	KAF2289239.1
	hypothetical protein GH714_024407 [Hevea brasiliensis]	Hevea brasiliensis	84.3	125	0.41	4e-17	0.4369	613	KAF2317551.1
	hypothetical protein GH714_024183 [Hevea brasiliensis]	Hevea brasiliensis	83.6	125	0.41	5e-17	0.4272	583	KAF2317540.1
	hypothetical protein GH714_036497 [Hevea brasiliensis]	Hevea brasiliensis	54.7	103	0.42	1e-08	0.3721	140	KAF2302476.1
	hypothetical protein P3X46_003053 [Hevea brasiliensis]	Hevea brasiliensis	53.9	102	0.41	3e-08	0.3605	155	KAJ9187624.1
	MLP-like protein 423 [Hevea brasiliensis]	Hevea brasiliensis	54.3	105	0.54	3e-08	0.3605	174	XP_021665780.1
	hypothetical protein P3X46_015362 [Hevea brasiliensis]	Hevea brasiliensis	53.9	106	0.59	3e-08	0.3037	163	KAJ9172075.1
	MLP-like protein 423 isoform X2 [Hevea brasiliensis]	Hevea brasiliensis	52.4	102	0.42	5e-08	0.3605	127	XP_021635821.2
3	H. brasiliensis	A0A6A6KK10|unreviewed|Bet_v_1 domain-containing protein|taxID	MGVVSYEMVVNSSVPPAKLYKASVLDAEVLLPKLVPQAIKSSQFKYMKHKVDAIDKENFTFSHTVFEGDMLMNAIEKITYDIKFEQSPDGGSICKEGCKYYTIGDYELNIEQLKAAKERRLGLFNAIEAYILANPDTF
	Description	Scientific Name	Max Score	Total Score	Query Cover	E value	Per. Ident	Acc. Len	Accession
	hypothetical protein GH714_029025 [Hevea brasiliensis]	Hevea brasiliensis	285	285	1	1e-100	1	138	KAF2289127.1
	major allergen Pru ar 1-like [Hevea brasiliensis]	Hevea brasiliensis	266	266	1	7e-93	0.8428	159	XP_021637132.2
	hypothetical protein GH714_029022 [Hevea brasiliensis]	Hevea brasiliensis	211	211	1	3e-71	0.6478	159	KAF2289126.1
	major allergen Pru ar 1-like [Hevea brasiliensis]	Hevea brasiliensis	211	211	1	7e-71	0.6478	159	XP_021637290.2
	major allergen Pru ar 1-like [Hevea brasiliensis]	Hevea brasiliensis	210	210	0.99	1e-70	0.6456	159	XP_057992579.1
	major allergen Pru ar 1-like [Hevea brasiliensis]	Hevea brasiliensis	206	206	0.99	3e-69	0.6392	159	XP_021674182.1
	major allergen Pru ar 1 [Hevea brasiliensis]	Hevea brasiliensis	202	202	0.99	1e-67	0.6266	159	XP_021674185.2
	hypothetical protein GH714_018337 [Hevea brasiliensis]	Hevea brasiliensis	187	187	0.99	1e-61	0.5849	160	KAF2313854.1
	major allergen Pru ar 1 [Hevea brasiliensis]	Hevea brasiliensis	186	186	0.99	3e-61	0.6013	157	XP_021689213.2
	major allergen Pru ar 1-like [Hevea brasiliensis]	Hevea brasiliensis	165	165	1	1e-52	0.5094	160	XP_057992527.1
	hypothetical protein GH714_018366 [Hevea brasiliensis]	Hevea brasiliensis	152	152	0.68	2e-47	0.7263	192	KAF2313858.1
	major allergen Pru av 1 [Hevea brasiliensis]	Hevea brasiliensis	150	150	0.98	7e-47	0.465	158	XP_021637260.2
	hypothetical protein GH714_029045 [Hevea brasiliensis]	Hevea brasiliensis	151	242	0.98	4e-45	0.465	358	KAF2289131.1
	hypothetical protein GH714_025130 [Hevea brasiliensis]	Hevea brasiliensis	143	143	0.78	8e-45	0.6514	119	KAF2303956.1
	major allergen Pru ar 1-like [Hevea brasiliensis]	Hevea brasiliensis	142	142	1	9e-44	0.4403	160	XP_021637271.1
	major allergen Pru ar 1 [Hevea brasiliensis]	Hevea brasiliensis	140	140	1	7e-43	0.4277	160	XP_021637270.2
	major allergen Pru ar 1 [Hevea brasiliensis]	Hevea brasiliensis	137	137	0.98	1e-41	0.4479	164	XP_021674287.1
	major allergen Pru ar 1 [Hevea brasiliensis]	Hevea brasiliensis	136	136	1	2e-41	0.4088	160	XP_021674186.1
	major allergen Pru av 1-like [Hevea brasiliensis]	Hevea brasiliensis	133	133	0.92	2e-40	0.4527	149	XP_057992580.1
	major allergen Pru ar 1 [Hevea brasiliensis]	Hevea brasiliensis	131	131	1	2e-39	0.4088	160	XP_021674187.1
	hypothetical protein GH714_018375 [Hevea brasiliensis]	Hevea brasiliensis	130	130	1	2e-39	0.4091	155	KAF2313861.1
	major strawberry allergen Fra a 1.08 [Hevea brasiliensis]	Hevea brasiliensis	127	127	0.97	4e-38	0.4591	161	XP_021674180.1
	hypothetical protein GH714_018362 [Hevea brasiliensis]	Hevea brasiliensis	127	127	1	9e-38	0.3899	160	KAF2313857.1
	major allergen Pru ar 1 [Hevea brasiliensis]	Hevea brasiliensis	126	126	1	1e-37	0.3899	160	XP_021674189.1
	hypothetical protein GH714_018310 [Hevea brasiliensis]	Hevea brasiliensis	126	126	1	2e-37	0.3962	160	KAF2313850.1
	major allergen Pru ar 1-like [Hevea brasiliensis]	Hevea brasiliensis	126	126	1	2e-37	0.3836	160	XP_021674183.2
	major allergen Pru ar 1-like [Hevea brasiliensis]	Hevea brasiliensis	125	125	1	3e-37	0.3774	160	XP_057992367.1
	hypothetical protein GH714_039926 [Hevea brasiliensis]	Hevea brasiliensis	131	244	1	4e-37	0.5918	373	KAF2308301.1
	major allergen Pru ar 1-like [Hevea brasiliensis]	Hevea brasiliensis	124	124	1	2e-36	0.3836	160	XP_021674190.2
	major allergen Pru ar 1-like [Hevea brasiliensis]	Hevea brasiliensis	123	123	1	2e-36	0.3774	160	XP_057992288.1
	major allergen Pru ar 1-like [Hevea brasiliensis]	Hevea brasiliensis	120	120	1	6e-35	0.3774	160	XP_021637144.2
	major allergen Pru ar 1 [Hevea brasiliensis]	Hevea brasiliensis	119	119	1	1e-34	0.3585	160	XP_021637193.2
	hypothetical protein GH714_029049 [Hevea brasiliensis]	Hevea brasiliensis	119	119	1	1e-34	0.3585	160	KAF2289133.1
	major allergen Pru ar 1 [Hevea brasiliensis]	Hevea brasiliensis	118	118	1	2e-34	0.3648	160	XP_021674161.1
	hypothetical protein GH714_018330 [Hevea brasiliensis]	Hevea brasiliensis	118	118	0.86	2e-34	0.4113	142	KAF2313852.1
	major allergen Pru ar 1-like [Hevea brasiliensis]	Hevea brasiliensis	117	117	1	4e-34	0.3836	160	XP_057992532.1
	major allergen Pru ar 1-like [Hevea brasiliensis]	Hevea brasiliensis	117	117	1	9e-34	0.3774	160	XP_021674191.1
	hypothetical protein P3X46_005909 [Hevea brasiliensis]	Hevea brasiliensis	115	115	1	2e-33	0.3899	152	KAJ9181862.1
	hypothetical protein GH714_022726 [Hevea brasiliensis]	Hevea brasiliensis	115	115	0.92	3e-33	0.3784	151	KAF2306954.1
	hypothetical protein P3X46_022374 [Hevea brasiliensis]	Hevea brasiliensis	109	109	0.93	6e-31	0.4255	144	KAJ9162615.1
	hypothetical protein GH714_018352 [Hevea brasiliensis]	Hevea brasiliensis	108	108	0.86	7e-31	0.3901	142	KAF2313856.1
	major allergen Pru ar 1-like [Hevea brasiliensis]	Hevea brasiliensis	109	109	1	1e-30	0.3727	162	XP_057993003.1
	hypothetical protein GH714_029033 [Hevea brasiliensis]	Hevea brasiliensis	108	108	0.73	2e-30	0.4228	169	KAF2289129.1
	hypothetical protein GH714_018332 [Hevea brasiliensis]	Hevea brasiliensis	107	107	1	2e-29	0.3333	183	KAF2313853.1
	hypothetical protein GH714_018323 [Hevea brasiliensis]	Hevea brasiliensis	105	105	0.84	2e-29	0.3942	138	KAF2313851.1
	hypothetical protein GH714_023995 [Hevea brasiliensis]	Hevea brasiliensis	103	103	0.86	5e-29	0.4297	131	KAF2317532.1
	hypothetical protein GH714_031893 [Hevea brasiliensis]	Hevea brasiliensis	100	100	0.71	9e-27	0.4904	219	KAF2289239.1
	hypothetical protein GH714_036578 [Hevea brasiliensis]	Hevea brasiliensis	79.3	79.3	0.63	1e-19	0.3578	117	KAF2302498.1
	hypothetical protein GH714_024407 [Hevea brasiliensis]	Hevea brasiliensis	84	84	0.7	3e-19	0.4272	613	KAF2317551.1
	hypothetical protein GH714_024183 [Hevea brasiliensis]	Hevea brasiliensis	81.6	81.6	0.7	2e-18	0.4175	583	KAF2317540.1
	hypothetical protein GH714_018308 [Hevea brasiliensis]	Hevea brasiliensis	68.6	68.6	0.61	4e-15	0.3302	128	KAF2313849.1
	hypothetical protein GH714_018400 [Hevea brasiliensis]	Hevea brasiliensis	67.8	118	0.58	5e-14	0.3929	234	KAF2313865.1
	hypothetical protein GH714_018372 [Hevea brasiliensis]	Hevea brasiliensis	55.8	55.8	0.52	2e-10	0.3085	117	KAF2313860.1
	hypothetical protein GH714_018397 [Hevea brasiliensis]	Hevea brasiliensis	52.8	52.8	0.46	2e-09	0.3448	88	KAF2313864.1
4	H. brasiliensis	A0A6A6KM18|unreviewed|Bet_v_1 domain-containing protein|taxID	MGVVSYELVVNSPIPPAKLYKALVLDSDILLPKIMPQAIKSVEILEGDGGPGTIKKVTFGEGSQFKYSKHKIEAIDKENLKFRHSVIEGDMLMNVIEKITYEIKFEQSPDGGCICKESSSYYTIGDFELNKDQLKAGKEKALGMFKAVEAYLLANPDAY
	Description	Scientific Name	Max Score	Total Score	Query Cover	E value	Per. Ident	Acc. Len	Accession
	hypothetical protein GH714_029022 [Hevea brasiliensis]	Hevea brasiliensis	321	321	1	4e-114	1	159	KAF2289126.1
	major allergen Pru ar 1-like [Hevea brasiliensis]	Hevea brasiliensis	316	316	1	4e-112	0.9874	159	XP_021637290.2
	major allergen Pru ar 1-like [Hevea brasiliensis]	Hevea brasiliensis	305	305	0.99	5e-108	0.9494	159	XP_057992579.1
	major allergen Pru ar 1 [Hevea brasiliensis]	Hevea brasiliensis	300	300	0.99	6e-106	0.9304	159	XP_021674185.2
	major allergen Pru ar 1-like [Hevea brasiliensis]	Hevea brasiliensis	299	299	0.99	1e-105	0.9367	159	XP_021674182.1
	major allergen Pru ar 1 [Hevea brasiliensis]	Hevea brasiliensis	277	277	0.99	8e-97	0.8861	157	XP_021689213.2
	major allergen Pru ar 1-like [Hevea brasiliensis]	Hevea brasiliensis	263	263	1	4e-91	0.7673	159	XP_021637132.2
	hypothetical protein GH714_018337 [Hevea brasiliensis]	Hevea brasiliensis	261	261	0.99	1e-90	0.805	160	KAF2313854.1
	major allergen Pru ar 1-like [Hevea brasiliensis]	Hevea brasiliensis	245	245	1	5e-84	0.7233	160	XP_057992527.1
	hypothetical protein GH714_039926 [Hevea brasiliensis]	Hevea brasiliensis	226	369	1	1e-73	0.5867	373	KAF2308301.1
	major allergen Pru av 1 [Hevea brasiliensis]	Hevea brasiliensis	213	213	0.99	2e-71	0.6266	158	XP_021637260.2
	hypothetical protein GH714_029025 [Hevea brasiliensis]	Hevea brasiliensis	211	211	1	4e-71	0.6478	138	KAF2289127.1
	hypothetical protein GH714_029045 [Hevea brasiliensis]	Hevea brasiliensis	215	355	0.99	2e-69	0.6266	358	KAF2289131.1
	major allergen Pru ar 1-like [Hevea brasiliensis]	Hevea brasiliensis	202	202	1	4e-67	0.6038	160	XP_021637271.1
	major allergen Pru ar 1 [Hevea brasiliensis]	Hevea brasiliensis	198	198	1	2e-65	0.5723	160	XP_021674186.1
	major allergen Pru ar 1 [Hevea brasiliensis]	Hevea brasiliensis	197	197	1	4e-65	0.5786	160	XP_021637270.2
	major allergen Pru av 1-like [Hevea brasiliensis]	Hevea brasiliensis	196	196	0.93	8e-65	0.6174	149	XP_057992580.1
	hypothetical protein GH714_018366 [Hevea brasiliensis]	Hevea brasiliensis	188	258	0.6	4e-61	0.9375	192	KAF2313858.1
	major allergen Pru ar 1-like [Hevea brasiliensis]	Hevea brasiliensis	187	187	1	4e-61	0.5786	160	XP_021637144.2
	major allergen Pru ar 1-like [Hevea brasiliensis]	Hevea brasiliensis	184	184	1	4e-60	0.5409	160	XP_057992367.1
	hypothetical protein GH714_018375 [Hevea brasiliensis]	Hevea brasiliensis	183	183	1	8e-60	0.5535	155	KAF2313861.1
	major allergen Pru ar 1-like [Hevea brasiliensis]	Hevea brasiliensis	183	183	1	9e-60	0.5409	160	XP_021674183.2
	major allergen Pru ar 1 [Hevea brasiliensis]	Hevea brasiliensis	183	183	0.98	1e-59	0.5583	164	XP_021674287.1
	major allergen Pru ar 1-like [Hevea brasiliensis]	Hevea brasiliensis	182	182	1	2e-59	0.5723	160	XP_057992532.1
	hypothetical protein GH714_018310 [Hevea brasiliensis]	Hevea brasiliensis	181	181	1	5e-59	0.5283	160	KAF2313850.1
	major allergen Pru ar 1 [Hevea brasiliensis]	Hevea brasiliensis	181	181	1	8e-59	0.5346	160	XP_021674189.1
	major allergen Pru ar 1-like [Hevea brasiliensis]	Hevea brasiliensis	181	181	1	9e-59	0.5597	160	XP_021674191.1
	hypothetical protein GH714_018330 [Hevea brasiliensis]	Hevea brasiliensis	180	180	0.88	1e-58	0.5887	142	KAF2313852.1
	hypothetical protein GH714_018362 [Hevea brasiliensis]	Hevea brasiliensis	181	181	1	1e-58	0.5283	160	KAF2313857.1
	major allergen Pru ar 1-like [Hevea brasiliensis]	Hevea brasiliensis	180	180	1	2e-58	0.5346	160	XP_021674190.2
	hypothetical protein GH714_025130 [Hevea brasiliensis]	Hevea brasiliensis	178	178	0.61	4e-58	0.9091	119	KAF2303956.1
	hypothetical protein P3X46_005909 [Hevea brasiliensis]	Hevea brasiliensis	176	176	1	4e-57	0.5472	152	KAJ9181862.1
	major allergen Pru ar 1-like [Hevea brasiliensis]	Hevea brasiliensis	176	176	1	5e-57	0.522	160	XP_057992288.1
	major allergen Pru ar 1 [Hevea brasiliensis]	Hevea brasiliensis	174	174	1	6e-56	0.5031	160	XP_021674161.1
	hypothetical protein GH714_029049 [Hevea brasiliensis]	Hevea brasiliensis	173	173	1	1e-55	0.4969	160	KAF2289133.1
	major allergen Pru ar 1 [Hevea brasiliensis]	Hevea brasiliensis	173	173	1	1e-55	0.522	160	XP_021674187.1
	major allergen Pru ar 1 [Hevea brasiliensis]	Hevea brasiliensis	172	172	1	2e-55	0.4969	160	XP_021637193.2
	hypothetical protein GH714_022726 [Hevea brasiliensis]	Hevea brasiliensis	168	168	0.93	7e-54	0.5338	151	KAF2306954.1
	hypothetical protein GH714_018352 [Hevea brasiliensis]	Hevea brasiliensis	166	166	0.88	3e-53	0.5603	142	KAF2313856.1
	major allergen Pru ar 1-like [Hevea brasiliensis]	Hevea brasiliensis	161	161	1	5e-51	0.4907	162	XP_057993003.1
	hypothetical protein GH714_018332 [Hevea brasiliensis]	Hevea brasiliensis	161	161	1	1e-50	0.4754	183	KAF2313853.1
	major strawberry allergen Fra a 1.08 [Hevea brasiliensis]	Hevea brasiliensis	159	159	0.98	7e-50	0.5185	161	XP_021674180.1
	hypothetical protein GH714_029033 [Hevea brasiliensis]	Hevea brasiliensis	154	154	0.77	3e-48	0.5691	169	KAF2289129.1
	hypothetical protein GH714_018323 [Hevea brasiliensis]	Hevea brasiliensis	137	137	0.84	8e-42	0.4815	138	KAF2313851.1
	hypothetical protein P3X46_005907 [Hevea brasiliensis]	Hevea brasiliensis	122	122	0.98	4e-36	0.4167	124	KAJ9181860.1
	hypothetical protein GH714_036578 [Hevea brasiliensis]	Hevea brasiliensis	118	118	0.67	1e-34	0.5	117	KAF2302498.1
	hypothetical protein GH714_018308 [Hevea brasiliensis]	Hevea brasiliensis	111	111	0.67	1e-31	0.463	128	KAF2313849.1
	hypothetical protein P3X46_022374 [Hevea brasiliensis]	Hevea brasiliensis	111	111	0.91	1e-31	0.4305	144	KAJ9162615.1
	hypothetical protein GH714_018372 [Hevea brasiliensis]	Hevea brasiliensis	107	107	0.59	3e-30	0.5319	117	KAF2313860.1
	hypothetical protein GH714_023995 [Hevea brasiliensis]	Hevea brasiliensis	107	107	0.88	7e-30	0.4218	131	KAF2317532.1
	hypothetical protein GH714_031893 [Hevea brasiliensis]	Hevea brasiliensis	103	103	0.61	1e-27	0.5146	219	KAF2289239.1
	hypothetical protein GH714_018400 [Hevea brasiliensis]	Hevea brasiliensis	92.8	159	0.64	2e-23	0.5	234	KAF2313865.1
	hypothetical protein GH714_018397 [Hevea brasiliensis]	Hevea brasiliensis	87.4	87.4	0.53	1e-22	0.4483	88	KAF2313864.1
	hypothetical protein GH714_024407 [Hevea brasiliensis]	Hevea brasiliensis	92.8	92.8	0.61	6e-22	0.4712	613	KAF2317551.1
	hypothetical protein GH714_024183 [Hevea brasiliensis]	Hevea brasiliensis	90.5	90.5	0.61	3e-21	0.4615	583	KAF2317540.1
	MLP-like protein 423 isoform X2 [Hevea brasiliensis]	Hevea brasiliensis	63.5	63.5	0.48	4e-13	0.4177	127	XP_021635821.2
	hypothetical protein P3X46_015362 [Hevea brasiliensis]	Hevea brasiliensis	63.5	63.5	0.48	1e-12	0.4177	163	KAJ9172075.1
	hypothetical protein P3X46_003053 [Hevea brasiliensis]	Hevea brasiliensis	63.2	63.2	0.48	1e-12	0.4051	155	KAJ9187624.1
	hypothetical protein GH714_036497 [Hevea brasiliensis]	Hevea brasiliensis	62.8	62.8	0.52	1e-12	0.3882	140	KAF2302476.1
	MLP-like protein 423 [Hevea brasiliensis]	Hevea brasiliensis	62.8	62.8	0.48	2e-12	0.4051	174	XP_021665780.1
5	H. brasiliensis	A0A6A6KMA0|unreviewed|Bet_v_1 domain-containing protein|taxID	MGVSTFTQEYTSPVAPSRMFKALILDSNILIPKLLPEFIKSVQVIQGGEGAGTIEQVNFTEASDLKYVKNRIEELDKDNLVCKYTLIEGDPLGDKLDSIAYEVKFEAASDGGSICKITSNYITIGEFSIEEEAIKDGKDKALGIYKVVEAYLLENPHVYA
	Description	Scientific Name	Max Score	Total Score	Query Cover	E value	Per. Ident	Acc. Len	Accession
	hypothetical protein GH714_029049 [Hevea brasiliensis]	Hevea brasiliensis	322	322	1	1e-114	1	160	KAF2289133.1
	major allergen Pru ar 1 [Hevea brasiliensis]	Hevea brasiliensis	321	321	1	5e-114	0.9938	160	XP_021637193.2
	major allergen Pru ar 1 [Hevea brasiliensis]	Hevea brasiliensis	310	310	1	9e-110	0.9562	160	XP_021674161.1
	hypothetical protein GH714_018308 [Hevea brasiliensis]	Hevea brasiliensis	211	211	0.67	5e-71	0.9537	128	KAF2313849.1
	major allergen Pru ar 1-like [Hevea brasiliensis]	Hevea brasiliensis	183	183	0.99	2e-59	0.5346	160	XP_057992527.1
	major allergen Pru ar 1-like [Hevea brasiliensis]	Hevea brasiliensis	181	181	1	9e-59	0.525	160	XP_021674190.2
	major allergen Pru ar 1-like [Hevea brasiliensis]	Hevea brasiliensis	174	174	0.99	6e-56	0.5031	159	XP_021637290.2
	hypothetical protein GH714_029022 [Hevea brasiliensis]	Hevea brasiliensis	173	173	0.99	1e-55	0.4969	159	KAF2289126.1
	major allergen Pru ar 1-like [Hevea brasiliensis]	Hevea brasiliensis	170	170	0.97	2e-54	0.5	159	XP_057992579.1
	major allergen Pru ar 1-like [Hevea brasiliensis]	Hevea brasiliensis	170	170	0.97	2e-54	0.5	159	XP_021674182.1
	major allergen Pru ar 1 [Hevea brasiliensis]	Hevea brasiliensis	167	167	0.97	2e-53	0.4936	159	XP_021674185.2
	hypothetical protein GH714_018310 [Hevea brasiliensis]	Hevea brasiliensis	166	166	1	1e-52	0.5	160	KAF2313850.1
	major allergen Pru av 1 [Hevea brasiliensis]	Hevea brasiliensis	162	162	0.97	1e-51	0.5128	158	XP_021637260.2
	major allergen Pru ar 1-like [Hevea brasiliensis]	Hevea brasiliensis	161	161	0.99	4e-51	0.478	160	XP_021637271.1
	hypothetical protein GH714_018400 [Hevea brasiliensis]	Hevea brasiliensis	164	241	0.63	5e-51	0.9195	234	KAF2313865.1
	major allergen Pru ar 1 [Hevea brasiliensis]	Hevea brasiliensis	161	161	0.99	5e-51	0.4717	160	XP_021637270.2
	hypothetical protein GH714_039926 [Hevea brasiliensis]	Hevea brasiliensis	164	270	0.99	2e-49	0.4337	373	KAF2308301.1
	hypothetical protein GH714_029045 [Hevea brasiliensis]	Hevea brasiliensis	162	277	0.97	6e-49	0.5128	358	KAF2289131.1
	major allergen Pru ar 1 [Hevea brasiliensis]	Hevea brasiliensis	155	155	0.99	2e-48	0.4465	160	XP_021674186.1
	major allergen Pru ar 1-like [Hevea brasiliensis]	Hevea brasiliensis	154	154	0.99	4e-48	0.4528	160	XP_057992367.1
	hypothetical protein GH714_018362 [Hevea brasiliensis]	Hevea brasiliensis	151	151	0.99	6e-47	0.4403	160	KAF2313857.1
	major allergen Pru ar 1-like [Hevea brasiliensis]	Hevea brasiliensis	151	151	0.99	7e-47	0.4403	160	XP_021674183.2
	major allergen Pru ar 1 [Hevea brasiliensis]	Hevea brasiliensis	150	150	0.99	8e-47	0.4403	160	XP_021674189.1
	major allergen Pru ar 1-like [Hevea brasiliensis]	Hevea brasiliensis	150	150	0.99	8e-47	0.4403	160	XP_057992288.1
	major allergen Pru ar 1 [Hevea brasiliensis]	Hevea brasiliensis	150	150	0.97	9e-47	0.4615	157	XP_021689213.2
	hypothetical protein GH714_018337 [Hevea brasiliensis]	Hevea brasiliensis	149	149	0.97	4e-46	0.4586	160	KAF2313854.1
	major allergen Pru ar 1-like [Hevea brasiliensis]	Hevea brasiliensis	148	148	0.99	1e-45	0.4528	160	XP_021637144.2
	major allergen Pru ar 1-like [Hevea brasiliensis]	Hevea brasiliensis	146	146	1	4e-45	0.4938	162	XP_057993003.1
	major allergen Pru ar 1-like [Hevea brasiliensis]	Hevea brasiliensis	146	146	0.99	5e-45	0.4025	159	XP_021637132.2
	major allergen Pru ar 1 [Hevea brasiliensis]	Hevea brasiliensis	145	145	0.99	9e-45	0.4151	160	XP_021674187.1
	major allergen Pru ar 1 [Hevea brasiliensis]	Hevea brasiliensis	144	144	0.98	2e-44	0.4573	164	XP_021674287.1
	major allergen Pru ar 1-like [Hevea brasiliensis]	Hevea brasiliensis	143	143	0.99	6e-44	0.4403	160	XP_057992532.1
	major allergen Pru ar 1-like [Hevea brasiliensis]	Hevea brasiliensis	143	143	0.99	1e-43	0.434	160	XP_021674191.1
	hypothetical protein GH714_018375 [Hevea brasiliensis]	Hevea brasiliensis	142	142	0.99	1e-43	0.434	155	KAF2313861.1
	hypothetical protein GH714_022726 [Hevea brasiliensis]	Hevea brasiliensis	140	140	0.91	1e-42	0.4384	151	KAF2306954.1
	hypothetical protein GH714_018330 [Hevea brasiliensis]	Hevea brasiliensis	138	138	0.88	4e-42	0.4539	142	KAF2313852.1
	major allergen Pru av 1-like [Hevea brasiliensis]	Hevea brasiliensis	137	137	0.91	1e-41	0.4726	149	XP_057992580.1
	hypothetical protein P3X46_005909 [Hevea brasiliensis]	Hevea brasiliensis	137	137	0.99	1e-41	0.4214	152	KAJ9181862.1
	hypothetical protein GH714_018352 [Hevea brasiliensis]	Hevea brasiliensis	135	135	0.88	6e-41	0.4539	142	KAF2313856.1
	hypothetical protein GH714_029033 [Hevea brasiliensis]	Hevea brasiliensis	130	130	0.75	8e-39	0.4793	169	KAF2289129.1
	hypothetical protein GH714_018332 [Hevea brasiliensis]	Hevea brasiliensis	127	127	0.99	3e-37	0.377	183	KAF2313853.1
	major strawberry allergen Fra a 1.08 [Hevea brasiliensis]	Hevea brasiliensis	121	121	0.98	3e-35	0.3988	161	XP_021674180.1
	hypothetical protein GH714_029025 [Hevea brasiliensis]	Hevea brasiliensis	119	119	0.99	1e-34	0.3585	138	KAF2289127.1
	hypothetical protein GH714_018323 [Hevea brasiliensis]	Hevea brasiliensis	119	119	0.81	2e-34	0.4	138	KAF2313851.1
	hypothetical protein GH714_036578 [Hevea brasiliensis]	Hevea brasiliensis	108	108	0.66	8e-31	0.434	117	KAF2302498.1
	hypothetical protein GH714_018366 [Hevea brasiliensis]	Hevea brasiliensis	105	160	0.62	9e-29	0.5	192	KAF2313858.1
	hypothetical protein GH714_025130 [Hevea brasiliensis]	Hevea brasiliensis	96.3	96.3	0.6	9e-26	0.5	119	KAF2303956.1
	hypothetical protein P3X46_022374 [Hevea brasiliensis]	Hevea brasiliensis	94	94	0.91	1e-24	0.3766	144	KAJ9162615.1
	hypothetical protein GH714_023995 [Hevea brasiliensis]	Hevea brasiliensis	89.4	89.4	0.88	6e-23	0.3673	131	KAF2317532.1
	hypothetical protein GH714_018397 [Hevea brasiliensis]	Hevea brasiliensis	84.7	84.7	0.53	1e-21	0.4713	88	KAF2313864.1
	hypothetical protein P3X46_005907 [Hevea brasiliensis]	Hevea brasiliensis	84.3	84.3	0.94	4e-21	0.3046	124	KAJ9181860.1
	hypothetical protein GH714_031893 [Hevea brasiliensis]	Hevea brasiliensis	84	84	0.61	5e-20	0.4423	219	KAF2289239.1
	hypothetical protein GH714_018372 [Hevea brasiliensis]	Hevea brasiliensis	80.1	80.1	0.5	1e-19	0.425	117	KAF2313860.1
	hypothetical protein GH714_024407 [Hevea brasiliensis]	Hevea brasiliensis	73.9	73.9	0.61	2e-15	0.3846	613	KAF2317551.1
	hypothetical protein GH714_024183 [Hevea brasiliensis]	Hevea brasiliensis	73.6	73.6	0.61	3e-15	0.3846	583	KAF2317540.1
	MLP-like protein 423 [Hevea brasiliensis]	Hevea brasiliensis	50.4	50.4	0.77	1e-07	0.2727	174	XP_021665780.1
	hypothetical protein P3X46_003053 [Hevea brasiliensis]	Hevea brasiliensis	50.1	50.1	0.77	1e-07	0.2727	155	KAJ9187624.1
6	H. brasiliensis	A0A6A6KMF5|unreviewed|Bet_v_1 domain-containing protein|taxID	MGVVTFERKITTSITPARIFKVLVLEADDAIPKILPQVVKSVEILEGDGGPGTIKKTNFAEGSESKFIKTKIEVMDKDNLTHCYSVIGGDQWNDVLEKISYETIVVAAPDGGSIIKTSSKYYPKENYEIIQDQVKAGAQKALEFFKAVEAYLLANPDAFN
	Description	Scientific Name	Max Score	Total Score	Query Cover	E value	Per. Ident	Acc. Len	Accession
	major allergen Pru ar 1-like [Hevea brasiliensis]	Hevea brasiliensis	324	324	1	2e-115	1	160	XP_021637144.2
	major allergen Pru ar 1-like [Hevea brasiliensis]	Hevea brasiliensis	244	244	1	2e-83	0.7125	160	XP_021674183.2
	hypothetical protein GH714_018362 [Hevea brasiliensis]	Hevea brasiliensis	242	242	1	7e-83	0.7062	160	KAF2313857.1
	major allergen Pru ar 1 [Hevea brasiliensis]	Hevea brasiliensis	241	241	1	2e-82	0.7062	160	XP_021674189.1
	major allergen Pru ar 1-like [Hevea brasiliensis]	Hevea brasiliensis	239	239	1	6e-82	0.7062	160	XP_057992288.1
	major allergen Pru ar 1-like [Hevea brasiliensis]	Hevea brasiliensis	238	238	1	4e-81	0.6875	160	XP_057992367.1
	major allergen Pru ar 1-like [Hevea brasiliensis]	Hevea brasiliensis	225	225	1	3e-76	0.6562	160	XP_021674191.1
	major allergen Pru ar 1-like [Hevea brasiliensis]	Hevea brasiliensis	224	224	1	8e-76	0.6562	160	XP_057992532.1
	hypothetical protein GH714_022726 [Hevea brasiliensis]	Hevea brasiliensis	223	223	0.94	1e-75	0.702	151	KAF2306954.1
	hypothetical protein GH714_018352 [Hevea brasiliensis]	Hevea brasiliensis	221	221	0.88	7e-75	0.7394	142	KAF2313856.1
	major allergen Pru ar 1 [Hevea brasiliensis]	Hevea brasiliensis	220	220	1	4e-74	0.6625	160	XP_021674186.1
	hypothetical protein GH714_018332 [Hevea brasiliensis]	Hevea brasiliensis	219	219	1	2e-73	0.6087	183	KAF2313853.1
	hypothetical protein GH714_018375 [Hevea brasiliensis]	Hevea brasiliensis	205	205	1	2e-68	0.6375	155	KAF2313861.1
	major allergen Pru ar 1-like [Hevea brasiliensis]	Hevea brasiliensis	205	205	1	3e-68	0.6125	160	XP_021637271.1
	hypothetical protein GH714_018330 [Hevea brasiliensis]	Hevea brasiliensis	197	197	0.88	1e-65	0.6831	142	KAF2313852.1
	major allergen Pru ar 1 [Hevea brasiliensis]	Hevea brasiliensis	197	197	1	3e-65	0.5812	160	XP_021637270.2
	hypothetical protein GH714_029022 [Hevea brasiliensis]	Hevea brasiliensis	187	187	0.99	4e-61	0.5786	159	KAF2289126.1
	major allergen Pru ar 1-like [Hevea brasiliensis]	Hevea brasiliensis	184	184	0.98	3e-60	0.5759	159	XP_057992579.1
	major allergen Pru ar 1-like [Hevea brasiliensis]	Hevea brasiliensis	184	184	0.99	3e-60	0.5723	159	XP_021637290.2
	major allergen Pru ar 1-like [Hevea brasiliensis]	Hevea brasiliensis	184	184	0.98	4e-60	0.5759	159	XP_021674182.1
	major allergen Pru ar 1 [Hevea brasiliensis]	Hevea brasiliensis	183	183	1	2e-59	0.55	160	XP_021674187.1
	major allergen Pru ar 1-like [Hevea brasiliensis]	Hevea brasiliensis	180	180	1	2e-58	0.5312	160	XP_057992527.1
	major allergen Pru ar 1 [Hevea brasiliensis]	Hevea brasiliensis	180	180	0.98	2e-58	0.5633	159	XP_021674185.2
	hypothetical protein P3X46_005909 [Hevea brasiliensis]	Hevea brasiliensis	179	179	1	4e-58	0.55	152	KAJ9181862.1
	major allergen Pru av 1 [Hevea brasiliensis]	Hevea brasiliensis	179	179	0.98	5e-58	0.5443	158	XP_021637260.2
	hypothetical protein GH714_029045 [Hevea brasiliensis]	Hevea brasiliensis	178	323	0.98	3e-55	0.5443	358	KAF2289131.1
	major allergen Pru ar 1-like [Hevea brasiliensis]	Hevea brasiliensis	167	167	0.99	4e-53	0.4843	159	XP_021637132.2
	major allergen Pru ar 1 [Hevea brasiliensis]	Hevea brasiliensis	166	166	0.98	7e-53	0.5092	164	XP_021674287.1
	major allergen Pru ar 1 [Hevea brasiliensis]	Hevea brasiliensis	166	166	0.98	8e-53	0.5443	157	XP_021689213.2
	major allergen Pru av 1-like [Hevea brasiliensis]	Hevea brasiliensis	164	164	0.93	4e-52	0.5436	149	XP_057992580.1
	hypothetical protein GH714_036578 [Hevea brasiliensis]	Hevea brasiliensis	161	161	0.73	2e-51	0.661	117	KAF2302498.1
	hypothetical protein GH714_029033 [Hevea brasiliensis]	Hevea brasiliensis	161	161	0.77	1e-50	0.6048	169	KAF2289129.1
	hypothetical protein GH714_018337 [Hevea brasiliensis]	Hevea brasiliensis	159	159	0.98	5e-50	0.4969	160	KAF2313854.1
	major allergen Pru ar 1-like [Hevea brasiliensis]	Hevea brasiliensis	157	157	0.99	2e-49	0.4591	160	XP_021674190.2
	hypothetical protein GH714_018310 [Hevea brasiliensis]	Hevea brasiliensis	156	156	0.99	5e-49	0.4528	160	KAF2313850.1
	hypothetical protein GH714_039926 [Hevea brasiliensis]	Hevea brasiliensis	161	290	1	1e-48	0.4315	373	KAF2308301.1
	hypothetical protein GH714_018323 [Hevea brasiliensis]	Hevea brasiliensis	149	149	0.84	1e-46	0.5259	138	KAF2313851.1
	hypothetical protein GH714_029049 [Hevea brasiliensis]	Hevea brasiliensis	148	148	0.99	1e-45	0.4528	160	KAF2289133.1
	major allergen Pru ar 1 [Hevea brasiliensis]	Hevea brasiliensis	147	147	0.99	2e-45	0.4528	160	XP_021637193.2
	major allergen Pru ar 1 [Hevea brasiliensis]	Hevea brasiliensis	146	146	0.99	4e-45	0.4528	160	XP_021674161.1
	major allergen Pru ar 1-like [Hevea brasiliensis]	Hevea brasiliensis	141	141	0.99	5e-43	0.4534	162	XP_057993003.1
	major strawberry allergen Fra a 1.08 [Hevea brasiliensis]	Hevea brasiliensis	140	140	0.97	1e-42	0.4383	161	XP_021674180.1
	hypothetical protein P3X46_005907 [Hevea brasiliensis]	Hevea brasiliensis	138	138	0.98	2e-42	0.4713	124	KAJ9181860.1
	hypothetical protein GH714_029025 [Hevea brasiliensis]	Hevea brasiliensis	120	120	0.99	7e-35	0.3774	138	KAF2289127.1
	hypothetical protein GH714_018372 [Hevea brasiliensis]	Hevea brasiliensis	114	114	0.52	5e-33	0.6395	117	KAF2313860.1
	hypothetical protein GH714_018308 [Hevea brasiliensis]	Hevea brasiliensis	105	105	0.67	3e-29	0.4537	128	KAF2313849.1
	hypothetical protein P3X46_022374 [Hevea brasiliensis]	Hevea brasiliensis	102	102	0.89	5e-28	0.396	144	KAJ9162615.1
	hypothetical protein GH714_023995 [Hevea brasiliensis]	Hevea brasiliensis	100	100	0.88	3e-27	0.3946	131	KAF2317532.1
	hypothetical protein GH714_018366 [Hevea brasiliensis]	Hevea brasiliensis	100	100	0.67	1e-26	0.5	192	KAF2313858.1
	hypothetical protein GH714_025130 [Hevea brasiliensis]	Hevea brasiliensis	97.4	97.4	0.61	3e-26	0.54	119	KAF2303956.1
	hypothetical protein GH714_031893 [Hevea brasiliensis]	Hevea brasiliensis	96.3	96.3	0.64	1e-24	0.4862	219	KAF2289239.1
	hypothetical protein GH714_018400 [Hevea brasiliensis]	Hevea brasiliensis	91.7	152	0.64	7e-23	0.4211	234	KAF2313865.1
	hypothetical protein GH714_024407 [Hevea brasiliensis]	Hevea brasiliensis	94.4	94.4	0.61	2e-22	0.4808	613	KAF2317551.1
	hypothetical protein GH714_018397 [Hevea brasiliensis]	Hevea brasiliensis	84.7	84.7	0.53	1e-21	0.4253	88	KAF2313864.1
	hypothetical protein GH714_024183 [Hevea brasiliensis]	Hevea brasiliensis	90.9	90.9	0.61	2e-21	0.4712	583	KAF2317540.1
	hypothetical protein P3X46_003053 [Hevea brasiliensis]	Hevea brasiliensis	50.8	50.8	0.56	5e-08	0.3684	155	KAJ9187624.1
	MLP-like protein 423 [Hevea brasiliensis]	Hevea brasiliensis	50.8	50.8	0.56	6e-08	0.3684	174	XP_021665780.1
7	H. brasiliensis	A0A6A6KMV5|unreviewed|Bet_v_1 domain-containing protein|taxID	MAFVTANAGVKVNIKSQPDAFWTHIQLSTNWFRVAVPDLYTSIVLPDPSNSAVRTVTYGQSSQNIKSSTESITENSQAKLTYTITAGDILQKYKVNTFQATILYPNDKWVEWNWTYNYLPEDQKNVIDLDADIAEIAVKTLAKLDNYLKKQ
	Description	Scientific Name	Max Score	Total Score	Query Cover	E value	Per. Ident	Acc. Len	Accession
	uncharacterized protein LOC110649781 [Hevea brasiliensis]	Hevea brasiliensis	306	306	1	2e-108	1	151	XP_021660171.1
	uncharacterized protein LOC110649780 [Hevea brasiliensis]	Hevea brasiliensis	302	302	1	6e-107	0.9801	151	XP_021660170.1
	hypothetical protein GH714_008583 [Hevea brasiliensis]	Hevea brasiliensis	293	293	1	2e-103	0.9669	149	KAF2290293.1
	hypothetical protein P3X46_028081 [Hevea brasiliensis]	Hevea brasiliensis	215	215	0.99	6e-73	0.74	117	KAJ9145735.1
	uncharacterized protein LOC131174817 [Hevea brasiliensis]	Hevea brasiliensis	193	193	0.65	1e-64	0.9495	100	XP_057994816.1
	uncharacterized protein LOC110648447 [Hevea brasiliensis]	Hevea brasiliensis	189	189	1	5e-62	0.6382	151	XP_021658365.1
	uncharacterized protein LOC131168728 [Hevea brasiliensis]	Hevea brasiliensis	188	188	1	7e-62	0.6382	151	XP_021658364.1
	hypothetical protein GH714_026907 [Hevea brasiliensis]	Hevea brasiliensis	175	175	1	1e-56	0.6053	147	KAF2325347.1
	uncharacterized protein LOC110642455 [Hevea brasiliensis]	Hevea brasiliensis	171	171	0.99	5e-55	0.6159	149	XP_057986158.1
	hypothetical protein GH714_010458 [Hevea brasiliensis]	Hevea brasiliensis	162	162	0.99	3e-50	0.5467	252	KAF2283481.1
	hypothetical protein GH714_026939 [Hevea brasiliensis]	Hevea brasiliensis	158	158	1	4e-50	0.5605	151	KAF2325348.1
	uncharacterized protein LOC110664359 [Hevea brasiliensis]	Hevea brasiliensis	152	152	0.98	3e-47	0.54	169	XP_021679695.1
	hypothetical protein GH714_005365 [Hevea brasiliensis]	Hevea brasiliensis	148	148	0.97	1e-45	0.5405	184	KAF2309849.1
	MLP-like protein 423 [Hevea brasiliensis]	Hevea brasiliensis	143	143	0.95	8e-44	0.5139	169	XP_021679651.1
	uncharacterized protein LOC110664360 [Hevea brasiliensis]	Hevea brasiliensis	127	127	0.93	2e-37	0.4681	160	XP_021679696.2
	MLP-like protein 423 [Hevea brasiliensis]	Hevea brasiliensis	108	108	0.96	3e-30	0.4122	151	XP_021635819.1
	hypothetical protein P3X46_003053 [Hevea brasiliensis]	Hevea brasiliensis	65.1	65.1	0.94	2e-13	0.298	155	KAJ9187624.1
	MLP-like protein 423 [Hevea brasiliensis]	Hevea brasiliensis	65.5	65.5	0.97	2e-13	0.2885	174	XP_021665780.1
	hypothetical protein P3X46_015362 [Hevea brasiliensis]	Hevea brasiliensis	64.7	64.7	0.94	3e-13	0.293	163	KAJ9172075.1
	MLP-like protein 423 isoform X2 [Hevea brasiliensis]	Hevea brasiliensis	59.3	59.3	0.62	1e-11	0.3737	127	XP_021635821.2
	hypothetical protein GH714_036497 [Hevea brasiliensis]	Hevea brasiliensis	53.9	53.9	0.62	3e-09	0.3434	140	KAF2302476.1
8	H. brasiliensis	A0A6A6KNV8|unreviewed|Bet_v_1 domain-containing protein|taxID	MGVLTYETEVATGIPPTKMFKVFVLDADNIIPQILPQAIKSIEILEGNGGPGTIKKTTFAEGNEFKYVKNKIEAIDKDNFTYSYTSIEGEPWIDTLEKVYYEVKIVPSADGGSICKTTSKYYSKVIVRSMKPLSRLVKKKSWECSRLLKPISWQILVPTTKNPIIIVGS
	Description	Scientific Name	Max Score	Total Score	Query Cover	E value	Per. Ident	Acc. Len	Accession
	hypothetical protein GH714_029033 [Hevea brasiliensis]	Hevea brasiliensis	339	339	1	5e-121	1	169	KAF2289129.1
	hypothetical protein GH714_029045 [Hevea brasiliensis]	Hevea brasiliensis	277	436	0.95	9e-94	0.8333	358	KAF2289131.1
	major allergen Pru ar 1 [Hevea brasiliensis]	Hevea brasiliensis	248	248	0.73	3e-85	0.9919	160	XP_021637270.2
	major allergen Pru ar 1-like [Hevea brasiliensis]	Hevea brasiliensis	239	239	0.73	1e-81	0.9435	160	XP_021637271.1
	hypothetical protein P3X46_005909 [Hevea brasiliensis]	Hevea brasiliensis	221	221	0.92	1e-74	0.7389	152	KAJ9181862.1
	major allergen Pru ar 1-like [Hevea brasiliensis]	Hevea brasiliensis	189	189	0.73	7e-62	0.7097	160	XP_021674183.2
	hypothetical protein GH714_018362 [Hevea brasiliensis]	Hevea brasiliensis	187	187	0.73	3e-61	0.6935	160	KAF2313857.1
	major allergen Pru ar 1 [Hevea brasiliensis]	Hevea brasiliensis	187	187	0.73	4e-61	0.6935	160	XP_021674189.1
	major allergen Pru ar 1-like [Hevea brasiliensis]	Hevea brasiliensis	186	186	0.73	2e-60	0.6855	160	XP_057992288.1
	major allergen Pru ar 1-like [Hevea brasiliensis]	Hevea brasiliensis	186	186	0.73	2e-60	0.68	160	XP_057992367.1
	major allergen Pru ar 1 [Hevea brasiliensis]	Hevea brasiliensis	183	183	0.73	2e-59	0.6855	160	XP_021674186.1
	major allergen Pru ar 1 [Hevea brasiliensis]	Hevea brasiliensis	174	174	0.92	6e-56	0.5478	160	XP_021674187.1
	hypothetical protein GH714_018323 [Hevea brasiliensis]	Hevea brasiliensis	172	172	0.73	1e-55	0.6452	138	KAF2313851.1
	hypothetical protein GH714_022726 [Hevea brasiliensis]	Hevea brasiliensis	171	171	0.68	8e-55	0.6783	151	KAF2306954.1
	major allergen Pru ar 1-like [Hevea brasiliensis]	Hevea brasiliensis	168	168	0.84	2e-53	0.5594	160	XP_021674191.1
	hypothetical protein GH714_036578 [Hevea brasiliensis]	Hevea brasiliensis	166	166	0.65	4e-53	0.6847	117	KAF2302498.1
	major allergen Pru ar 1-like [Hevea brasiliensis]	Hevea brasiliensis	167	167	0.84	4e-53	0.5594	160	XP_057992532.1
	hypothetical protein GH714_018375 [Hevea brasiliensis]	Hevea brasiliensis	166	166	0.73	1e-52	0.6532	155	KAF2313861.1
	hypothetical protein GH714_018352 [Hevea brasiliensis]	Hevea brasiliensis	162	162	0.62	2e-51	0.7075	142	KAF2313856.1
	major allergen Pru ar 1-like [Hevea brasiliensis]	Hevea brasiliensis	161	161	0.73	1e-50	0.6048	160	XP_021637144.2
	major allergen Pru ar 1-like [Hevea brasiliensis]	Hevea brasiliensis	158	158	0.72	2e-49	0.5772	159	XP_021637290.2
	major allergen Pru av 1 [Hevea brasiliensis]	Hevea brasiliensis	158	158	0.73	2e-49	0.5968	158	XP_021637260.2
	hypothetical protein GH714_018330 [Hevea brasiliensis]	Hevea brasiliensis	157	157	0.62	3e-49	0.6887	142	KAF2313852.1
	major allergen Pru ar 1-like [Hevea brasiliensis]	Hevea brasiliensis	156	156	0.72	6e-49	0.5528	160	XP_057992527.1
	hypothetical protein GH714_018332 [Hevea brasiliensis]	Hevea brasiliensis	157	157	0.73	7e-49	0.5473	183	KAF2313853.1
	major allergen Pru ar 1-like [Hevea brasiliensis]	Hevea brasiliensis	156	156	0.72	8e-49	0.5772	159	XP_021674182.1
	hypothetical protein GH714_029022 [Hevea brasiliensis]	Hevea brasiliensis	154	154	0.72	3e-48	0.5691	159	KAF2289126.1
	major allergen Pru ar 1-like [Hevea brasiliensis]	Hevea brasiliensis	154	154	0.72	7e-48	0.561	159	XP_057992579.1
	major allergen Pru ar 1-like [Hevea brasiliensis]	Hevea brasiliensis	153	153	0.72	2e-47	0.5528	159	XP_021637132.2
	major allergen Pru ar 1 [Hevea brasiliensis]	Hevea brasiliensis	150	150	0.72	1e-46	0.5528	159	XP_021674185.2
	hypothetical protein GH714_018310 [Hevea brasiliensis]	Hevea brasiliensis	150	150	0.73	1e-46	0.5242	160	KAF2313850.1
	major allergen Pru ar 1 [Hevea brasiliensis]	Hevea brasiliensis	141	141	0.72	6e-43	0.5528	157	XP_021689213.2
	hypothetical protein GH714_018337 [Hevea brasiliensis]	Hevea brasiliensis	140	140	0.72	2e-42	0.5081	160	KAF2313854.1
	major allergen Pru ar 1-like [Hevea brasiliensis]	Hevea brasiliensis	138	138	0.73	1e-41	0.4677	160	XP_021674190.2
	major allergen Pru ar 1 [Hevea brasiliensis]	Hevea brasiliensis	137	137	0.72	4e-41	0.52	164	XP_021674287.1
	major allergen Pru av 1-like [Hevea brasiliensis]	Hevea brasiliensis	135	135	0.65	1e-40	0.5676	149	XP_057992580.1
	hypothetical protein GH714_039926 [Hevea brasiliensis]	Hevea brasiliensis	138	264	0.73	2e-39	0.425	373	KAF2308301.1
	hypothetical protein GH714_029049 [Hevea brasiliensis]	Hevea brasiliensis	130	130	0.71	8e-39	0.4793	160	KAF2289133.1
	major allergen Pru ar 1 [Hevea brasiliensis]	Hevea brasiliensis	130	130	0.71	2e-38	0.4793	160	XP_021637193.2
	major allergen Pru ar 1 [Hevea brasiliensis]	Hevea brasiliensis	129	129	0.71	5e-38	0.4793	160	XP_021674161.1
	major allergen Pru ar 1-like [Hevea brasiliensis]	Hevea brasiliensis	128	128	0.73	1e-37	0.4646	162	XP_057993003.1
	major strawberry allergen Fra a 1.08 [Hevea brasiliensis]	Hevea brasiliensis	127	127	0.73	2e-37	0.4683	161	XP_021674180.1
	hypothetical protein GH714_018372 [Hevea brasiliensis]	Hevea brasiliensis	115	115	0.47	3e-33	0.642	117	KAF2313860.1
	hypothetical protein P3X46_005907 [Hevea brasiliensis]	Hevea brasiliensis	112	112	0.71	7e-32	0.5041	124	KAJ9181860.1
	hypothetical protein GH714_018308 [Hevea brasiliensis]	Hevea brasiliensis	109	109	0.61	9e-31	0.4615	128	KAF2313849.1
	hypothetical protein GH714_029025 [Hevea brasiliensis]	Hevea brasiliensis	108	108	0.72	2e-30	0.4228	138	KAF2289127.1
	hypothetical protein GH714_018397 [Hevea brasiliensis]	Hevea brasiliensis	99.4	99.4	0.5	3e-27	0.5057	88	KAF2313864.1
	hypothetical protein GH714_018400 [Hevea brasiliensis]	Hevea brasiliensis	94	161	0.6	1e-23	0.4396	234	KAF2313865.1
	hypothetical protein P3X46_022374 [Hevea brasiliensis]	Hevea brasiliensis	71.2	71.2	0.64	9e-16	0.3514	144	KAJ9162615.1
	hypothetical protein GH714_025130 [Hevea brasiliensis]	Hevea brasiliensis	68.6	68.6	0.37	5e-15	0.4844	119	KAF2303956.1
	hypothetical protein GH714_018366 [Hevea brasiliensis]	Hevea brasiliensis	68.2	68.2	0.36	4e-14	0.4754	192	KAF2313858.1
	hypothetical protein GH714_023995 [Hevea brasiliensis]	Hevea brasiliensis	66.2	66.2	0.62	7e-14	0.3364	131	KAF2317532.1
	hypothetical protein GH714_031893 [Hevea brasiliensis]	Hevea brasiliensis	61.6	61.6	0.4	1e-11	0.4366	219	KAF2289239.1
	hypothetical protein GH714_024183 [Hevea brasiliensis]	Hevea brasiliensis	52.8	52.8	0.36	5e-08	0.3906	583	KAF2317540.1
	MLP-like protein 423 [Hevea brasiliensis]	Hevea brasiliensis	50.8	50.8	0.68	8e-08	0.2975	174	XP_021665780.1
	hypothetical protein P3X46_003053 [Hevea brasiliensis]	Hevea brasiliensis	50.4	50.4	0.68	9e-08	0.2975	155	KAJ9187624.1
	hypothetical protein GH714_024407 [Hevea brasiliensis]	Hevea brasiliensis	52	52	0.36	1e-07	0.3906	613	KAF2317551.1
9	H. brasiliensis	A0A6A6KP71|unreviewed|Bet_v_1 domain-containing protein|taxID	MVVGYCNGLLLCTTGNKGCATIDSNLKFKVVRIPLDDLIAKCEFAVEVFSSETGQSPDSVVSSPKPIYWSIRPTNAVVYNGLLRWMTRGNEIVVYDSYSDRVVLLVEKPKKAYKIHGSELSHVKERIDAIDKENLTYDYSVIGGDPALLNKALDKISFQIKVESSPDGGSIFKRSSKSYTIDGAEVNEEEIKAGQEKAMEAFVGIFRAFEAYILANPDV
	Description	Scientific Name	Max Score	Total Score	Query Cover	E value	Per. Ident	Acc. Len	Accession
	hypothetical protein GH714_031893 [Hevea brasiliensis]	Hevea brasiliensis	449	449	1	9e-163	1	219	KAF2289239.1
	hypothetical protein GH714_024407 [Hevea brasiliensis]	Hevea brasiliensis	293	293	0.9	4e-96	0.6364	613	KAF2317551.1
	major allergen Pru ar 1 [Hevea brasiliensis]	Hevea brasiliensis	210	210	0.47	2e-69	1	164	XP_021674287.1
	hypothetical protein GH714_024183 [Hevea brasiliensis]	Hevea brasiliensis	206	206	0.9	5e-63	0.598	583	KAF2317540.1
	hypothetical protein P3X46_022374 [Hevea brasiliensis]	Hevea brasiliensis	185	185	0.62	9e-60	0.7153	144	KAJ9162615.1
	hypothetical protein GH714_023995 [Hevea brasiliensis]	Hevea brasiliensis	185	185	0.54	9e-60	0.8067	131	KAF2317532.1
	major strawberry allergen Fra a 1.08 [Hevea brasiliensis]	Hevea brasiliensis	147	147	0.49	1e-44	0.6697	161	XP_021674180.1
	hypothetical protein GH714_024001 [Hevea brasiliensis]	Hevea brasiliensis	134	134	0.4	6e-36	0.7386	557	KAF2317534.1
	hypothetical protein GH714_039926 [Hevea brasiliensis]	Hevea brasiliensis	129	232	0.5	3e-35	0.6465	373	KAF2308301.1
	uncharacterized protein LOC131172081 [Hevea brasiliensis]	Hevea brasiliensis	119	119	0.33	9e-33	0.7534	219	XP_057989011.1
	hypothetical protein GH714_023884 [Hevea brasiliensis]	Hevea brasiliensis	108	108	0.36	3e-29	0.6835	153	KAF2317523.1
	hypothetical protein GH714_024133 [Hevea brasiliensis]	Hevea brasiliensis	105	105	0.29	4e-29	0.7385	77	KAF2317536.1
	hypothetical protein GH714_018352 [Hevea brasiliensis]	Hevea brasiliensis	103	103	0.49	9e-28	0.5046	142	KAF2313856.1
	hypothetical protein GH714_029022 [Hevea brasiliensis]	Hevea brasiliensis	103	103	0.47	2e-27	0.5146	159	KAF2289126.1
	major allergen Pru ar 1-like [Hevea brasiliensis]	Hevea brasiliensis	103	103	0.49	2e-27	0.4954	160	XP_021674183.2
	major allergen Pru ar 1-like [Hevea brasiliensis]	Hevea brasiliensis	102	102	0.47	5e-27	0.5049	159	XP_021674182.1
	major allergen Pru ar 1-like [Hevea brasiliensis]	Hevea brasiliensis	102	102	0.47	6e-27	0.5577	160	XP_057992527.1
	major allergen Pru ar 1 [Hevea brasiliensis]	Hevea brasiliensis	102	102	0.49	7e-27	0.4862	160	XP_021674189.1
	major allergen Pru ar 1-like [Hevea brasiliensis]	Hevea brasiliensis	102	102	0.49	8e-27	0.4954	160	XP_057992367.1
	hypothetical protein GH714_018332 [Hevea brasiliensis]	Hevea brasiliensis	102	102	0.49	1e-26	0.4862	183	KAF2313853.1
	hypothetical protein GH714_018362 [Hevea brasiliensis]	Hevea brasiliensis	101	101	0.47	1e-26	0.4951	160	KAF2313857.1
	hypothetical protein GH714_029025 [Hevea brasiliensis]	Hevea brasiliensis	100	100	0.47	1e-26	0.4904	138	KAF2289127.1
	major allergen Pru ar 1-like [Hevea brasiliensis]	Hevea brasiliensis	100	100	0.46	3e-26	0.5	159	XP_057992579.1
	major allergen Pru ar 1-like [Hevea brasiliensis]	Hevea brasiliensis	100	100	0.47	3e-26	0.5049	159	XP_021637290.2
	major allergen Pru ar 1-like [Hevea brasiliensis]	Hevea brasiliensis	100	100	0.47	3e-26	0.4854	159	XP_021637132.2
	hypothetical protein GH714_022726 [Hevea brasiliensis]	Hevea brasiliensis	99.8	99.8	0.45	5e-26	0.5	151	KAF2306954.1
	major allergen Pru ar 1-like [Hevea brasiliensis]	Hevea brasiliensis	99.8	99.8	0.45	7e-26	0.5	160	XP_057992288.1
	hypothetical protein GH714_025130 [Hevea brasiliensis]	Hevea brasiliensis	96.3	96.3	0.54	5e-25	0.475	119	KAF2303956.1
	major allergen Pru ar 1 [Hevea brasiliensis]	Hevea brasiliensis	97.1	97.1	0.46	6e-25	0.4804	159	XP_021674185.2
	hypothetical protein GH714_018366 [Hevea brasiliensis]	Hevea brasiliensis	97.4	149	0.46	9e-25	0.4851	192	KAF2313858.1
	major allergen Pru ar 1-like [Hevea brasiliensis]	Hevea brasiliensis	96.3	96.3	0.49	1e-24	0.4862	160	XP_021637144.2
	hypothetical protein GH714_018330 [Hevea brasiliensis]	Hevea brasiliensis	95.5	95.5	0.49	2e-24	0.4312	142	KAF2313852.1
	major allergen Pru ar 1 [Hevea brasiliensis]	Hevea brasiliensis	95.9	95.9	0.49	2e-24	0.4312	160	XP_021674186.1
	hypothetical protein GH714_018337 [Hevea brasiliensis]	Hevea brasiliensis	95.1	95.1	0.46	4e-24	0.4752	160	KAF2313854.1
	major allergen Pru ar 1-like [Hevea brasiliensis]	Hevea brasiliensis	94.4	94.4	0.49	6e-24	0.4862	160	XP_021637271.1
	major allergen Pru av 1-like [Hevea brasiliensis]	Hevea brasiliensis	92.4	92.4	0.49	3e-23	0.4587	149	XP_057992580.1
	major allergen Pru av 1 [Hevea brasiliensis]	Hevea brasiliensis	91.3	91.3	0.46	9e-23	0.4902	158	XP_021637260.2
	hypothetical protein GH714_029045 [Hevea brasiliensis]	Hevea brasiliensis	94.7	144	0.49	2e-22	0.4771	358	KAF2289131.1
	major allergen Pru ar 1 [Hevea brasiliensis]	Hevea brasiliensis	90.1	90.1	0.49	3e-22	0.4537	160	XP_021637270.2
	hypothetical protein GH714_018375 [Hevea brasiliensis]	Hevea brasiliensis	89.7	89.7	0.43	3e-22	0.4526	155	KAF2313861.1
	major allergen Pru ar 1 [Hevea brasiliensis]	Hevea brasiliensis	89.7	89.7	0.46	5e-22	0.4653	157	XP_021689213.2
	major allergen Pru ar 1-like [Hevea brasiliensis]	Hevea brasiliensis	88.2	88.2	0.47	2e-21	0.4563	160	XP_057992532.1
	major allergen Pru ar 1-like [Hevea brasiliensis]	Hevea brasiliensis	87.8	87.8	0.47	2e-21	0.4466	160	XP_021674191.1
	hypothetical protein GH714_018310 [Hevea brasiliensis]	Hevea brasiliensis	86.7	86.7	0.49	6e-21	0.4404	160	KAF2313850.1
	major allergen Pru ar 1 [Hevea brasiliensis]	Hevea brasiliensis	84.7	84.7	0.47	3e-20	0.4423	160	XP_021674161.1
	major allergen Pru ar 1 [Hevea brasiliensis]	Hevea brasiliensis	84	84	0.47	6e-20	0.4423	160	XP_021637193.2
	hypothetical protein GH714_029049 [Hevea brasiliensis]	Hevea brasiliensis	84	84	0.47	7e-20	0.4423	160	KAF2289133.1
	major allergen Pru ar 1-like [Hevea brasiliensis]	Hevea brasiliensis	83.2	83.2	0.46	1e-19	0.4412	160	XP_021674190.2
	major allergen Pru ar 1 [Hevea brasiliensis]	Hevea brasiliensis	82	82	0.49	3e-19	0.3853	160	XP_021674187.1
	hypothetical protein P3X46_005909 [Hevea brasiliensis]	Hevea brasiliensis	78.6	78.6	0.49	6e-18	0.4495	152	KAJ9181862.1
	major allergen Pru ar 1-like [Hevea brasiliensis]	Hevea brasiliensis	75.5	75.5	0.46	1e-16	0.4314	162	XP_057993003.1
	hypothetical protein GH714_036578 [Hevea brasiliensis]	Hevea brasiliensis	63.9	63.9	0.26	1e-12	0.5254	117	KAF2302498.1
	hypothetical protein GH714_029033 [Hevea brasiliensis]	Hevea brasiliensis	61.6	61.6	0.32	2e-11	0.4366	169	KAF2289129.1
	hypothetical protein P3X46_005907 [Hevea brasiliensis]	Hevea brasiliensis	60.1	60.1	0.31	3e-11	0.4412	124	KAJ9181860.1
	hypothetical protein GH714_024485 [Hevea brasiliensis]	Hevea brasiliensis	56.6	56.6	0.26	6e-10	0.5763	122	KAF2317555.1
10	H. brasiliensis	A0A6A6L6T8|unreviewed|Bet_v_1 domain-containing protein|taxID	MALKGKLETVLDLKSSREKFLSLWKEQADEAPNLTPTKYSRSSCPRRKEQAHQVPNHSPTNIQGVHVLEGDWVTPGSIKVWNYTIDGRAEVFKEKIELDEEKKVLTITDLEGDVFKIYKVYTAIWELTPRGQGSFAKLTLEYENLNDNVPVPHNYMDLVISMTKDIDRKNLQGINERIYAGTVQSFQIK
	Description	Scientific Name	Max Score	Total Score	Query Cover	E value	Per. Ident	Acc. Len	Accession
	hypothetical protein GH714_017231 [Hevea brasiliensis]	Hevea brasiliensis	393	393	1	1e-141	1	189	KAF2297101.1
	MLP-like protein 328 [Hevea brasiliensis]	Hevea brasiliensis	240	240	0.88	9e-82	0.7143	149	XP_057986571.1
	MLP-like protein 328 [Hevea brasiliensis]	Hevea brasiliensis	237	237	0.88	2e-80	0.7143	167	XP_021661642.2
	MLP-like protein 34 [Hevea brasiliensis]	Hevea brasiliensis	236	236	0.64	3e-80	0.9504	138	XP_057986573.1
	hypothetical protein P3X46_021645 [Hevea brasiliensis]	Hevea brasiliensis	236	236	0.64	3e-80	0.9504	151	KAJ9166956.1
	hypothetical protein GH714_017409 [Hevea brasiliensis]	Hevea brasiliensis	235	235	0.88	8e-80	0.7083	149	KAF2297105.1
	MLP-like protein 328 [Hevea brasiliensis]	Hevea brasiliensis	229	229	0.88	3e-77	0.6964	159	XP_057986572.1
	MLP-like protein 328 [Hevea brasiliensis]	Hevea brasiliensis	227	227	0.88	1e-76	0.6845	149	XP_021652460.2
	hypothetical protein P3X46_021641 [Hevea brasiliensis]	Hevea brasiliensis	228	228	0.88	1e-76	0.6845	163	KAJ9166952.1
	MLP-like protein 329 [Hevea brasiliensis]	Hevea brasiliensis	224	224	0.98	2e-75	0.6203	173	XP_021663662.2
	hypothetical protein P3X46_021639 [Hevea brasiliensis]	Hevea brasiliensis	221	221	0.88	9e-74	0.6707	167	KAJ9166950.1
	hypothetical protein GH714_042142 [Hevea brasiliensis]	Hevea brasiliensis	207	207	0.88	6e-69	0.619	150	KAF2316801.1
	MLP-like protein 28 [Hevea brasiliensis]	Hevea brasiliensis	204	204	0.88	9e-68	0.6131	150	XP_021657205.2
	hypothetical protein GH714_042128 [Hevea brasiliensis]	Hevea brasiliensis	201	201	0.86	2e-66	0.6159	158	KAF2316787.1
	MLP-like protein 328 [Hevea brasiliensis]	Hevea brasiliensis	191	191	0.9	2e-62	0.5439	152	XP_021687172.2
	MLP-like protein 328 [Hevea brasiliensis]	Hevea brasiliensis	191	191	0.88	2e-62	0.5749	150	XP_057993101.1
	hypothetical protein GH714_017469 [Hevea brasiliensis]	Hevea brasiliensis	184	184	0.74	2e-60	0.6786	117	KAF2297107.1
	MLP-like protein 28 [Hevea brasiliensis]	Hevea brasiliensis	177	177	0.88	8e-57	0.5119	152	XP_021646522.2
	hypothetical protein GH714_042036 [Hevea brasiliensis]	Hevea brasiliensis	177	177	0.84	2e-54	0.5283	348	KAF2316695.1
	hypothetical protein GH714_042129 [Hevea brasiliensis]	Hevea brasiliensis	166	166	0.9	7e-53	0.4971	141	KAF2316788.1
	hypothetical protein GH714_042127 [Hevea brasiliensis]	Hevea brasiliensis	170	170	0.85	2e-52	0.5217	278	KAF2316786.1
	hypothetical protein GH714_006086 [Hevea brasiliensis]	Hevea brasiliensis	164	164	0.88	6e-52	0.4762	152	KAF2305512.1
	hypothetical protein P3X46_026574 [Hevea brasiliensis]	Hevea brasiliensis	162	162	0.9	2e-51	0.4912	135	KAJ9153090.1
	hypothetical protein GH714_006189 [Hevea brasiliensis]	Hevea brasiliensis	158	158	0.88	3e-49	0.4671	149	KAF2305525.1
	hypothetical protein GH714_042141 [Hevea brasiliensis]	Hevea brasiliensis	163	163	0.59	4e-49	0.6518	334	KAF2316800.1
	hypothetical protein GH714_006185 [Hevea brasiliensis]	Hevea brasiliensis	156	156	0.8	8e-49	0.5098	136	KAF2305523.1
	hypothetical protein GH714_006188 [Hevea brasiliensis]	Hevea brasiliensis	142	235	0.81	7e-42	0.4581	260	KAF2305524.1
	hypothetical protein GH714_042143 [Hevea brasiliensis]	Hevea brasiliensis	124	124	0.47	1e-36	0.6222	118	KAF2316802.1
	hypothetical protein P3X46_032911 [Hevea brasiliensis]	Hevea brasiliensis	120	120	0.88	2e-34	0.3772	150	KAJ9135768.1
	hypothetical protein GH714_042130 [Hevea brasiliensis]	Hevea brasiliensis	120	120	0.62	2e-34	0.4831	149	KAF2316789.1
	MLP-like protein 329 [Hevea brasiliensis]	Hevea brasiliensis	119	119	0.62	3e-34	0.4831	149	XP_021642474.2
	MLP-like protein 34 [Hevea brasiliensis]	Hevea brasiliensis	120	221	0.88	2e-32	0.3772	346	XP_021646512.2
	hypothetical protein P3X46_026576 [Hevea brasiliensis]	Hevea brasiliensis	109	109	0.43	6e-31	0.5976	90	KAJ9153092.1
	hypothetical protein GH714_042145 [Hevea brasiliensis]	Hevea brasiliensis	112	112	0.62	5e-30	0.4576	260	KAF2316804.1
	major latex protein 149-like [Hevea brasiliensis]	Hevea brasiliensis	106	106	0.48	1e-29	0.6087	114	XP_057986570.1
	hypothetical protein GH714_006275 [Hevea brasiliensis]	Hevea brasiliensis	103	103	0.86	5e-28	0.3558	140	KAF2305533.1
	MLP-like protein 28 [Hevea brasiliensis]	Hevea brasiliensis	102	102	0.91	1e-27	0.3486	152	XP_021642485.2
	hypothetical protein P3X46_032910 [Hevea brasiliensis]	Hevea brasiliensis	101	101	0.88	5e-27	0.3274	152	KAJ9135767.1
	hypothetical protein GH714_042131 [Hevea brasiliensis]	Hevea brasiliensis	100	100	0.83	6e-26	0.3625	200	KAF2316790.1
	hypothetical protein GH714_042146 [Hevea brasiliensis]	Hevea brasiliensis	93.2	93.2	0.87	9e-24	0.3353	154	KAF2316805.1
	kirola-like [Hevea brasiliensis]	Hevea brasiliensis	91.7	91.7	0.63	3e-23	0.3554	152	XP_021687171.2
	MLP-like protein 31 [Hevea brasiliensis]	Hevea brasiliensis	91.7	91.7	0.87	4e-23	0.3234	154	XP_021687169.2
	hypothetical protein GH714_042033 [Hevea brasiliensis]	Hevea brasiliensis	90.9	90.9	0.91	7e-23	0.3143	152	KAF2316692.1
	hypothetical protein GH714_042034 [Hevea brasiliensis]	Hevea brasiliensis	88.2	88.2	0.63	6e-22	0.3471	152	KAF2316693.1
	hypothetical protein GH714_006265 [Hevea brasiliensis]	Hevea brasiliensis	87.4	87.4	0.88	9e-22	0.2934	139	KAF2305531.1
	hypothetical protein GH714_017464 [Hevea brasiliensis]	Hevea brasiliensis	85.5	85.5	0.34	9e-22	0.6515	72	KAF2297106.1
	hypothetical protein GH714_006268 [Hevea brasiliensis]	Hevea brasiliensis	86.7	86.7	0.88	2e-21	0.3174	149	KAF2305532.1
	hypothetical protein P3X46_003053 [Hevea brasiliensis]	Hevea brasiliensis	74.7	74.7	0.88	9e-17	0.3158	155	KAJ9187624.1
	MLP-like protein 423 [Hevea brasiliensis]	Hevea brasiliensis	75.1	75.1	0.88	1e-16	0.3158	174	XP_021665780.1
	hypothetical protein GH714_042144 [Hevea brasiliensis]	Hevea brasiliensis	70.5	70.5	0.39	2e-15	0.4267	125	KAF2316803.1
	hypothetical protein P3X46_026571 [Hevea brasiliensis]	Hevea brasiliensis	69.7	69.7	0.4	4e-15	0.3896	125	KAJ9153087.1
	hypothetical protein GH714_032799 [Hevea brasiliensis]	Hevea brasiliensis	70.1	70.1	0.88	5e-15	0.3	150	KAF2295410.1
	MLP-like protein 34 [Hevea brasiliensis]	Hevea brasiliensis	68.9	68.9	0.88	2e-14	0.2941	150	XP_021636372.2
	hypothetical protein GH714_006219 [Hevea brasiliensis]	Hevea brasiliensis	65.1	65.1	0.44	2e-13	0.3882	119	KAF2305530.1
	hypothetical protein P3X46_015362 [Hevea brasiliensis]	Hevea brasiliensis	57.4	57.4	0.92	4e-10	0.2742	163	KAJ9172075.1
11	H. brasiliensis	A0A6A6L7Y9|unreviewed|Bet_v_1 domain-containing protein|taxID	MALEGKLETLLDLKSSPEKFLTLWKKQAYEVPNLTPTNIQGVHVLEGDWVTSGSIKVWNYTIDGKAEVFQEKIELDEEKNIVTLIGLEGDVFKIYKVYTVIWELTTKDQGSLAKLTLEYEKLNENVPVPDNYMDFWISVTKDIDEGISK
	Description	Scientific Name	Max Score	Total Score	Query Cover	E value	Per. Ident	Acc. Len	Accession
	hypothetical protein P3X46_021641 [Hevea brasiliensis]	Hevea brasiliensis	297	297	1	8e-105	1	163	KAJ9166952.1
	MLP-like protein 328 [Hevea brasiliensis]	Hevea brasiliensis	295	295	1	2e-104	1	149	XP_021652460.2
	MLP-like protein 328 [Hevea brasiliensis]	Hevea brasiliensis	277	277	1	4e-97	0.9329	149	XP_057986571.1
	MLP-like protein 328 [Hevea brasiliensis]	Hevea brasiliensis	259	259	1	7e-90	0.8658	167	XP_021661642.2
	hypothetical protein GH714_017409 [Hevea brasiliensis]	Hevea brasiliensis	257	257	1	3e-89	0.8591	149	KAF2297105.1
	MLP-like protein 328 [Hevea brasiliensis]	Hevea brasiliensis	231	231	0.99	1e-78	0.777	159	XP_057986572.1
	hypothetical protein P3X46_021639 [Hevea brasiliensis]	Hevea brasiliensis	228	228	1	2e-77	0.7651	167	KAJ9166950.1
	hypothetical protein GH714_042142 [Hevea brasiliensis]	Hevea brasiliensis	227	227	0.99	2e-77	0.75	150	KAF2316801.1
	MLP-like protein 329 [Hevea brasiliensis]	Hevea brasiliensis	228	228	1	3e-77	0.7651	173	XP_021663662.2
	hypothetical protein GH714_017231 [Hevea brasiliensis]	Hevea brasiliensis	228	228	0.97	4e-77	0.6964	189	KAF2297101.1
	MLP-like protein 28 [Hevea brasiliensis]	Hevea brasiliensis	226	226	0.99	6e-77	0.75	150	XP_021657205.2
	hypothetical protein GH714_042128 [Hevea brasiliensis]	Hevea brasiliensis	215	215	0.94	2e-72	0.7447	158	KAF2316787.1
	hypothetical protein P3X46_021645 [Hevea brasiliensis]	Hevea brasiliensis	214	214	0.91	3e-72	0.7721	151	KAJ9166956.1
	MLP-like protein 34 [Hevea brasiliensis]	Hevea brasiliensis	214	214	0.91	4e-72	0.7721	138	XP_057986573.1
	MLP-like protein 328 [Hevea brasiliensis]	Hevea brasiliensis	213	213	1	1e-71	0.7047	150	XP_057993101.1
	MLP-like protein 328 [Hevea brasiliensis]	Hevea brasiliensis	201	201	0.97	3e-67	0.669	152	XP_021687172.2
	MLP-like protein 28 [Hevea brasiliensis]	Hevea brasiliensis	187	187	0.98	1e-61	0.5946	152	XP_021646522.2
	hypothetical protein GH714_017469 [Hevea brasiliensis]	Hevea brasiliensis	186	186	0.78	1e-61	0.7521	117	KAF2297107.1
	hypothetical protein GH714_042036 [Hevea brasiliensis]	Hevea brasiliensis	189	189	0.93	1e-59	0.6357	348	KAF2316695.1
	hypothetical protein GH714_006086 [Hevea brasiliensis]	Hevea brasiliensis	178	178	0.98	6e-58	0.5541	152	KAF2305512.1
	hypothetical protein P3X46_026574 [Hevea brasiliensis]	Hevea brasiliensis	173	173	0.97	3e-56	0.5862	135	KAJ9153090.1
	hypothetical protein GH714_042129 [Hevea brasiliensis]	Hevea brasiliensis	173	173	0.97	5e-56	0.5862	141	KAF2316788.1
	hypothetical protein GH714_006189 [Hevea brasiliensis]	Hevea brasiliensis	171	171	0.98	3e-55	0.5374	149	KAF2305525.1
	hypothetical protein GH714_006185 [Hevea brasiliensis]	Hevea brasiliensis	166	166	0.92	2e-53	0.5827	136	KAF2305523.1
	hypothetical protein GH714_042127 [Hevea brasiliensis]	Hevea brasiliensis	171	171	0.77	2e-53	0.7155	278	KAF2316786.1
	hypothetical protein GH714_042141 [Hevea brasiliensis]	Hevea brasiliensis	163	163	0.75	7e-50	0.6964	334	KAF2316800.1
	hypothetical protein GH714_006188 [Hevea brasiliensis]	Hevea brasiliensis	149	249	0.83	5e-45	0.5397	260	KAF2305524.1
	hypothetical protein P3X46_032911 [Hevea brasiliensis]	Hevea brasiliensis	129	129	0.96	1e-38	0.4444	150	KAJ9135768.1
	hypothetical protein GH714_042143 [Hevea brasiliensis]	Hevea brasiliensis	124	124	0.58	3e-37	0.7011	118	KAF2316802.1
	hypothetical protein P3X46_026576 [Hevea brasiliensis]	Hevea brasiliensis	122	122	0.58	8e-37	0.6897	90	KAJ9153092.1
	MLP-like protein 34 [Hevea brasiliensis]	Hevea brasiliensis	129	245	0.96	1e-36	0.4444	346	XP_021646512.2
	hypothetical protein GH714_042130 [Hevea brasiliensis]	Hevea brasiliensis	118	118	1	3e-34	0.396	149	KAF2316789.1
	hypothetical protein GH714_006275 [Hevea brasiliensis]	Hevea brasiliensis	116	116	0.93	1e-33	0.4286	140	KAF2305533.1
	MLP-like protein 329 [Hevea brasiliensis]	Hevea brasiliensis	116	116	1	2e-33	0.3893	149	XP_021642474.2
	hypothetical protein P3X46_032910 [Hevea brasiliensis]	Hevea brasiliensis	115	115	0.96	4e-33	0.4	152	KAJ9135767.1
	major latex protein 149-like [Hevea brasiliensis]	Hevea brasiliensis	114	114	0.59	5e-33	0.6854	114	XP_057986570.1
	MLP-like protein 28 [Hevea brasiliensis]	Hevea brasiliensis	112	112	1	4e-32	0.4106	152	XP_021642485.2
	hypothetical protein GH714_042131 [Hevea brasiliensis]	Hevea brasiliensis	110	110	0.9	2e-30	0.4234	200	KAF2316790.1
	hypothetical protein GH714_042146 [Hevea brasiliensis]	Hevea brasiliensis	106	106	1	1e-29	0.36	154	KAF2316805.1
	MLP-like protein 31 [Hevea brasiliensis]	Hevea brasiliensis	105	105	1	4e-29	0.3467	154	XP_021687169.2
	hypothetical protein GH714_006265 [Hevea brasiliensis]	Hevea brasiliensis	102	102	0.96	2e-28	0.3681	139	KAF2305531.1
	hypothetical protein GH714_042145 [Hevea brasiliensis]	Hevea brasiliensis	105	142	1	6e-28	0.3813	260	KAF2316804.1
	hypothetical protein GH714_042033 [Hevea brasiliensis]	Hevea brasiliensis	100	100	1	3e-27	0.351	152	KAF2316692.1
	kirola-like [Hevea brasiliensis]	Hevea brasiliensis	98.2	98.2	0.96	3e-26	0.3655	152	XP_021687171.2
	hypothetical protein GH714_042034 [Hevea brasiliensis]	Hevea brasiliensis	94.4	94.4	0.96	7e-25	0.3586	152	KAF2316693.1
	hypothetical protein GH714_006268 [Hevea brasiliensis]	Hevea brasiliensis	87	87	0.96	6e-22	0.3611	149	KAF2305532.1
	hypothetical protein GH714_017464 [Hevea brasiliensis]	Hevea brasiliensis	84.3	84.3	0.44	7e-22	0.6667	72	KAF2297106.1
	hypothetical protein GH714_032799 [Hevea brasiliensis]	Hevea brasiliensis	85.1	85.1	0.96	3e-21	0.3265	150	KAF2295410.1
	MLP-like protein 34 [Hevea brasiliensis]	Hevea brasiliensis	83.6	83.6	0.96	1e-20	0.3197	150	XP_021636372.2
	hypothetical protein P3X46_003053 [Hevea brasiliensis]	Hevea brasiliensis	79	79	0.98	9e-19	0.3377	155	KAJ9187624.1
	MLP-like protein 423 [Hevea brasiliensis]	Hevea brasiliensis	78.6	78.6	0.98	2e-18	0.3377	174	XP_021665780.1
	hypothetical protein P3X46_015362 [Hevea brasiliensis]	Hevea brasiliensis	66.2	66.2	0.98	8e-14	0.3165	163	KAJ9172075.1
	hypothetical protein GH714_042144 [Hevea brasiliensis]	Hevea brasiliensis	63.9	63.9	0.53	3e-13	0.375	125	KAF2316803.1
	hypothetical protein GH714_006219 [Hevea brasiliensis]	Hevea brasiliensis	63.5	63.5	0.79	3e-13	0.3167	119	KAF2305530.1
	MLP-like protein 423 isoform X2 [Hevea brasiliensis]	Hevea brasiliensis	55.5	55.5	0.65	5e-10	0.3366	127	XP_021635821.2
	hypothetical protein GH714_036497 [Hevea brasiliensis]	Hevea brasiliensis	50.8	50.8	0.65	4e-08	0.3168	140	KAF2302476.1
12	H. brasiliensis	A0A6A6L9G1|unreviewed|Bet_v_1 domain-containing protein|taxID	MALKGKLETVLDLKSSPEKFLSLWKEQAYQVPNLTSTNIQGVHVLEGDWVTPGSIKVWNYTIDGKAEVFQEKIELDEEKKIVRIIGLEGDVLKIYRVCTGTWELTPKDQGSLAKLTLEFEKVNENVPVPHNYMDFVISMTKDIDEGISK
	Description	Scientific Name	Max Score	Total Score	Query Cover	E value	Per. Ident	Acc. Len	Accession
	hypothetical protein GH714_017409 [Hevea brasiliensis]	Hevea brasiliensis	303	303	1	3e-107	1	149	KAF2297105.1
	MLP-like protein 328 [Hevea brasiliensis]	Hevea brasiliensis	302	302	1	1e-106	0.9933	167	XP_021661642.2
	MLP-like protein 328 [Hevea brasiliensis]	Hevea brasiliensis	271	271	1	1e-94	0.8859	149	XP_057986571.1
	hypothetical protein P3X46_021641 [Hevea brasiliensis]	Hevea brasiliensis	258	258	1	2e-89	0.8591	163	KAJ9166952.1
	MLP-like protein 328 [Hevea brasiliensis]	Hevea brasiliensis	257	257	1	3e-89	0.8591	149	XP_021652460.2
	hypothetical protein P3X46_021639 [Hevea brasiliensis]	Hevea brasiliensis	237	237	1	6e-81	0.7852	167	KAJ9166950.1
	MLP-like protein 329 [Hevea brasiliensis]	Hevea brasiliensis	236	236	1	1e-80	0.7852	173	XP_021663662.2
	hypothetical protein GH714_017231 [Hevea brasiliensis]	Hevea brasiliensis	235	235	0.97	6e-80	0.7083	189	KAF2297101.1
	MLP-like protein 328 [Hevea brasiliensis]	Hevea brasiliensis	232	232	0.99	4e-79	0.777	159	XP_057986572.1
	MLP-like protein 34 [Hevea brasiliensis]	Hevea brasiliensis	218	218	0.91	7e-74	0.7794	138	XP_057986573.1
	hypothetical protein P3X46_021645 [Hevea brasiliensis]	Hevea brasiliensis	218	218	0.91	9e-74	0.7794	151	KAJ9166956.1
	hypothetical protein GH714_042142 [Hevea brasiliensis]	Hevea brasiliensis	216	216	0.99	8e-73	0.7162	150	KAF2316801.1
	MLP-like protein 28 [Hevea brasiliensis]	Hevea brasiliensis	214	214	0.99	3e-72	0.7162	150	XP_021657205.2
	MLP-like protein 328 [Hevea brasiliensis]	Hevea brasiliensis	206	206	1	5e-69	0.6846	150	XP_057993101.1
	MLP-like protein 328 [Hevea brasiliensis]	Hevea brasiliensis	204	204	0.97	2e-68	0.6552	152	XP_021687172.2
	hypothetical protein GH714_042128 [Hevea brasiliensis]	Hevea brasiliensis	203	203	0.94	7e-68	0.7092	158	KAF2316787.1
	hypothetical protein GH714_017469 [Hevea brasiliensis]	Hevea brasiliensis	186	186	0.78	2e-61	0.7692	117	KAF2297107.1
	MLP-like protein 28 [Hevea brasiliensis]	Hevea brasiliensis	187	187	0.98	2e-61	0.5878	152	XP_021646522.2
	hypothetical protein GH714_042036 [Hevea brasiliensis]	Hevea brasiliensis	188	188	0.91	2e-59	0.6324	348	KAF2316695.1
	hypothetical protein GH714_006086 [Hevea brasiliensis]	Hevea brasiliensis	179	179	0.98	3e-58	0.5541	152	KAF2305512.1
	hypothetical protein P3X46_026574 [Hevea brasiliensis]	Hevea brasiliensis	177	177	0.97	1e-57	0.5862	135	KAJ9153090.1
	hypothetical protein GH714_042129 [Hevea brasiliensis]	Hevea brasiliensis	176	176	0.97	2e-57	0.5793	141	KAF2316788.1
	hypothetical protein GH714_006189 [Hevea brasiliensis]	Hevea brasiliensis	172	172	0.98	1e-55	0.5374	149	KAF2305525.1
	hypothetical protein GH714_006185 [Hevea brasiliensis]	Hevea brasiliensis	162	162	0.86	9e-52	0.5846	136	KAF2305523.1
	hypothetical protein GH714_042127 [Hevea brasiliensis]	Hevea brasiliensis	161	161	0.77	1e-49	0.6724	278	KAF2316786.1
	hypothetical protein GH714_042141 [Hevea brasiliensis]	Hevea brasiliensis	153	153	0.75	9e-46	0.6518	334	KAF2316800.1
	hypothetical protein GH714_006188 [Hevea brasiliensis]	Hevea brasiliensis	149	247	0.87	3e-45	0.5303	260	KAF2305524.1
	hypothetical protein P3X46_032911 [Hevea brasiliensis]	Hevea brasiliensis	130	130	0.96	7e-39	0.4444	150	KAJ9135768.1
	hypothetical protein GH714_042143 [Hevea brasiliensis]	Hevea brasiliensis	128	128	0.58	1e-38	0.6667	118	KAF2316802.1
	MLP-like protein 34 [Hevea brasiliensis]	Hevea brasiliensis	129	236	0.96	2e-36	0.4444	346	XP_021646512.2
	MLP-like protein 28 [Hevea brasiliensis]	Hevea brasiliensis	120	120	1	4e-35	0.4172	152	XP_021642485.2
	hypothetical protein P3X46_026576 [Hevea brasiliensis]	Hevea brasiliensis	117	117	0.58	2e-34	0.6437	90	KAJ9153092.1
	hypothetical protein GH714_042130 [Hevea brasiliensis]	Hevea brasiliensis	118	118	1	3e-34	0.3826	149	KAF2316789.1
	hypothetical protein GH714_006275 [Hevea brasiliensis]	Hevea brasiliensis	117	117	0.93	5e-34	0.4286	140	KAF2305533.1
	MLP-like protein 329 [Hevea brasiliensis]	Hevea brasiliensis	116	116	1	2e-33	0.3758	149	XP_021642474.2
	hypothetical protein GH714_042131 [Hevea brasiliensis]	Hevea brasiliensis	117	117	0.9	3e-33	0.438	200	KAF2316790.1
	major latex protein 149-like [Hevea brasiliensis]	Hevea brasiliensis	113	113	0.63	1e-32	0.6105	114	XP_057986570.1
	hypothetical protein GH714_042033 [Hevea brasiliensis]	Hevea brasiliensis	107	107	1	5e-30	0.3775	152	KAF2316692.1
	hypothetical protein P3X46_032910 [Hevea brasiliensis]	Hevea brasiliensis	106	106	0.96	1e-29	0.3586	152	KAJ9135767.1
	hypothetical protein GH714_042145 [Hevea brasiliensis]	Hevea brasiliensis	105	145	1	7e-28	0.3669	260	KAF2316804.1
	hypothetical protein GH714_042146 [Hevea brasiliensis]	Hevea brasiliensis	98.6	98.6	1	2e-26	0.3467	154	KAF2316805.1
	MLP-like protein 31 [Hevea brasiliensis]	Hevea brasiliensis	97.1	97.1	1	8e-26	0.3333	154	XP_021687169.2
	hypothetical protein GH714_042034 [Hevea brasiliensis]	Hevea brasiliensis	95.5	95.5	0.96	2e-25	0.3448	152	KAF2316693.1
	hypothetical protein GH714_006265 [Hevea brasiliensis]	Hevea brasiliensis	94.7	94.7	0.96	4e-25	0.3264	139	KAF2305531.1
	hypothetical protein GH714_006268 [Hevea brasiliensis]	Hevea brasiliensis	93.6	93.6	0.96	1e-24	0.3681	149	KAF2305532.1
	kirola-like [Hevea brasiliensis]	Hevea brasiliensis	93.6	93.6	0.96	1e-24	0.3379	152	XP_021687171.2
	hypothetical protein P3X46_003053 [Hevea brasiliensis]	Hevea brasiliensis	90.5	90.5	0.98	2e-23	0.3642	155	KAJ9187624.1
	MLP-like protein 423 [Hevea brasiliensis]	Hevea brasiliensis	90.9	90.9	0.98	3e-23	0.3642	174	XP_021665780.1
	hypothetical protein GH714_017464 [Hevea brasiliensis]	Hevea brasiliensis	84	84	0.44	9e-22	0.6818	72	KAF2297106.1
	hypothetical protein GH714_032799 [Hevea brasiliensis]	Hevea brasiliensis	80.9	80.9	0.96	1e-19	0.3265	150	KAF2295410.1
	MLP-like protein 34 [Hevea brasiliensis]	Hevea brasiliensis	80.1	80.1	0.96	3e-19	0.3197	150	XP_021636372.2
	hypothetical protein P3X46_015362 [Hevea brasiliensis]	Hevea brasiliensis	77.8	77.8	0.98	3e-18	0.3459	163	KAJ9172075.1
	hypothetical protein GH714_006219 [Hevea brasiliensis]	Hevea brasiliensis	59.3	59.3	0.79	1e-11	0.3083	119	KAF2305530.1
	MLP-like protein 423 isoform X2 [Hevea brasiliensis]	Hevea brasiliensis	58.9	58.9	0.67	2e-11	0.3495	127	XP_021635821.2
	hypothetical protein GH714_036497 [Hevea brasiliensis]	Hevea brasiliensis	54.3	54.3	0.67	2e-09	0.3301	140	KAF2302476.1
13	H. brasiliensis	A0A6A6L244|unreviewed|Bet_v_1 domain-containing protein|taxID	MAQLAQLSKLERQIGIKTTPDKFYSFFKNNMPRFPQMFQSNIKSFEVVGGGEVKTGSITSWKYCLDGSPVMGGKVRFETMDDARKTFVFDVVEGDVLKVYKSFKAKVEIGSDCVKWTLEYEKTNNDIPNPDAYLGLAAKISKGIDVHLCQ
	Description	Scientific Name	Max Score	Total Score	Query Cover	E value	Per. Ident	Acc. Len	Accession
	hypothetical protein GH714_032799 [Hevea brasiliensis]	Hevea brasiliensis	312	312	1	6e-111	1	150	KAF2295410.1
	MLP-like protein 34 [Hevea brasiliensis]	Hevea brasiliensis	311	311	1	2e-110	0.9933	150	XP_021636372.2
	hypothetical protein P3X46_029457 [Hevea brasiliensis]	Hevea brasiliensis	162	162	0.8	2e-52	0.65	109	KAJ9147280.1
	MLP-like protein 28 [Hevea brasiliensis]	Hevea brasiliensis	101	101	0.98	1e-27	0.3553	152	XP_021642485.2
	hypothetical protein P3X46_032910 [Hevea brasiliensis]	Hevea brasiliensis	95.1	95.1	0.96	5e-25	0.3154	152	KAJ9135767.1
	hypothetical protein GH714_042146 [Hevea brasiliensis]	Hevea brasiliensis	93.6	93.6	0.98	2e-24	0.3816	154	KAF2316805.1
	MLP-like protein 34 [Hevea brasiliensis]	Hevea brasiliensis	97.1	188	0.97	3e-24	0.32	346	XP_021646512.2
	hypothetical protein P3X46_032911 [Hevea brasiliensis]	Hevea brasiliensis	92	92	0.96	7e-24	0.34	150	KAJ9135768.1
	MLP-like protein 31 [Hevea brasiliensis]	Hevea brasiliensis	90.9	90.9	0.96	2e-23	0.3758	154	XP_021687169.2
	hypothetical protein P3X46_003053 [Hevea brasiliensis]	Hevea brasiliensis	87.8	87.8	0.96	3e-22	0.3311	155	KAJ9187624.1
	MLP-like protein 423 [Hevea brasiliensis]	Hevea brasiliensis	88.2	88.2	0.96	3e-22	0.3311	174	XP_021665780.1
	hypothetical protein GH714_042131 [Hevea brasiliensis]	Hevea brasiliensis	88.2	88.2	0.87	5e-22	0.3456	200	KAF2316790.1
	hypothetical protein GH714_006265 [Hevea brasiliensis]	Hevea brasiliensis	86.3	86.3	0.97	7e-22	0.2933	139	KAF2305531.1
	hypothetical protein GH714_042034 [Hevea brasiliensis]	Hevea brasiliensis	86.3	86.3	0.96	1e-21	0.3087	152	KAF2316693.1
	kirola-like [Hevea brasiliensis]	Hevea brasiliensis	85.9	85.9	0.96	1e-21	0.3087	152	XP_021687171.2
	hypothetical protein GH714_006275 [Hevea brasiliensis]	Hevea brasiliensis	85.1	85.1	0.92	2e-21	0.3403	140	KAF2305533.1
	MLP-like protein 328 [Hevea brasiliensis]	Hevea brasiliensis	85.1	85.1	0.94	3e-21	0.3265	149	XP_021652460.2
	hypothetical protein P3X46_021641 [Hevea brasiliensis]	Hevea brasiliensis	85.5	85.5	0.94	3e-21	0.3265	163	KAJ9166952.1
	hypothetical protein GH714_042142 [Hevea brasiliensis]	Hevea brasiliensis	84.3	84.3	0.94	6e-21	0.3537	150	KAF2316801.1
	hypothetical protein GH714_042130 [Hevea brasiliensis]	Hevea brasiliensis	82.8	82.8	0.98	2e-20	0.351	149	KAF2316789.1
	MLP-like protein 28 [Hevea brasiliensis]	Hevea brasiliensis	82	82	0.94	5e-20	0.3469	150	XP_021657205.2
	hypothetical protein GH714_042128 [Hevea brasiliensis]	Hevea brasiliensis	81.3	81.3	0.92	1e-19	0.3472	158	KAF2316787.1
	hypothetical protein GH714_017409 [Hevea brasiliensis]	Hevea brasiliensis	80.9	80.9	0.94	1e-19	0.3265	149	KAF2297105.1
	MLP-like protein 329 [Hevea brasiliensis]	Hevea brasiliensis	80.9	80.9	0.98	1e-19	0.3444	149	XP_021642474.2
	MLP-like protein 328 [Hevea brasiliensis]	Hevea brasiliensis	80.9	80.9	0.94	2e-19	0.3265	167	XP_021661642.2
	hypothetical protein GH714_041191 [Hevea brasiliensis]	Hevea brasiliensis	82.4	82.4	0.79	2e-19	0.4454	233	KAF2317872.1
	hypothetical protein P3X46_015362 [Hevea brasiliensis]	Hevea brasiliensis	79.3	79.3	0.84	6e-19	0.3262	163	KAJ9172075.1
	hypothetical protein GH714_041187 [Hevea brasiliensis]	Hevea brasiliensis	80.9	80.9	0.79	8e-19	0.4454	245	KAF2317868.1
	MLP-like protein 34 [Hevea brasiliensis]	Hevea brasiliensis	77	77	0.86	4e-18	0.3358	138	XP_057986573.1
	hypothetical protein P3X46_021645 [Hevea brasiliensis]	Hevea brasiliensis	77	77	0.86	5e-18	0.3358	151	KAJ9166956.1
	MLP-like protein 328 [Hevea brasiliensis]	Hevea brasiliensis	75.9	75.9	0.94	1e-17	0.3129	150	XP_057993101.1
	hypothetical protein GH714_006189 [Hevea brasiliensis]	Hevea brasiliensis	75.5	75.5	0.93	2e-17	0.3333	149	KAF2305525.1
	hypothetical protein GH714_006086 [Hevea brasiliensis]	Hevea brasiliensis	74.7	74.7	0.93	3e-17	0.3264	152	KAF2305512.1
	MLP-like protein 423 isoform X2 [Hevea brasiliensis]	Hevea brasiliensis	71.6	71.6	0.72	3e-16	0.3486	127	XP_021635821.2
	MLP-like protein 28 [Hevea brasiliensis]	Hevea brasiliensis	70.9	70.9	0.93	1e-15	0.3194	152	XP_021646522.2
	hypothetical protein GH714_017231 [Hevea brasiliensis]	Hevea brasiliensis	70.1	70.1	0.94	4e-15	0.3	189	KAF2297101.1
	hypothetical protein GH714_006185 [Hevea brasiliensis]	Hevea brasiliensis	65.5	65.5	0.82	8e-14	0.3203	136	KAF2305523.1
	hypothetical protein GH714_042145 [Hevea brasiliensis]	Hevea brasiliensis	67.4	67.4	0.92	1e-13	0.331	260	KAF2316804.1
	hypothetical protein GH714_042127 [Hevea brasiliensis]	Hevea brasiliensis	67	67	0.79	2e-13	0.3306	278	KAF2316786.1
	hypothetical protein GH714_036497 [Hevea brasiliensis]	Hevea brasiliensis	64.3	64.3	0.72	2e-13	0.3119	140	KAF2302476.1
	hypothetical protein GH714_042141 [Hevea brasiliensis]	Hevea brasiliensis	65.9	65.9	0.74	8e-13	0.3362	334	KAF2316800.1
	hypothetical protein GH714_006268 [Hevea brasiliensis]	Hevea brasiliensis	62.8	62.8	0.96	1e-12	0.281	149	KAF2305532.1
	hypothetical protein GH714_042144 [Hevea brasiliensis]	Hevea brasiliensis	58.5	58.5	0.98	3e-11	0.2848	125	KAF2316803.1
	hypothetical protein GH714_006219 [Hevea brasiliensis]	Hevea brasiliensis	56.2	56.2	0.76	2e-10	0.3136	119	KAF2305530.1
	hypothetical protein GH714_006188 [Hevea brasiliensis]	Hevea brasiliensis	58.2	96.3	0.92	3e-10	0.2937	260	KAF2305524.1
14	H. brasiliensis	A0A6A6L948|unreviewed|Bet_v_1 domain-containing protein|taxID	MALKGKLESVLELKSSPEKFLNPWKEQAHQVPNHSPTNIQGVHVHEGDWVTAGSIKVWNYTIDGRAEVFKEKIVFDDEKKILSIVGLEGDLFKIYKVYTVSWELKPKSQGSLAKVTL
	Description	Scientific Name	Max Score	Total Score	Query Cover	E value	Per. Ident	Acc. Len	Accession
	hypothetical protein GH714_017469 [Hevea brasiliensis]	Hevea brasiliensis	237	237	1	2e-82	1	117	KAF2297107.1
	hypothetical protein P3X46_021639 [Hevea brasiliensis]	Hevea brasiliensis	194	194	1	2e-64	0.7949	167	KAJ9166950.1
	MLP-like protein 329 [Hevea brasiliensis]	Hevea brasiliensis	193	193	1	4e-64	0.7949	173	XP_021663662.2
	MLP-like protein 328 [Hevea brasiliensis]	Hevea brasiliensis	189	189	1	1e-62	0.7692	159	XP_057986572.1
	hypothetical protein GH714_042128 [Hevea brasiliensis]	Hevea brasiliensis	188	188	1	3e-62	0.735	158	KAF2316787.1
	hypothetical protein GH714_042142 [Hevea brasiliensis]	Hevea brasiliensis	187	187	1	6e-62	0.735	150	KAF2316801.1
	MLP-like protein 328 [Hevea brasiliensis]	Hevea brasiliensis	187	187	1	9e-62	0.7692	167	XP_021661642.2
	MLP-like protein 328 [Hevea brasiliensis]	Hevea brasiliensis	186	186	1	1e-61	0.7521	149	XP_021652460.2
	hypothetical protein P3X46_021641 [Hevea brasiliensis]	Hevea brasiliensis	186	186	1	1e-61	0.7521	163	KAJ9166952.1
	hypothetical protein GH714_017409 [Hevea brasiliensis]	Hevea brasiliensis	186	186	1	1e-61	0.7692	149	KAF2297105.1
	MLP-like protein 28 [Hevea brasiliensis]	Hevea brasiliensis	185	185	1	2e-61	0.7265	150	XP_021657205.2
	MLP-like protein 328 [Hevea brasiliensis]	Hevea brasiliensis	185	185	1	3e-61	0.7521	149	XP_057986571.1
	hypothetical protein GH714_017231 [Hevea brasiliensis]	Hevea brasiliensis	184	184	1	2e-60	0.6786	189	KAF2297101.1
	MLP-like protein 328 [Hevea brasiliensis]	Hevea brasiliensis	181	181	1	2e-59	0.7094	150	XP_057993101.1
	hypothetical protein P3X46_021645 [Hevea brasiliensis]	Hevea brasiliensis	175	175	0.88	2e-57	0.8173	151	KAJ9166956.1
	MLP-like protein 34 [Hevea brasiliensis]	Hevea brasiliensis	174	174	0.88	3e-57	0.8173	138	XP_057986573.1
	MLP-like protein 328 [Hevea brasiliensis]	Hevea brasiliensis	161	161	0.98	9e-52	0.6348	152	XP_021687172.2
	hypothetical protein GH714_006185 [Hevea brasiliensis]	Hevea brasiliensis	154	154	1	2e-49	0.6017	136	KAF2305523.1
	hypothetical protein GH714_042036 [Hevea brasiliensis]	Hevea brasiliensis	160	160	0.98	4e-49	0.6261	348	KAF2316695.1
	MLP-like protein 28 [Hevea brasiliensis]	Hevea brasiliensis	153	153	1	1e-48	0.5932	152	XP_021646522.2
	hypothetical protein GH714_006188 [Hevea brasiliensis]	Hevea brasiliensis	153	257	1	3e-47	0.5847	260	KAF2305524.1
	hypothetical protein GH714_006086 [Hevea brasiliensis]	Hevea brasiliensis	149	149	1	6e-47	0.5763	152	KAF2305512.1
	hypothetical protein GH714_006189 [Hevea brasiliensis]	Hevea brasiliensis	142	142	1	2e-44	0.5641	149	KAF2305525.1
	hypothetical protein P3X46_026574 [Hevea brasiliensis]	Hevea brasiliensis	138	138	0.98	7e-43	0.5739	135	KAJ9153090.1
	hypothetical protein GH714_042127 [Hevea brasiliensis]	Hevea brasiliensis	142	142	0.78	8e-43	0.6848	278	KAF2316786.1
	hypothetical protein GH714_042141 [Hevea brasiliensis]	Hevea brasiliensis	141	141	0.75	9e-42	0.7045	334	KAF2316800.1
	hypothetical protein GH714_042129 [Hevea brasiliensis]	Hevea brasiliensis	135	135	0.98	1e-41	0.5652	141	KAF2316788.1
	hypothetical protein P3X46_032911 [Hevea brasiliensis]	Hevea brasiliensis	107	107	0.97	3e-30	0.4561	150	KAJ9135768.1
	hypothetical protein GH714_006275 [Hevea brasiliensis]	Hevea brasiliensis	102	102	0.97	1e-28	0.4474	140	KAF2305533.1
	MLP-like protein 34 [Hevea brasiliensis]	Hevea brasiliensis	107	176	0.97	2e-28	0.4561	346	XP_021646512.2
	hypothetical protein GH714_042130 [Hevea brasiliensis]	Hevea brasiliensis	91.7	91.7	1	3e-24	0.4017	149	KAF2316789.1
	MLP-like protein 28 [Hevea brasiliensis]	Hevea brasiliensis	90.5	90.5	1	8e-24	0.4202	152	XP_021642485.2
	MLP-like protein 329 [Hevea brasiliensis]	Hevea brasiliensis	89.7	89.7	1	2e-23	0.3932	149	XP_021642474.2
	hypothetical protein GH714_042131 [Hevea brasiliensis]	Hevea brasiliensis	90.1	90.1	1	3e-23	0.4202	200	KAF2316790.1
	hypothetical protein GH714_017464 [Hevea brasiliensis]	Hevea brasiliensis	84.7	84.7	0.55	2e-22	0.6615	72	KAF2297106.1
	hypothetical protein GH714_042146 [Hevea brasiliensis]	Hevea brasiliensis	79	79	1	2e-19	0.3814	154	KAF2316805.1
	hypothetical protein P3X46_026576 [Hevea brasiliensis]	Hevea brasiliensis	77.4	77.4	0.47	3e-19	0.6182	90	KAJ9153092.1
	hypothetical protein GH714_042033 [Hevea brasiliensis]	Hevea brasiliensis	78.2	78.2	0.94	6e-19	0.3661	152	KAF2316692.1
	MLP-like protein 31 [Hevea brasiliensis]	Hevea brasiliensis	77	77	1	1e-18	0.3644	154	XP_021687169.2
	hypothetical protein GH714_042145 [Hevea brasiliensis]	Hevea brasiliensis	79	118	1	2e-18	0.3925	260	KAF2316804.1
	hypothetical protein GH714_042143 [Hevea brasiliensis]	Hevea brasiliensis	75.1	75.1	0.48	4e-18	0.614	118	KAF2316802.1
	major latex protein 149-like [Hevea brasiliensis]	Hevea brasiliensis	70.5	70.5	0.51	2e-16	0.65	114	XP_057986570.1
	hypothetical protein P3X46_032910 [Hevea brasiliensis]	Hevea brasiliensis	69.3	69.3	0.97	2e-15	0.3391	152	KAJ9135767.1
	kirola-like [Hevea brasiliensis]	Hevea brasiliensis	67.4	67.4	1	9e-15	0.322	152	XP_021687171.2
	hypothetical protein GH714_006219 [Hevea brasiliensis]	Hevea brasiliensis	63.2	63.2	1	2e-13	0.339	119	KAF2305530.1
	hypothetical protein GH714_042034 [Hevea brasiliensis]	Hevea brasiliensis	63.5	63.5	1	2e-13	0.3136	152	KAF2316693.1
	hypothetical protein GH714_006268 [Hevea brasiliensis]	Hevea brasiliensis	62.8	62.8	0.97	4e-13	0.3675	149	KAF2305532.1
	hypothetical protein GH714_006265 [Hevea brasiliensis]	Hevea brasiliensis	59.7	59.7	0.97	5e-12	0.307	139	KAF2305531.1
15	H. brasiliensis	A0A6A6LAN9|unreviewed|Bet_v_1 domain-containing protein|taxID	MSMTMIGSTPTPSRSGDGRAEVFKEKIEFDEEKKIVIIIGLEGDVFKICKVLIVTWKLTPKGQGSLAKETLE
	Description	Scientific Name	Max Score	Total Score	Query Cover	E value	Per. Ident	Acc. Len	Accession
	hypothetical protein GH714_017464 [Hevea brasiliensis]	Hevea brasiliensis	142	142	1	3e-46	1	72	KAF2297106.1
	hypothetical protein P3X46_021639 [Hevea brasiliensis]	Hevea brasiliensis	108	108	0.77	2e-31	0.9643	167	KAJ9166950.1
	MLP-like protein 329 [Hevea brasiliensis]	Hevea brasiliensis	108	108	0.77	3e-31	0.9643	173	XP_021663662.2
	hypothetical protein GH714_017469 [Hevea brasiliensis]	Hevea brasiliensis	84.7	84.7	0.9	1e-22	0.6615	117	KAF2297107.1
	MLP-like protein 328 [Hevea brasiliensis]	Hevea brasiliensis	85.5	85.5	0.91	1e-22	0.6667	149	XP_057986571.1
	hypothetical protein P3X46_021641 [Hevea brasiliensis]	Hevea brasiliensis	85.1	85.1	0.91	2e-22	0.6667	163	KAJ9166952.1
	MLP-like protein 328 [Hevea brasiliensis]	Hevea brasiliensis	84.3	84.3	0.91	3e-22	0.6667	149	XP_021652460.2
	hypothetical protein GH714_017231 [Hevea brasiliensis]	Hevea brasiliensis	85.5	85.5	0.91	4e-22	0.6515	189	KAF2297101.1
	hypothetical protein GH714_017409 [Hevea brasiliensis]	Hevea brasiliensis	84	84	0.91	4e-22	0.6818	149	KAF2297105.1
	MLP-like protein 328 [Hevea brasiliensis]	Hevea brasiliensis	84.3	84.3	0.91	5e-22	0.6818	167	XP_021661642.2
	MLP-like protein 328 [Hevea brasiliensis]	Hevea brasiliensis	82.4	82.4	0.91	2e-21	0.6515	159	XP_057986572.1
	hypothetical protein GH714_042143 [Hevea brasiliensis]	Hevea brasiliensis	79.7	79.7	0.83	9e-21	0.65	118	KAF2316802.1
	hypothetical protein GH714_042129 [Hevea brasiliensis]	Hevea brasiliensis	80.5	80.5	0.83	1e-20	0.65	141	KAF2316788.1
	hypothetical protein P3X46_021645 [Hevea brasiliensis]	Hevea brasiliensis	79.3	79.3	0.91	3e-20	0.6364	151	KAJ9166956.1
	MLP-like protein 34 [Hevea brasiliensis]	Hevea brasiliensis	79	79	0.91	3e-20	0.6364	138	XP_057986573.1
	hypothetical protein GH714_042128 [Hevea brasiliensis]	Hevea brasiliensis	76.3	76.3	0.91	6e-19	0.6061	158	KAF2316787.1
	hypothetical protein GH714_042142 [Hevea brasiliensis]	Hevea brasiliensis	74.7	74.7	0.91	2e-18	0.5909	150	KAF2316801.1
	MLP-like protein 328 [Hevea brasiliensis]	Hevea brasiliensis	74.7	74.7	0.77	2e-18	0.6786	152	XP_021687172.2
	hypothetical protein GH714_042127 [Hevea brasiliensis]	Hevea brasiliensis	77	77	0.91	3e-18	0.5758	278	KAF2316786.1
	MLP-like protein 28 [Hevea brasiliensis]	Hevea brasiliensis	73.6	73.6	0.91	7e-18	0.5909	150	XP_021657205.2
	hypothetical protein GH714_042141 [Hevea brasiliensis]	Hevea brasiliensis	74.7	74.7	0.91	3e-17	0.5758	334	KAF2316800.1
	hypothetical protein P3X46_026576 [Hevea brasiliensis]	Hevea brasiliensis	69.7	69.7	0.77	4e-17	0.6071	90	KAJ9153092.1
	MLP-like protein 328 [Hevea brasiliensis]	Hevea brasiliensis	70.5	70.5	0.91	1e-16	0.5455	150	XP_057993101.1
	hypothetical protein GH714_042036 [Hevea brasiliensis]	Hevea brasiliensis	72.8	72.8	0.77	1e-16	0.6607	348	KAF2316695.1
	hypothetical protein GH714_006185 [Hevea brasiliensis]	Hevea brasiliensis	63.9	63.9	0.77	3e-14	0.5179	136	KAF2305523.1
	MLP-like protein 28 [Hevea brasiliensis]	Hevea brasiliensis	61.6	61.6	0.77	3e-13	0.5179	152	XP_021646522.2
	hypothetical protein GH714_006086 [Hevea brasiliensis]	Hevea brasiliensis	61.2	61.2	0.77	4e-13	0.5	152	KAF2305512.1
	major latex protein 149-like [Hevea brasiliensis]	Hevea brasiliensis	60.1	60.1	0.77	4e-13	0.6607	114	XP_057986570.1
	hypothetical protein GH714_006188 [Hevea brasiliensis]	Hevea brasiliensis	58.5	105	0.77	2e-11	0.4821	260	KAF2305524.1
	hypothetical protein GH714_006189 [Hevea brasiliensis]	Hevea brasiliensis	55.8	55.8	0.73	5e-11	0.4906	149	KAF2305525.1
16	H. brasiliensis	A0A6A6LQH1|unreviewed|Bet_v_1 domain-containing protein|taxID	MATAIPPTKMFKVFVLEADTAIPKILPQVVKNVEIIEGNGGPGTIKKTSFAEDREVKYIKTQIDATDKDNFTHCYSAIGGDPWMDALEKVSYEIKMVSSSDGGSIIKTTTKLPKGKW
	Description	Scientific Name	Max Score	Total Score	Query Cover	E value	Per. Ident	Acc. Len	Accession
	hypothetical protein GH714_036578 [Hevea brasiliensis]	Hevea brasiliensis	238	238	1	1e-82	1	117	KAF2302498.1
	hypothetical protein GH714_022726 [Hevea brasiliensis]	Hevea brasiliensis	226	226	0.94	2e-77	1	151	KAF2306954.1
	major allergen Pru ar 1-like [Hevea brasiliensis]	Hevea brasiliensis	226	226	0.94	2e-77	1	160	XP_057992288.1
	major allergen Pru ar 1 [Hevea brasiliensis]	Hevea brasiliensis	221	221	0.94	2e-75	0.982	160	XP_021674189.1
	hypothetical protein GH714_018362 [Hevea brasiliensis]	Hevea brasiliensis	221	221	0.94	3e-75	0.973	160	KAF2313857.1
	major allergen Pru ar 1-like [Hevea brasiliensis]	Hevea brasiliensis	219	219	0.94	9e-75	0.955	160	XP_021674183.2
	major allergen Pru ar 1-like [Hevea brasiliensis]	Hevea brasiliensis	218	218	0.94	6e-74	0.9459	160	XP_057992367.1
	hypothetical protein GH714_018352 [Hevea brasiliensis]	Hevea brasiliensis	205	205	0.87	4e-69	0.9706	142	KAF2313856.1
	hypothetical protein GH714_018332 [Hevea brasiliensis]	Hevea brasiliensis	189	189	0.94	2e-62	0.7556	183	KAF2313853.1
	major allergen Pru ar 1 [Hevea brasiliensis]	Hevea brasiliensis	169	169	0.97	1e-54	0.713	160	XP_021674186.1
	major allergen Pru ar 1 [Hevea brasiliensis]	Hevea brasiliensis	167	167	0.98	3e-54	0.681	160	XP_021637270.2
	major allergen Pru ar 1-like [Hevea brasiliensis]	Hevea brasiliensis	167	167	0.98	8e-54	0.681	160	XP_021637271.1
	hypothetical protein GH714_029033 [Hevea brasiliensis]	Hevea brasiliensis	166	166	0.94	3e-53	0.6847	169	KAF2289129.1
	major allergen Pru ar 1-like [Hevea brasiliensis]	Hevea brasiliensis	164	164	0.98	1e-52	0.681	160	XP_021674191.1
	major allergen Pru ar 1-like [Hevea brasiliensis]	Hevea brasiliensis	161	161	0.98	1e-51	0.6724	160	XP_057992532.1
	major allergen Pru ar 1-like [Hevea brasiliensis]	Hevea brasiliensis	161	161	1	1e-51	0.661	160	XP_021637144.2
	hypothetical protein GH714_018330 [Hevea brasiliensis]	Hevea brasiliensis	155	155	0.9	2e-49	0.7009	142	KAF2313852.1
	hypothetical protein P3X46_005909 [Hevea brasiliensis]	Hevea brasiliensis	154	154	0.92	5e-49	0.6389	152	KAJ9181862.1
	hypothetical protein GH714_018375 [Hevea brasiliensis]	Hevea brasiliensis	154	154	0.97	9e-49	0.6783	155	KAF2313861.1
	hypothetical protein GH714_018323 [Hevea brasiliensis]	Hevea brasiliensis	147	147	0.96	3e-46	0.614	138	KAF2313851.1
	major allergen Pru ar 1 [Hevea brasiliensis]	Hevea brasiliensis	147	147	0.96	4e-46	0.614	160	XP_021674187.1
	hypothetical protein GH714_029045 [Hevea brasiliensis]	Hevea brasiliensis	152	265	0.94	5e-46	0.6765	358	KAF2289131.1
	major allergen Pru ar 1 [Hevea brasiliensis]	Hevea brasiliensis	124	124	0.94	4e-37	0.5133	164	XP_021674287.1
	major allergen Pru ar 1-like [Hevea brasiliensis]	Hevea brasiliensis	123	123	0.94	2e-36	0.4909	160	XP_057992527.1
	major allergen Pru ar 1-like [Hevea brasiliensis]	Hevea brasiliensis	122	122	0.92	4e-36	0.5093	159	XP_021637290.2
	hypothetical protein GH714_029022 [Hevea brasiliensis]	Hevea brasiliensis	118	118	0.92	8e-35	0.5	159	KAF2289126.1
	major allergen Pru ar 1-like [Hevea brasiliensis]	Hevea brasiliensis	118	118	0.94	1e-34	0.4818	159	XP_021674182.1
	major allergen Pru ar 1-like [Hevea brasiliensis]	Hevea brasiliensis	117	117	0.94	2e-34	0.4818	159	XP_057992579.1
	hypothetical protein GH714_018310 [Hevea brasiliensis]	Hevea brasiliensis	116	116	0.89	6e-34	0.4762	160	KAF2313850.1
	major allergen Pru ar 1-like [Hevea brasiliensis]	Hevea brasiliensis	115	115	0.93	1e-33	0.4587	159	XP_021637132.2
	major allergen Pru ar 1 [Hevea brasiliensis]	Hevea brasiliensis	115	115	0.94	2e-33	0.4727	159	XP_021674185.2
	major allergen Pru av 1 [Hevea brasiliensis]	Hevea brasiliensis	111	111	0.94	7e-32	0.4685	158	XP_021637260.2
	major allergen Pru av 1-like [Hevea brasiliensis]	Hevea brasiliensis	110	110	0.94	1e-31	0.4595	149	XP_057992580.1
	major allergen Pru ar 1 [Hevea brasiliensis]	Hevea brasiliensis	110	110	0.9	2e-31	0.4434	160	XP_021674161.1
	major allergen Pru ar 1-like [Hevea brasiliensis]	Hevea brasiliensis	110	110	0.92	2e-31	0.4352	160	XP_021674190.2
	hypothetical protein GH714_029049 [Hevea brasiliensis]	Hevea brasiliensis	108	108	0.9	6e-31	0.434	160	KAF2289133.1
	major allergen Pru ar 1 [Hevea brasiliensis]	Hevea brasiliensis	108	108	0.9	1e-30	0.434	160	XP_021637193.2
	major allergen Pru ar 1 [Hevea brasiliensis]	Hevea brasiliensis	107	107	0.94	2e-30	0.4727	157	XP_021689213.2
	hypothetical protein GH714_018337 [Hevea brasiliensis]	Hevea brasiliensis	103	103	0.94	5e-29	0.4414	160	KAF2313854.1
	hypothetical protein GH714_018372 [Hevea brasiliensis]	Hevea brasiliensis	102	102	0.64	9e-29	0.6364	117	KAF2313860.1
	major allergen Pru ar 1-like [Hevea brasiliensis]	Hevea brasiliensis	102	102	0.86	1e-28	0.4466	162	XP_057993003.1
	major strawberry allergen Fra a 1.08 [Hevea brasiliensis]	Hevea brasiliensis	101	101	0.94	4e-28	0.4513	161	XP_021674180.1
	hypothetical protein GH714_039926 [Hevea brasiliensis]	Hevea brasiliensis	105	207	0.94	9e-28	0.3673	373	KAF2308301.1
	hypothetical protein GH714_018308 [Hevea brasiliensis]	Hevea brasiliensis	96.3	96.3	0.78	2e-26	0.4239	128	KAF2313849.1
	hypothetical protein P3X46_005907 [Hevea brasiliensis]	Hevea brasiliensis	87.4	87.4	0.98	6e-23	0.4569	124	KAJ9181860.1
	hypothetical protein GH714_029025 [Hevea brasiliensis]	Hevea brasiliensis	79.3	79.3	0.93	1e-19	0.3578	138	KAF2289127.1
	hypothetical protein GH714_018397 [Hevea brasiliensis]	Hevea brasiliensis	77	77	0.63	3e-19	0.4342	88	KAF2313864.1
	hypothetical protein GH714_018400 [Hevea brasiliensis]	Hevea brasiliensis	78.6	78.6	0.7	2e-18	0.3976	234	KAF2313865.1
	hypothetical protein P3X46_022374 [Hevea brasiliensis]	Hevea brasiliensis	73.9	73.9	0.9	2e-17	0.3704	144	KAJ9162615.1
	hypothetical protein GH714_023995 [Hevea brasiliensis]	Hevea brasiliensis	68.6	68.6	0.87	2e-15	0.3558	131	KAF2317532.1
	hypothetical protein GH714_031893 [Hevea brasiliensis]	Hevea brasiliensis	63.9	63.9	0.48	6e-13	0.5254	219	KAF2289239.1
	hypothetical protein GH714_024407 [Hevea brasiliensis]	Hevea brasiliensis	54.3	54.3	0.48	3e-09	0.4576	613	KAF2317551.1
	hypothetical protein GH714_024183 [Hevea brasiliensis]	Hevea brasiliensis	53.5	53.5	0.48	6e-09	0.4576	583	KAF2317540.1
	hypothetical protein GH714_018366 [Hevea brasiliensis]	Hevea brasiliensis	51.6	51.6	0.47	1e-08	0.4286	192	KAF2313858.1
17	H. brasiliensis	A0A6A6LQZ9|unreviewed|Bet_v_1 domain-containing protein|taxID	MASSGKLDVEVHNRSSPDKFWNSIRDSTTLFPKAFPDQYKNIRVLEGDGKAPGSVRLFTYAEGSPLVKVSKERIDAVDETSKHVAYSVIEGELLKYYKTFKGFIFVGSVEACNTIASNSKFSANSHDIVCEFCLNSDFEI
	Description	Scientific Name	Max Score	Total Score	Query Cover	E value	Per. Ident	Acc. Len	Accession
	hypothetical protein GH714_036497 [Hevea brasiliensis]	Hevea brasiliensis	289	289	1	5e-102	1	140	KAF2302476.1
	MLP-like protein 423 isoform X2 [Hevea brasiliensis]	Hevea brasiliensis	247	247	0.89	1e-85	0.96	127	XP_021635821.2
	hypothetical protein P3X46_015362 [Hevea brasiliensis]	Hevea brasiliensis	211	211	0.75	5e-71	0.9623	163	KAJ9172075.1
	hypothetical protein P3X46_003053 [Hevea brasiliensis]	Hevea brasiliensis	199	199	0.75	4e-66	0.8868	155	KAJ9187624.1
	MLP-like protein 423 [Hevea brasiliensis]	Hevea brasiliensis	199	199	0.75	6e-66	0.8868	174	XP_021665780.1
	hypothetical protein GH714_026977 [Hevea brasiliensis]	Hevea brasiliensis	93.2	93.2	0.33	2e-25	0.8723	87	KAF2325349.1
	hypothetical protein P3X46_032910 [Hevea brasiliensis]	Hevea brasiliensis	90.9	90.9	0.91	1e-23	0.3438	152	KAJ9135767.1
	kirola-like [Hevea brasiliensis]	Hevea brasiliensis	87.4	87.4	0.91	3e-22	0.3516	152	XP_021687171.2
	MLP-like protein 34 [Hevea brasiliensis]	Hevea brasiliensis	90.5	151	0.77	6e-22	0.3853	346	XP_021646512.2
	hypothetical protein GH714_042034 [Hevea brasiliensis]	Hevea brasiliensis	83.6	83.6	0.91	9e-21	0.3438	152	KAF2316693.1
	hypothetical protein GH714_006265 [Hevea brasiliensis]	Hevea brasiliensis	76.6	76.6	0.91	3e-18	0.3203	139	KAF2305531.1
	MLP-like protein 423 [Hevea brasiliensis]	Hevea brasiliensis	72.8	72.8	0.74	1e-16	0.375	151	XP_021635819.1
	MLP-like protein 34 [Hevea brasiliensis]	Hevea brasiliensis	65.9	65.9	0.77	6e-14	0.3211	150	XP_021636372.2
	hypothetical protein GH714_032799 [Hevea brasiliensis]	Hevea brasiliensis	64.3	64.3	0.77	2e-13	0.3119	150	KAF2295410.1
	major allergen Pru ar 1-like [Hevea brasiliensis]	Hevea brasiliensis	63.5	63.5	0.6	5e-13	0.3882	159	XP_021637290.2
	hypothetical protein GH714_029022 [Hevea brasiliensis]	Hevea brasiliensis	62.8	62.8	0.6	1e-12	0.3882	159	KAF2289126.1
	major allergen Pru ar 1-like [Hevea brasiliensis]	Hevea brasiliensis	61.6	61.6	0.53	3e-12	0.4079	162	XP_057993003.1
	hypothetical protein P3X46_032911 [Hevea brasiliensis]	Hevea brasiliensis	60.5	60.5	0.71	7e-12	0.3762	150	KAJ9135768.1
	hypothetical protein GH714_006188 [Hevea brasiliensis]	Hevea brasiliensis	60.8	60.8	0.72	2e-11	0.2772	260	KAF2305524.1
	hypothetical protein GH714_008583 [Hevea brasiliensis]	Hevea brasiliensis	59.3	59.3	0.69	2e-11	0.3636	149	KAF2290293.1
	major allergen Pru ar 1-like [Hevea brasiliensis]	Hevea brasiliensis	58.5	58.5	0.6	4e-11	0.3765	159	XP_021637132.2
	hypothetical protein GH714_018337 [Hevea brasiliensis]	Hevea brasiliensis	57.8	57.8	0.62	1e-10	0.3636	160	KAF2313854.1
	uncharacterized protein LOC110649780 [Hevea brasiliensis]	Hevea brasiliensis	57	57	0.69	1e-10	0.3636	151	XP_021660170.1
	uncharacterized protein LOC110642455 [Hevea brasiliensis]	Hevea brasiliensis	56.2	56.2	0.64	3e-10	0.3778	149	XP_057986158.1
	hypothetical protein GH714_006275 [Hevea brasiliensis]	Hevea brasiliensis	55.5	55.5	0.71	4e-10	0.3564	140	KAF2305533.1
	major allergen Pru ar 1-like [Hevea brasiliensis]	Hevea brasiliensis	55.5	55.5	0.6	7e-10	0.3721	160	XP_021637271.1
	hypothetical protein GH714_018310 [Hevea brasiliensis]	Hevea brasiliensis	55.5	55.5	0.57	7e-10	0.4024	160	KAF2313850.1
	MLP-like protein 328 [Hevea brasiliensis]	Hevea brasiliensis	55.1	55.1	0.72	9e-10	0.3301	167	XP_021661642.2
	hypothetical protein GH714_026939 [Hevea brasiliensis]	Hevea brasiliensis	54.3	54.3	0.69	1e-09	0.35	151	KAF2325348.1
	hypothetical protein GH714_017409 [Hevea brasiliensis]	Hevea brasiliensis	54.3	54.3	0.72	2e-09	0.3301	149	KAF2297105.1
	uncharacterized protein LOC131174817 [Hevea brasiliensis]	Hevea brasiliensis	52.8	52.8	0.66	2e-09	0.3684	100	XP_057994816.1
	uncharacterized protein LOC110649781 [Hevea brasiliensis]	Hevea brasiliensis	53.9	53.9	0.69	2e-09	0.3434	151	XP_021660171.1
	MLP-like protein 328 [Hevea brasiliensis]	Hevea brasiliensis	53.5	53.5	0.71	3e-09	0.3267	149	XP_057986571.1
	hypothetical protein GH714_029045 [Hevea brasiliensis]	Hevea brasiliensis	54.7	103	0.63	4e-09	0.3721	358	KAF2289131.1
	hypothetical protein GH714_042146 [Hevea brasiliensis]	Hevea brasiliensis	52.8	52.8	0.74	6e-09	0.3143	154	KAF2316805.1
	uncharacterized protein LOC131168728 [Hevea brasiliensis]	Hevea brasiliensis	52.4	52.4	0.69	9e-09	0.3737	151	XP_021658364.1
	major strawberry allergen Fra a 1.08 [Hevea brasiliensis]	Hevea brasiliensis	52.4	52.4	0.83	1e-08	0.3136	161	XP_021674180.1
	MLP-like protein 31 [Hevea brasiliensis]	Hevea brasiliensis	52	52	0.74	1e-08	0.3048	154	XP_021687169.2
	hypothetical protein GH714_005365 [Hevea brasiliensis]	Hevea brasiliensis	52	52	0.72	2e-08	0.3462	184	KAF2309849.1
	uncharacterized protein LOC110664359 [Hevea brasiliensis]	Hevea brasiliensis	51.6	51.6	0.72	2e-08	0.3462	169	XP_021679695.1
	uncharacterized protein LOC110648447 [Hevea brasiliensis]	Hevea brasiliensis	51.2	51.2	0.63	2e-08	0.3596	151	XP_021658365.1
	hypothetical protein GH714_039926 [Hevea brasiliensis]	Hevea brasiliensis	52.4	52.4	0.83	3e-08	0.3136	373	KAF2308301.1
	MLP-like protein 328 [Hevea brasiliensis]	Hevea brasiliensis	50.8	50.8	0.71	3e-08	0.3168	149	XP_021652460.2
	hypothetical protein P3X46_021641 [Hevea brasiliensis]	Hevea brasiliensis	50.8	50.8	0.71	4e-08	0.3168	163	KAJ9166952.1
18	H. brasiliensis	A0A6A6LVA3|unreviewed|Bet_v_1 domain-containing protein|taxID	MRRIAGKETVVTLVSRIASTSHGSQFKYSKHKIEAIDKENLKFSHSVIEGDMLVIEKITYDIKFEQSPDGGCICKESSNYYTFGDFELNKDQLIKAGKYKALGMFKAVEAYLLANPDAC
	Description	Scientific Name	Max Score	Total Score	Query Cover	E value	Per. Ident	Acc. Len	Accession
	hypothetical protein GH714_025130 [Hevea brasiliensis]	Hevea brasiliensis	246	246	1	7e-86	1	119	KAF2303956.1
	major allergen Pru ar 1 [Hevea brasiliensis]	Hevea brasiliensis	187	187	0.8	9e-62	0.9479	157	XP_021689213.2
	major allergen Pru ar 1-like [Hevea brasiliensis]	Hevea brasiliensis	184	184	0.81	1e-60	0.9293	159	XP_057992579.1
	major allergen Pru ar 1-like [Hevea brasiliensis]	Hevea brasiliensis	179	179	0.82	6e-59	0.9	159	XP_021674182.1
	hypothetical protein GH714_029022 [Hevea brasiliensis]	Hevea brasiliensis	178	178	0.81	3e-58	0.9091	159	KAF2289126.1
	hypothetical protein GH714_018337 [Hevea brasiliensis]	Hevea brasiliensis	177	177	0.93	8e-58	0.8319	160	KAF2313854.1
	major allergen Pru ar 1 [Hevea brasiliensis]	Hevea brasiliensis	176	176	0.81	1e-57	0.899	159	XP_021674185.2
	major allergen Pru ar 1-like [Hevea brasiliensis]	Hevea brasiliensis	176	176	0.81	2e-57	0.9091	159	XP_021637290.2
	hypothetical protein GH714_018366 [Hevea brasiliensis]	Hevea brasiliensis	176	232	0.8	7e-57	0.9082	192	KAF2313858.1
	major allergen Pru ar 1-like [Hevea brasiliensis]	Hevea brasiliensis	147	147	0.84	2e-46	0.699	159	XP_021637132.2
	hypothetical protein GH714_029025 [Hevea brasiliensis]	Hevea brasiliensis	143	143	0.89	7e-45	0.6514	138	KAF2289127.1
	major allergen Pru ar 1-like [Hevea brasiliensis]	Hevea brasiliensis	128	128	0.86	1e-38	0.6381	160	XP_057992527.1
	major allergen Pru av 1 [Hevea brasiliensis]	Hevea brasiliensis	124	124	0.82	9e-37	0.62	158	XP_021637260.2
	hypothetical protein GH714_039926 [Hevea brasiliensis]	Hevea brasiliensis	127	194	0.81	4e-36	0.6735	373	KAF2308301.1
	hypothetical protein GH714_029045 [Hevea brasiliensis]	Hevea brasiliensis	127	182	0.82	5e-36	0.62	358	KAF2289131.1
	major allergen Pru av 1-like [Hevea brasiliensis]	Hevea brasiliensis	115	115	0.8	9e-34	0.602	149	XP_057992580.1
	major allergen Pru ar 1-like [Hevea brasiliensis]	Hevea brasiliensis	110	110	0.82	2e-31	0.56	160	XP_021637271.1
	major allergen Pru ar 1 [Hevea brasiliensis]	Hevea brasiliensis	108	108	0.82	5e-31	0.54	160	XP_021674186.1
	hypothetical protein GH714_018330 [Hevea brasiliensis]	Hevea brasiliensis	108	108	0.82	5e-31	0.54	142	KAF2313852.1
	major allergen Pru ar 1 [Hevea brasiliensis]	Hevea brasiliensis	105	105	0.82	9e-30	0.53	160	XP_021637270.2
	hypothetical protein GH714_018375 [Hevea brasiliensis]	Hevea brasiliensis	101	101	0.74	4e-28	0.5604	155	KAF2313861.1
	hypothetical protein GH714_018310 [Hevea brasiliensis]	Hevea brasiliensis	98.6	98.6	0.82	7e-27	0.5	160	KAF2313850.1
	major allergen Pru ar 1 [Hevea brasiliensis]	Hevea brasiliensis	98.2	98.2	0.8	9e-27	0.5102	160	XP_021674161.1
	major allergen Pru ar 1-like [Hevea brasiliensis]	Hevea brasiliensis	97.4	97.4	0.82	2e-26	0.54	160	XP_021637144.2
	major allergen Pru ar 1 [Hevea brasiliensis]	Hevea brasiliensis	96.3	96.3	0.8	6e-26	0.5	160	XP_021637193.2
	major allergen Pru ar 1 [Hevea brasiliensis]	Hevea brasiliensis	96.3	96.3	0.81	6e-26	0.4952	164	XP_021674287.1
	hypothetical protein GH714_029049 [Hevea brasiliensis]	Hevea brasiliensis	96.3	96.3	0.8	6e-26	0.5	160	KAF2289133.1
	major allergen Pru ar 1-like [Hevea brasiliensis]	Hevea brasiliensis	95.9	95.9	0.86	9e-26	0.4762	160	XP_021674190.2
	hypothetical protein GH714_031893 [Hevea brasiliensis]	Hevea brasiliensis	96.3	96.3	0.92	3e-25	0.475	219	KAF2289239.1
	major allergen Pru ar 1-like [Hevea brasiliensis]	Hevea brasiliensis	94	94	0.84	4e-25	0.5	160	XP_057992367.1
	hypothetical protein GH714_018352 [Hevea brasiliensis]	Hevea brasiliensis	93.6	93.6	0.84	4e-25	0.5098	142	KAF2313856.1
	major allergen Pru ar 1-like [Hevea brasiliensis]	Hevea brasiliensis	93.2	93.2	0.84	1e-24	0.5	160	XP_021674183.2
	hypothetical protein GH714_018362 [Hevea brasiliensis]	Hevea brasiliensis	92	92	0.84	2e-24	0.5	160	KAF2313857.1
	major allergen Pru ar 1 [Hevea brasiliensis]	Hevea brasiliensis	92	92	0.84	3e-24	0.5	160	XP_021674189.1
	hypothetical protein GH714_018332 [Hevea brasiliensis]	Hevea brasiliensis	92.4	92.4	0.84	3e-24	0.5	183	KAF2313853.1
	major allergen Pru ar 1 [Hevea brasiliensis]	Hevea brasiliensis	90.5	90.5	0.82	1e-23	0.45	160	XP_021674187.1
	major allergen Pru ar 1-like [Hevea brasiliensis]	Hevea brasiliensis	87.4	87.4	0.81	2e-22	0.4949	160	XP_057992532.1
	hypothetical protein P3X46_005909 [Hevea brasiliensis]	Hevea brasiliensis	86.7	86.7	0.82	3e-22	0.47	152	KAJ9181862.1
	hypothetical protein GH714_022726 [Hevea brasiliensis]	Hevea brasiliensis	86.7	86.7	0.84	3e-22	0.4804	151	KAF2306954.1
	major allergen Pru ar 1-like [Hevea brasiliensis]	Hevea brasiliensis	87	87	0.84	3e-22	0.4804	160	XP_057992288.1
	major allergen Pru ar 1-like [Hevea brasiliensis]	Hevea brasiliensis	85.9	85.9	0.81	6e-22	0.4848	160	XP_021674191.1
	major strawberry allergen Fra a 1.08 [Hevea brasiliensis]	Hevea brasiliensis	82	82	0.79	2e-20	0.466	161	XP_021674180.1
	major allergen Pru ar 1-like [Hevea brasiliensis]	Hevea brasiliensis	81.3	81.3	0.8	4e-20	0.4286	162	XP_057993003.1
	hypothetical protein GH714_024407 [Hevea brasiliensis]	Hevea brasiliensis	80.1	80.1	0.8	3e-18	0.4327	613	KAF2317551.1
	hypothetical protein GH714_023995 [Hevea brasiliensis]	Hevea brasiliensis	74.3	74.3	0.79	1e-17	0.4272	131	KAF2317532.1
	hypothetical protein P3X46_022374 [Hevea brasiliensis]	Hevea brasiliensis	74.3	74.3	0.79	1e-17	0.4272	144	KAJ9162615.1
	hypothetical protein GH714_024183 [Hevea brasiliensis]	Hevea brasiliensis	77.8	77.8	0.8	2e-17	0.4231	583	KAF2317540.1
	hypothetical protein GH714_029033 [Hevea brasiliensis]	Hevea brasiliensis	68.6	68.6	0.52	4e-15	0.4844	169	KAF2289129.1
	hypothetical protein P3X46_005907 [Hevea brasiliensis]	Hevea brasiliensis	64.7	64.7	0.53	5e-14	0.5156	124	KAJ9181860.1
	hypothetical protein GH714_018323 [Hevea brasiliensis]	Hevea brasiliensis	60.1	60.1	0.63	4e-12	0.359	138	KAF2313851.1
19	H. brasiliensis	A0A6A6LVM1|unreviewed|Bet_v_1 domain-containing protein|taxID	MSLKGKLETVLELKATPEQYFNVLAKQAHHIPNHTPSNIQAVQVHEGDWETAGSIKIWNYTTPDGKAEILKEQVELDEENKKIVFVGLEGDVMKSYKVFKPSYSLAPKGKGCLATCVIEYEKLNENVPTPHIYMDFMTGIAKEIDAGLVGAK
	Description	Scientific Name	Max Score	Total Score	Query Cover	E value	Per. Ident	Acc. Len	Accession
	hypothetical protein GH714_006086 [Hevea brasiliensis]	Hevea brasiliensis	313	313	1	2e-111	1	152	KAF2305512.1
	hypothetical protein GH714_006189 [Hevea brasiliensis]	Hevea brasiliensis	302	302	1	8e-107	0.9803	149	KAF2305525.1
	MLP-like protein 28 [Hevea brasiliensis]	Hevea brasiliensis	292	292	1	8e-103	0.9276	152	XP_021646522.2
	hypothetical protein GH714_006185 [Hevea brasiliensis]	Hevea brasiliensis	252	252	0.85	3e-87	0.9308	136	KAF2305523.1
	hypothetical protein GH714_006188 [Hevea brasiliensis]	Hevea brasiliensis	240	386	0.86	8e-81	0.9008	260	KAF2305524.1
	MLP-like protein 328 [Hevea brasiliensis]	Hevea brasiliensis	196	196	0.98	6e-65	0.6067	152	XP_021687172.2
	hypothetical protein GH714_042142 [Hevea brasiliensis]	Hevea brasiliensis	192	192	0.99	1e-63	0.5828	150	KAF2316801.1
	MLP-like protein 28 [Hevea brasiliensis]	Hevea brasiliensis	191	191	0.99	4e-63	0.5762	150	XP_021657205.2
	hypothetical protein GH714_042128 [Hevea brasiliensis]	Hevea brasiliensis	185	185	0.93	1e-60	0.5915	158	KAF2316787.1
	MLP-like protein 328 [Hevea brasiliensis]	Hevea brasiliensis	183	183	0.99	9e-60	0.543	150	XP_057993101.1
	MLP-like protein 328 [Hevea brasiliensis]	Hevea brasiliensis	182	182	0.97	1e-59	0.5743	149	XP_057986571.1
	MLP-like protein 328 [Hevea brasiliensis]	Hevea brasiliensis	180	180	0.97	2e-58	0.5608	167	XP_021661642.2
	hypothetical protein GH714_017409 [Hevea brasiliensis]	Hevea brasiliensis	179	179	0.97	3e-58	0.5541	149	KAF2297105.1
	MLP-like protein 328 [Hevea brasiliensis]	Hevea brasiliensis	178	178	0.97	6e-58	0.5541	149	XP_021652460.2
	hypothetical protein P3X46_021641 [Hevea brasiliensis]	Hevea brasiliensis	178	178	0.97	1e-57	0.5541	163	KAJ9166952.1
	hypothetical protein P3X46_026574 [Hevea brasiliensis]	Hevea brasiliensis	176	176	0.98	2e-57	0.5772	135	KAJ9153090.1
	MLP-like protein 328 [Hevea brasiliensis]	Hevea brasiliensis	177	177	0.97	3e-57	0.5608	159	XP_057986572.1
	hypothetical protein GH714_042036 [Hevea brasiliensis]	Hevea brasiliensis	180	180	0.88	3e-56	0.6074	348	KAF2316695.1
	hypothetical protein P3X46_021639 [Hevea brasiliensis]	Hevea brasiliensis	174	174	1	4e-56	0.5197	167	KAJ9166950.1
	MLP-like protein 329 [Hevea brasiliensis]	Hevea brasiliensis	174	174	0.97	7e-56	0.527	173	XP_021663662.2
	hypothetical protein GH714_042129 [Hevea brasiliensis]	Hevea brasiliensis	172	172	0.98	9e-56	0.557	141	KAF2316788.1
	MLP-like protein 34 [Hevea brasiliensis]	Hevea brasiliensis	163	163	0.9	3e-52	0.529	138	XP_057986573.1
	hypothetical protein GH714_017231 [Hevea brasiliensis]	Hevea brasiliensis	164	164	0.95	5e-52	0.4762	189	KAF2297101.1
	hypothetical protein P3X46_021645 [Hevea brasiliensis]	Hevea brasiliensis	163	163	0.9	5e-52	0.529	151	KAJ9166956.1
	hypothetical protein GH714_017469 [Hevea brasiliensis]	Hevea brasiliensis	149	149	0.77	8e-47	0.5763	117	KAF2297107.1
	hypothetical protein GH714_042127 [Hevea brasiliensis]	Hevea brasiliensis	152	152	0.75	4e-46	0.5826	278	KAF2316786.1
	hypothetical protein GH714_042141 [Hevea brasiliensis]	Hevea brasiliensis	148	148	0.73	1e-43	0.5714	334	KAF2316800.1
	hypothetical protein GH714_042130 [Hevea brasiliensis]	Hevea brasiliensis	134	134	0.99	2e-40	0.4371	149	KAF2316789.1
	MLP-like protein 329 [Hevea brasiliensis]	Hevea brasiliensis	132	132	0.99	6e-40	0.4371	149	XP_021642474.2
	MLP-like protein 28 [Hevea brasiliensis]	Hevea brasiliensis	124	124	0.99	1e-36	0.4248	152	XP_021642485.2
	hypothetical protein P3X46_032910 [Hevea brasiliensis]	Hevea brasiliensis	124	124	0.96	2e-36	0.3986	152	KAJ9135767.1
	hypothetical protein P3X46_032911 [Hevea brasiliensis]	Hevea brasiliensis	122	122	0.96	1e-35	0.3836	150	KAJ9135768.1
	hypothetical protein GH714_042145 [Hevea brasiliensis]	Hevea brasiliensis	124	172	0.99	2e-35	0.4255	260	KAF2316804.1
	MLP-like protein 34 [Hevea brasiliensis]	Hevea brasiliensis	123	244	1	4e-34	0.3986	346	XP_021646512.2
	hypothetical protein GH714_042131 [Hevea brasiliensis]	Hevea brasiliensis	118	118	0.89	2e-33	0.442	200	KAF2316790.1
	hypothetical protein GH714_042143 [Hevea brasiliensis]	Hevea brasiliensis	115	115	0.62	2e-33	0.5684	118	KAF2316802.1
	hypothetical protein GH714_042033 [Hevea brasiliensis]	Hevea brasiliensis	115	115	0.99	5e-33	0.3987	152	KAF2316692.1
	hypothetical protein GH714_042146 [Hevea brasiliensis]	Hevea brasiliensis	115	115	1	7e-33	0.3922	154	KAF2316805.1
	MLP-like protein 31 [Hevea brasiliensis]	Hevea brasiliensis	114	114	1	1e-32	0.3922	154	XP_021687169.2
	hypothetical protein GH714_006265 [Hevea brasiliensis]	Hevea brasiliensis	111	111	0.96	1e-31	0.3605	139	KAF2305531.1
	hypothetical protein GH714_006275 [Hevea brasiliensis]	Hevea brasiliensis	109	109	0.92	9e-31	0.3688	140	KAF2305533.1
	kirola-like [Hevea brasiliensis]	Hevea brasiliensis	108	108	0.96	3e-30	0.3649	152	XP_021687171.2
	hypothetical protein GH714_042034 [Hevea brasiliensis]	Hevea brasiliensis	104	104	0.96	1e-28	0.3514	152	KAF2316693.1
	hypothetical protein P3X46_026576 [Hevea brasiliensis]	Hevea brasiliensis	101	101	0.57	2e-28	0.5	90	KAJ9153092.1
	hypothetical protein P3X46_003053 [Hevea brasiliensis]	Hevea brasiliensis	87.4	87.4	0.95	4e-22	0.3061	155	KAJ9187624.1
	MLP-like protein 423 [Hevea brasiliensis]	Hevea brasiliensis	87	87	0.95	9e-22	0.3061	174	XP_021665780.1
	kirola-like [Hevea brasiliensis]	Hevea brasiliensis	79.3	79.3	0.99	3e-19	0.3268	136	XP_057993099.1
	major latex protein 149-like [Hevea brasiliensis]	Hevea brasiliensis	78.6	78.6	0.55	4e-19	0.4881	114	XP_057986570.1
	hypothetical protein P3X46_015362 [Hevea brasiliensis]	Hevea brasiliensis	79.7	79.7	0.95	6e-19	0.2903	163	KAJ9172075.1
	hypothetical protein GH714_006268 [Hevea brasiliensis]	Hevea brasiliensis	75.9	75.9	0.99	1e-17	0.3077	149	KAF2305532.1
	hypothetical protein GH714_006219 [Hevea brasiliensis]	Hevea brasiliensis	74.3	74.3	0.78	2e-17	0.3471	119	KAF2305530.1
	hypothetical protein GH714_032799 [Hevea brasiliensis]	Hevea brasiliensis	74.7	74.7	0.94	3e-17	0.3264	150	KAF2295410.1
	MLP-like protein 34 [Hevea brasiliensis]	Hevea brasiliensis	74.3	74.3	0.94	5e-17	0.3264	150	XP_021636372.2
	hypothetical protein GH714_042144 [Hevea brasiliensis]	Hevea brasiliensis	72	72	0.55	2e-16	0.3929	125	KAF2316803.1
	hypothetical protein P3X46_026571 [Hevea brasiliensis]	Hevea brasiliensis	69.7	69.7	0.55	2e-15	0.3929	125	KAJ9153087.1
	MLP-like protein 423 isoform X2 [Hevea brasiliensis]	Hevea brasiliensis	64.7	64.7	0.65	2e-13	0.2871	127	XP_021635821.2
	hypothetical protein GH714_017464 [Hevea brasiliensis]	Hevea brasiliensis	61.2	61.2	0.36	8e-13	0.5	72	KAF2297106.1
20	H. brasiliensis	A0A6A6LVP5|unreviewed|Bet_v_1 domain-containing protein|taxID	MNLFGKLEVDEEANAPADHFHEVFSCRPHMYLIRPEKIQGCDLHEGEWGREGTVICWNYSHDGSPKVAKQLIEAIDDVNFSTTFKVIEGDLLNDYKSFKATVQATPKGEGSLVHWTFEY
	Description	Scientific Name	Max Score	Total Score	Query Cover	E value	Per. Ident	Acc. Len	Accession
	hypothetical protein GH714_006219 [Hevea brasiliensis]	Hevea brasiliensis	252	252	1	3e-88	1	119	KAF2305530.1
	MLP-like protein 31 [Hevea brasiliensis]	Hevea brasiliensis	206	206	1	3e-69	0.7833	154	XP_021687169.2
	hypothetical protein GH714_042146 [Hevea brasiliensis]	Hevea brasiliensis	203	203	1	2e-68	0.775	154	KAF2316805.1
	hypothetical protein GH714_042130 [Hevea brasiliensis]	Hevea brasiliensis	90.1	90.1	1	1e-23	0.3697	149	KAF2316789.1
	MLP-like protein 329 [Hevea brasiliensis]	Hevea brasiliensis	89.7	89.7	0.95	2e-23	0.3772	149	XP_021642474.2
	MLP-like protein 28 [Hevea brasiliensis]	Hevea brasiliensis	89	89	0.93	4e-23	0.4018	152	XP_021642485.2
	hypothetical protein GH714_042131 [Hevea brasiliensis]	Hevea brasiliensis	87.8	87.8	0.93	3e-22	0.4018	200	KAF2316790.1
	hypothetical protein P3X46_032911 [Hevea brasiliensis]	Hevea brasiliensis	85.9	85.9	1	6e-22	0.3667	150	KAJ9135768.1
	hypothetical protein GH714_042033 [Hevea brasiliensis]	Hevea brasiliensis	82.8	82.8	1	8e-21	0.3636	152	KAF2316692.1
	hypothetical protein GH714_006275 [Hevea brasiliensis]	Hevea brasiliensis	81.6	81.6	1	2e-20	0.3583	140	KAF2305533.1
	MLP-like protein 34 [Hevea brasiliensis]	Hevea brasiliensis	84.3	161	1	5e-20	0.3667	346	XP_021646512.2
	MLP-like protein 328 [Hevea brasiliensis]	Hevea brasiliensis	80.5	80.5	0.99	7e-20	0.3782	152	XP_021687172.2
	kirola-like [Hevea brasiliensis]	Hevea brasiliensis	79.7	79.7	1	1e-19	0.3607	152	XP_021687171.2
	hypothetical protein P3X46_032910 [Hevea brasiliensis]	Hevea brasiliensis	77.8	77.8	1	9e-19	0.3443	152	KAJ9135767.1
	hypothetical protein GH714_042034 [Hevea brasiliensis]	Hevea brasiliensis	77.4	77.4	1	1e-18	0.3525	152	KAF2316693.1
	hypothetical protein GH714_006185 [Hevea brasiliensis]	Hevea brasiliensis	76.6	76.6	1	1e-18	0.3554	136	KAF2305523.1
	hypothetical protein GH714_042145 [Hevea brasiliensis]	Hevea brasiliensis	79	79	0.9	2e-18	0.3796	260	KAF2316804.1
	hypothetical protein GH714_006188 [Hevea brasiliensis]	Hevea brasiliensis	78.6	116	1	3e-18	0.3554	260	KAF2305524.1
	hypothetical protein GH714_042036 [Hevea brasiliensis]	Hevea brasiliensis	78.6	78.6	0.99	8e-18	0.3697	348	KAF2316695.1
	MLP-like protein 28 [Hevea brasiliensis]	Hevea brasiliensis	74.7	74.7	1	1e-17	0.3554	152	XP_021646522.2
	hypothetical protein GH714_006086 [Hevea brasiliensis]	Hevea brasiliensis	74.3	74.3	1	2e-17	0.3471	152	KAF2305512.1
	hypothetical protein GH714_042128 [Hevea brasiliensis]	Hevea brasiliensis	73.2	73.2	1	6e-17	0.3417	158	KAF2316787.1
	hypothetical protein GH714_042142 [Hevea brasiliensis]	Hevea brasiliensis	72.4	72.4	1	9e-17	0.3417	150	KAF2316801.1
	MLP-like protein 328 [Hevea brasiliensis]	Hevea brasiliensis	71.2	71.2	1	3e-16	0.3333	150	XP_057993101.1
	MLP-like protein 28 [Hevea brasiliensis]	Hevea brasiliensis	70.1	70.1	1	8e-16	0.3333	150	XP_021657205.2
	hypothetical protein GH714_006189 [Hevea brasiliensis]	Hevea brasiliensis	69.7	69.7	1	1e-15	0.3333	149	KAF2305525.1
	hypothetical protein GH714_042141 [Hevea brasiliensis]	Hevea brasiliensis	70.5	70.5	0.71	6e-15	0.4	334	KAF2316800.1
	hypothetical protein GH714_042127 [Hevea brasiliensis]	Hevea brasiliensis	69.7	69.7	0.71	8e-15	0.4	278	KAF2316786.1
	MLP-like protein 34 [Hevea brasiliensis]	Hevea brasiliensis	67	67	0.71	1e-14	0.4	138	XP_057986573.1
	hypothetical protein P3X46_021645 [Hevea brasiliensis]	Hevea brasiliensis	67	67	0.71	1e-14	0.4	151	KAJ9166956.1
	MLP-like protein 328 [Hevea brasiliensis]	Hevea brasiliensis	65.9	65.9	1	3e-14	0.325	149	XP_057986571.1
	hypothetical protein GH714_006265 [Hevea brasiliensis]	Hevea brasiliensis	65.9	65.9	1	3e-14	0.3115	139	KAF2305531.1
	kirola-like [Hevea brasiliensis]	Hevea brasiliensis	63.9	63.9	1	1e-13	0.3417	136	XP_057993099.1
	hypothetical protein GH714_017231 [Hevea brasiliensis]	Hevea brasiliensis	65.1	65.1	0.71	1e-13	0.3882	189	KAF2297101.1
	hypothetical protein GH714_017469 [Hevea brasiliensis]	Hevea brasiliensis	63.2	63.2	0.98	2e-13	0.339	117	KAF2297107.1
	MLP-like protein 328 [Hevea brasiliensis]	Hevea brasiliensis	63.5	63.5	1	3e-13	0.3167	149	XP_021652460.2
	hypothetical protein P3X46_021641 [Hevea brasiliensis]	Hevea brasiliensis	63.5	63.5	1	3e-13	0.3167	163	KAJ9166952.1
	hypothetical protein GH714_006268 [Hevea brasiliensis]	Hevea brasiliensis	61.6	61.6	1	2e-12	0.3333	149	KAF2305532.1
	hypothetical protein GH714_005749 [Hevea brasiliensis]	Hevea brasiliensis	60.8	60.8	0.4	2e-12	0.6667	130	KAF2285606.1
	hypothetical protein P3X46_003053 [Hevea brasiliensis]	Hevea brasiliensis	60.8	60.8	1	3e-12	0.3415	155	KAJ9187624.1
	MLP-like protein 423 [Hevea brasiliensis]	Hevea brasiliensis	60.8	60.8	0.96	3e-12	0.3445	174	XP_021665780.1
	hypothetical protein P3X46_021639 [Hevea brasiliensis]	Hevea brasiliensis	60.1	60.1	1	7e-12	0.3333	167	KAJ9166950.1
	MLP-like protein 329 [Hevea brasiliensis]	Hevea brasiliensis	60.1	60.1	1	7e-12	0.3333	173	XP_021663662.2
	MLP-like protein 328 [Hevea brasiliensis]	Hevea brasiliensis	59.3	59.3	1	1e-11	0.3167	159	XP_057986572.1
	hypothetical protein GH714_017409 [Hevea brasiliensis]	Hevea brasiliensis	59.3	59.3	1	1e-11	0.3083	149	KAF2297105.1
	MLP-like protein 328 [Hevea brasiliensis]	Hevea brasiliensis	59.3	59.3	1	2e-11	0.3083	167	XP_021661642.2
	hypothetical protein GH714_005839 [Hevea brasiliensis]	Hevea brasiliensis	57.4	57.4	0.38	2e-10	0.6522	210	KAF2285616.1
	hypothetical protein GH714_032799 [Hevea brasiliensis]	Hevea brasiliensis	56.2	56.2	0.97	2e-10	0.3136	150	KAF2295410.1
	MLP-like protein 34 [Hevea brasiliensis]	Hevea brasiliensis	56.2	56.2	0.97	2e-10	0.3136	150	XP_021636372.2
	hypothetical protein GH714_042144 [Hevea brasiliensis]	Hevea brasiliensis	54.7	54.7	0.95	4e-10	0.2895	125	KAF2316803.1
	hypothetical protein P3X46_015362 [Hevea brasiliensis]	Hevea brasiliensis	52.8	52.8	0.96	4e-09	0.3101	163	KAJ9172075.1
21	H. brasiliensis	A0A6A6LVP7|unreviewed|Bet_v_1 domain-containing protein|taxID	MALVGKLETEIEVKSSAEKFSAHTEQKHILSPKLIMRIYMALRSMKVICTPQAQSSRNFNLDGKVHTVKGRIHVDEEKKSVTSVTVEGEILKNYKSVNVTIQVIPKGEGSLVKWIWEYEKVSLDIPDPKKFQDLAINVTKDVDAYATSA
	Description	Scientific Name	Max Score	Total Score	Query Cover	E value	Per. Ident	Acc. Len	Accession
	hypothetical protein GH714_006268 [Hevea brasiliensis]	Hevea brasiliensis	305	305	1	3e-108	1	149	KAF2305532.1
	hypothetical protein P3X46_032911 [Hevea brasiliensis]	Hevea brasiliensis	204	204	1	4e-68	0.7333	150	KAJ9135768.1
	MLP-like protein 34 [Hevea brasiliensis]	Hevea brasiliensis	202	289	1	4e-65	0.7333	346	XP_021646512.2
	hypothetical protein GH714_006275 [Hevea brasiliensis]	Hevea brasiliensis	186	186	0.93	3e-61	0.7133	140	KAF2305533.1
	hypothetical protein GH714_017409 [Hevea brasiliensis]	Hevea brasiliensis	93.6	93.6	0.95	1e-24	0.3681	149	KAF2297105.1
	MLP-like protein 328 [Hevea brasiliensis]	Hevea brasiliensis	92.8	92.8	0.95	5e-24	0.3611	167	XP_021661642.2
	MLP-like protein 28 [Hevea brasiliensis]	Hevea brasiliensis	90.9	90.9	1	2e-23	0.3935	152	XP_021642485.2
	MLP-like protein 328 [Hevea brasiliensis]	Hevea brasiliensis	89.4	89.4	0.95	6e-23	0.3472	149	XP_057986571.1
	hypothetical protein GH714_042142 [Hevea brasiliensis]	Hevea brasiliensis	89	89	1	1e-22	0.3665	150	KAF2316801.1
	hypothetical protein P3X46_021639 [Hevea brasiliensis]	Hevea brasiliensis	89	89	0.95	1e-22	0.3878	167	KAJ9166950.1
	MLP-like protein 329 [Hevea brasiliensis]	Hevea brasiliensis	89	89	0.95	2e-22	0.3878	173	XP_021663662.2
	MLP-like protein 328 [Hevea brasiliensis]	Hevea brasiliensis	88.2	88.2	0.95	2e-22	0.3826	159	XP_057986572.1
	MLP-like protein 328 [Hevea brasiliensis]	Hevea brasiliensis	87	87	0.95	6e-22	0.3611	149	XP_021652460.2
	hypothetical protein GH714_042144 [Hevea brasiliensis]	Hevea brasiliensis	86.3	86.3	1	6e-22	0.3423	125	KAF2316803.1
	hypothetical protein P3X46_032910 [Hevea brasiliensis]	Hevea brasiliensis	86.7	86.7	0.97	7e-22	0.363	152	KAJ9135767.1
	hypothetical protein GH714_042130 [Hevea brasiliensis]	Hevea brasiliensis	86.3	86.3	1	9e-22	0.3444	149	KAF2316789.1
	hypothetical protein P3X46_021641 [Hevea brasiliensis]	Hevea brasiliensis	86.7	86.7	0.95	1e-21	0.3611	163	KAJ9166952.1
	MLP-like protein 28 [Hevea brasiliensis]	Hevea brasiliensis	86.3	86.3	1	1e-21	0.3602	150	XP_021657205.2
	MLP-like protein 31 [Hevea brasiliensis]	Hevea brasiliensis	86.3	86.3	1	1e-21	0.3354	154	XP_021687169.2
	hypothetical protein GH714_017231 [Hevea brasiliensis]	Hevea brasiliensis	86.7	86.7	0.95	2e-21	0.3174	189	KAF2297101.1
	hypothetical protein GH714_042146 [Hevea brasiliensis]	Hevea brasiliensis	85.5	85.5	1	3e-21	0.3418	154	KAF2316805.1
	MLP-like protein 329 [Hevea brasiliensis]	Hevea brasiliensis	84.7	84.7	1	4e-21	0.3377	149	XP_021642474.2
	hypothetical protein GH714_042128 [Hevea brasiliensis]	Hevea brasiliensis	83.2	83.2	0.93	2e-20	0.3684	158	KAF2316787.1
	hypothetical protein GH714_042131 [Hevea brasiliensis]	Hevea brasiliensis	84	84	0.87	3e-20	0.4328	200	KAF2316790.1
	hypothetical protein GH714_006265 [Hevea brasiliensis]	Hevea brasiliensis	81.6	81.6	0.97	5e-20	0.3741	139	KAF2305531.1
	MLP-like protein 328 [Hevea brasiliensis]	Hevea brasiliensis	81.3	81.3	0.95	9e-20	0.3514	152	XP_021687172.2
	MLP-like protein 328 [Hevea brasiliensis]	Hevea brasiliensis	79	79	1	7e-19	0.3267	150	XP_057993101.1
	hypothetical protein P3X46_026571 [Hevea brasiliensis]	Hevea brasiliensis	78.2	78.2	0.57	8e-19	0.4419	125	KAJ9153087.1
	hypothetical protein GH714_006086 [Hevea brasiliensis]	Hevea brasiliensis	75.9	75.9	1	1e-17	0.3077	152	KAF2305512.1
	hypothetical protein GH714_042145 [Hevea brasiliensis]	Hevea brasiliensis	77.4	116	1	2e-17	0.42	260	KAF2316804.1
	MLP-like protein 34 [Hevea brasiliensis]	Hevea brasiliensis	73.2	73.2	0.87	9e-17	0.3456	138	XP_057986573.1
	hypothetical protein GH714_042034 [Hevea brasiliensis]	Hevea brasiliensis	73.2	73.2	1	1e-16	0.3067	152	KAF2316693.1
	hypothetical protein P3X46_021645 [Hevea brasiliensis]	Hevea brasiliensis	73.2	73.2	0.87	1e-16	0.3456	151	KAJ9166956.1
	hypothetical protein GH714_006189 [Hevea brasiliensis]	Hevea brasiliensis	72.8	72.8	1	1e-16	0.2941	149	KAF2305525.1
	hypothetical protein GH714_042129 [Hevea brasiliensis]	Hevea brasiliensis	72.8	72.8	0.97	1e-16	0.3113	141	KAF2316788.1
	hypothetical protein GH714_042033 [Hevea brasiliensis]	Hevea brasiliensis	72.4	72.4	1	2e-16	0.358	152	KAF2316692.1
	kirola-like [Hevea brasiliensis]	Hevea brasiliensis	72.4	72.4	1	2e-16	0.3067	152	XP_021687171.2
	MLP-like protein 28 [Hevea brasiliensis]	Hevea brasiliensis	72	72	1	3e-16	0.3038	152	XP_021646522.2
	hypothetical protein P3X46_026576 [Hevea brasiliensis]	Hevea brasiliensis	70.1	70.1	0.59	4e-16	0.375	90	KAJ9153092.1
	hypothetical protein GH714_042127 [Hevea brasiliensis]	Hevea brasiliensis	72.8	72.8	0.57	1e-15	0.4	278	KAF2316786.1
	kirola-like [Hevea brasiliensis]	Hevea brasiliensis	68.6	68.6	1	5e-15	0.3553	136	XP_057993099.1
	hypothetical protein GH714_042143 [Hevea brasiliensis]	Hevea brasiliensis	67.4	67.4	0.59	9e-15	0.375	118	KAF2316802.1
	hypothetical protein GH714_042036 [Hevea brasiliensis]	Hevea brasiliensis	71.2	71.2	0.93	1e-14	0.331	348	KAF2316695.1
	hypothetical protein GH714_042141 [Hevea brasiliensis]	Hevea brasiliensis	70.1	70.1	0.55	2e-14	0.3902	334	KAF2316800.1
	hypothetical protein P3X46_003053 [Hevea brasiliensis]	Hevea brasiliensis	67	67	0.97	3e-14	0.3557	155	KAJ9187624.1
	MLP-like protein 423 [Hevea brasiliensis]	Hevea brasiliensis	66.6	66.6	0.97	7e-14	0.3557	174	XP_021665780.1
	hypothetical protein P3X46_015362 [Hevea brasiliensis]	Hevea brasiliensis	66.2	66.2	0.97	8e-14	0.3544	163	KAJ9172075.1
	hypothetical protein GH714_017469 [Hevea brasiliensis]	Hevea brasiliensis	62.8	62.8	0.75	5e-13	0.3675	117	KAF2297107.1
	hypothetical protein GH714_032799 [Hevea brasiliensis]	Hevea brasiliensis	62.8	62.8	0.97	1e-12	0.281	150	KAF2295410.1
	hypothetical protein GH714_006185 [Hevea brasiliensis]	Hevea brasiliensis	62.4	62.4	0.85	1e-12	0.3066	136	KAF2305523.1
	MLP-like protein 34 [Hevea brasiliensis]	Hevea brasiliensis	62.4	62.4	0.97	1e-12	0.281	150	XP_021636372.2
	hypothetical protein GH714_006219 [Hevea brasiliensis]	Hevea brasiliensis	61.6	61.6	0.79	2e-12	0.3333	119	KAF2305530.1
	hypothetical protein GH714_006188 [Hevea brasiliensis]	Hevea brasiliensis	60.1	60.1	0.81	6e-11	0.3203	260	KAF2305524.1
	hypothetical protein P3X46_026574 [Hevea brasiliensis]	Hevea brasiliensis	55.5	55.5	0.98	6e-10	0.2876	135	KAJ9153090.1
22	H. brasiliensis	A0A6A6LVT4|unreviewed|Bet_v_1 domain-containing protein|taxID	MAQIEKLEVQTEIKSSAAKFYEILRSKAYLIPKICPDYVKDIQALQGDWDSVGSVRLWTYVADEQSRTITFNILEGEIMKHYKTYKPIVQVTTIGPGSLAKWSIEYEKKNEDIPPPHKYMEFLANFNKAVDAYLLTNKA
	Description	Scientific Name	Max Score	Total Score	Query Cover	E value	Per. Ident	Acc. Len	Accession
	hypothetical protein GH714_006265 [Hevea brasiliensis]	Hevea brasiliensis	288	288	1	7e-102	1	139	KAF2305531.1
	hypothetical protein P3X46_032910 [Hevea brasiliensis]	Hevea brasiliensis	278	278	1	2e-97	0.9079	152	KAJ9135767.1
	MLP-like protein 34 [Hevea brasiliensis]	Hevea brasiliensis	279	389	1	2e-95	0.9079	346	XP_021646512.2
	kirola-like [Hevea brasiliensis]	Hevea brasiliensis	208	208	1	4e-70	0.6579	152	XP_021687171.2
	hypothetical protein GH714_042034 [Hevea brasiliensis]	Hevea brasiliensis	206	206	1	6e-69	0.6513	152	KAF2316693.1
	hypothetical protein GH714_042130 [Hevea brasiliensis]	Hevea brasiliensis	113	113	0.97	2e-32	0.3851	149	KAF2316789.1
	hypothetical protein GH714_006189 [Hevea brasiliensis]	Hevea brasiliensis	112	112	0.95	3e-32	0.3681	149	KAF2305525.1
	MLP-like protein 329 [Hevea brasiliensis]	Hevea brasiliensis	111	111	0.97	8e-32	0.3784	149	XP_021642474.2
	hypothetical protein GH714_006086 [Hevea brasiliensis]	Hevea brasiliensis	111	111	0.95	1e-31	0.3605	152	KAF2305512.1
	MLP-like protein 28 [Hevea brasiliensis]	Hevea brasiliensis	111	111	0.95	1e-31	0.3673	152	XP_021646522.2
	hypothetical protein P3X46_032911 [Hevea brasiliensis]	Hevea brasiliensis	110	110	0.95	2e-31	0.3904	150	KAJ9135768.1
	hypothetical protein P3X46_003053 [Hevea brasiliensis]	Hevea brasiliensis	105	105	1	2e-29	0.3806	155	KAJ9187624.1
	MLP-like protein 28 [Hevea brasiliensis]	Hevea brasiliensis	105	105	0.97	3e-29	0.3667	152	XP_021642485.2
	MLP-like protein 423 [Hevea brasiliensis]	Hevea brasiliensis	105	105	1	3e-29	0.3806	174	XP_021665780.1
	MLP-like protein 328 [Hevea brasiliensis]	Hevea brasiliensis	103	103	0.94	1e-28	0.3681	149	XP_057986571.1
	MLP-like protein 328 [Hevea brasiliensis]	Hevea brasiliensis	102	102	0.94	2e-28	0.3681	149	XP_021652460.2
	hypothetical protein P3X46_021641 [Hevea brasiliensis]	Hevea brasiliensis	103	103	0.94	3e-28	0.3681	163	KAJ9166952.1
	hypothetical protein GH714_042145 [Hevea brasiliensis]	Hevea brasiliensis	102	102	0.92	6e-27	0.3617	260	KAF2316804.1
	hypothetical protein P3X46_015362 [Hevea brasiliensis]	Hevea brasiliensis	99.8	99.8	0.97	6e-27	0.3585	163	KAJ9172075.1
	hypothetical protein GH714_042033 [Hevea brasiliensis]	Hevea brasiliensis	99	99	0.97	1e-26	0.36	152	KAF2316692.1
	MLP-like protein 328 [Hevea brasiliensis]	Hevea brasiliensis	98.6	98.6	0.93	1e-26	0.3427	152	XP_021687172.2
	hypothetical protein GH714_042131 [Hevea brasiliensis]	Hevea brasiliensis	99	99	0.87	3e-26	0.3723	200	KAF2316790.1
	hypothetical protein GH714_006275 [Hevea brasiliensis]	Hevea brasiliensis	96.3	96.3	0.89	6e-26	0.3623	140	KAF2305533.1
	hypothetical protein GH714_042142 [Hevea brasiliensis]	Hevea brasiliensis	95.9	95.9	0.94	1e-25	0.3403	150	KAF2316801.1
	MLP-like protein 28 [Hevea brasiliensis]	Hevea brasiliensis	95.9	95.9	0.94	1e-25	0.3403	150	XP_021657205.2
	hypothetical protein GH714_042146 [Hevea brasiliensis]	Hevea brasiliensis	95.5	95.5	0.96	2e-25	0.3041	154	KAF2316805.1
	hypothetical protein GH714_017409 [Hevea brasiliensis]	Hevea brasiliensis	94.7	94.7	0.94	4e-25	0.3264	149	KAF2297105.1
	MLP-like protein 328 [Hevea brasiliensis]	Hevea brasiliensis	94.7	94.7	0.94	6e-25	0.3264	167	XP_021661642.2
	MLP-like protein 34 [Hevea brasiliensis]	Hevea brasiliensis	94	94	0.84	6e-25	0.3308	138	XP_057986573.1
	hypothetical protein P3X46_021645 [Hevea brasiliensis]	Hevea brasiliensis	94	94	0.84	9e-25	0.3308	151	KAJ9166956.1
	hypothetical protein GH714_042128 [Hevea brasiliensis]	Hevea brasiliensis	92.8	92.8	0.92	2e-24	0.3404	158	KAF2316787.1
	MLP-like protein 31 [Hevea brasiliensis]	Hevea brasiliensis	92.8	92.8	0.96	3e-24	0.2973	154	XP_021687169.2
	MLP-like protein 328 [Hevea brasiliensis]	Hevea brasiliensis	90.9	90.9	0.9	1e-23	0.3309	159	XP_057986572.1
	MLP-like protein 328 [Hevea brasiliensis]	Hevea brasiliensis	88.6	88.6	0.94	9e-23	0.3333	150	XP_057993101.1
	hypothetical protein P3X46_026574 [Hevea brasiliensis]	Hevea brasiliensis	87.8	87.8	0.93	1e-22	0.3231	135	KAJ9153090.1
	hypothetical protein GH714_042036 [Hevea brasiliensis]	Hevea brasiliensis	92	92	0.86	2e-22	0.3459	348	KAF2316695.1
	hypothetical protein GH714_006185 [Hevea brasiliensis]	Hevea brasiliensis	87.4	87.4	0.79	2e-22	0.352	136	KAF2305523.1
	hypothetical protein GH714_042144 [Hevea brasiliensis]	Hevea brasiliensis	86.7	86.7	0.97	3e-22	0.3556	125	KAF2316803.1
	hypothetical protein GH714_017231 [Hevea brasiliensis]	Hevea brasiliensis	87.4	87.4	0.94	6e-22	0.2934	189	KAF2297101.1
	hypothetical protein GH714_032799 [Hevea brasiliensis]	Hevea brasiliensis	86.3	86.3	0.97	7e-22	0.2933	150	KAF2295410.1
	MLP-like protein 34 [Hevea brasiliensis]	Hevea brasiliensis	86.3	86.3	0.97	7e-22	0.2933	150	XP_021636372.2
	hypothetical protein GH714_042129 [Hevea brasiliensis]	Hevea brasiliensis	84.3	84.3	0.93	3e-21	0.3333	141	KAF2316788.1
	hypothetical protein GH714_006268 [Hevea brasiliensis]	Hevea brasiliensis	81.6	81.6	0.95	5e-20	0.3741	149	KAF2305532.1
	hypothetical protein P3X46_021639 [Hevea brasiliensis]	Hevea brasiliensis	80.1	80.1	0.94	3e-19	0.3125	167	KAJ9166950.1
	MLP-like protein 329 [Hevea brasiliensis]	Hevea brasiliensis	80.1	80.1	0.94	3e-19	0.3125	173	XP_021663662.2
	MLP-like protein 423 isoform X2 [Hevea brasiliensis]	Hevea brasiliensis	78.6	78.6	0.67	4e-19	0.367	127	XP_021635821.2
	hypothetical protein GH714_036497 [Hevea brasiliensis]	Hevea brasiliensis	76.6	76.6	0.81	3e-18	0.3203	140	KAF2302476.1
	hypothetical protein GH714_042127 [Hevea brasiliensis]	Hevea brasiliensis	79.3	79.3	0.72	4e-18	0.3509	278	KAF2316786.1
	kirola-like [Hevea brasiliensis]	Hevea brasiliensis	75.9	75.9	0.97	6e-18	0.3529	136	XP_057993099.1
	hypothetical protein GH714_006188 [Hevea brasiliensis]	Hevea brasiliensis	77.8	77.8	0.8	1e-17	0.3175	260	KAF2305524.1
	hypothetical protein GH714_042141 [Hevea brasiliensis]	Hevea brasiliensis	78.6	78.6	0.71	1e-17	0.3482	334	KAF2316800.1
	hypothetical protein P3X46_026571 [Hevea brasiliensis]	Hevea brasiliensis	72.4	72.4	0.53	9e-17	0.4459	125	KAJ9153087.1
	hypothetical protein GH714_042143 [Hevea brasiliensis]	Hevea brasiliensis	68.9	68.9	0.52	2e-15	0.4384	118	KAF2316802.1
	hypothetical protein GH714_006219 [Hevea brasiliensis]	Hevea brasiliensis	65.9	65.9	0.76	3e-14	0.3115	119	KAF2305530.1
	hypothetical protein P3X46_026576 [Hevea brasiliensis]	Hevea brasiliensis	64.3	64.3	0.51	6e-14	0.4366	90	KAJ9153092.1
	hypothetical protein GH714_017469 [Hevea brasiliensis]	Hevea brasiliensis	59.7	59.7	0.72	6e-12	0.307	117	KAF2297107.1
23	H. brasiliensis	A0A6A6LX05|unreviewed|Uncharacterized protein|taxID	MSLKGKLETVFELKATPEQYFNVWAKQAHQIPNHTPSNIQAVQVHEGDWETAGSIKIWNYTTPDGKAEILKEQVELDEENKKIVFVVLEGDMMKSYKVFKSSYSLAPKGQGCLATCVMEYEKLKERPHSTYLHGSHDCVSLALPLHQIKVILFIDTRKTTMSLKGKLETVLILKATPEQFFNVWAKQAHQIPNHTPSNIQAVQVHEDGKAEIFKEQVELDEVNKKIVLVGLEGDVMKSYKVFKPFFSYTKGPGLFGDLCY
	Description	Scientific Name	Max Score	Total Score	Query Cover	E value	Per. Ident	Acc. Len	Accession
	hypothetical protein GH714_006188 [Hevea brasiliensis]	Hevea brasiliensis	539	539	1	0	1	260	KAF2305524.1
	hypothetical protein GH714_006086 [Hevea brasiliensis]	Hevea brasiliensis	240	386	0.86	1e-80	0.9008	152	KAF2305512.1
	hypothetical protein GH714_006185 [Hevea brasiliensis]	Hevea brasiliensis	235	387	0.87	6e-79	0.8519	136	KAF2305523.1
	MLP-like protein 28 [Hevea brasiliensis]	Hevea brasiliensis	235	395	0.86	9e-79	0.8779	152	XP_021646522.2
	hypothetical protein GH714_006189 [Hevea brasiliensis]	Hevea brasiliensis	228	368	0.86	6e-76	0.8779	149	KAF2305525.1
	hypothetical protein GH714_042128 [Hevea brasiliensis]	Hevea brasiliensis	163	271	0.86	4e-50	0.5794	158	KAF2316787.1
	hypothetical protein GH714_042142 [Hevea brasiliensis]	Hevea brasiliensis	162	268	0.84	8e-50	0.5794	150	KAF2316801.1
	MLP-like protein 28 [Hevea brasiliensis]	Hevea brasiliensis	160	266	0.86	3e-49	0.5714	150	XP_021657205.2
	MLP-like protein 328 [Hevea brasiliensis]	Hevea brasiliensis	159	264	0.88	1e-48	0.5455	152	XP_021687172.2
	hypothetical protein GH714_017469 [Hevea brasiliensis]	Hevea brasiliensis	153	257	0.76	7e-47	0.5847	117	KAF2297107.1
	MLP-like protein 329 [Hevea brasiliensis]	Hevea brasiliensis	154	255	0.81	1e-46	0.5344	173	XP_021663662.2
	hypothetical protein P3X46_021639 [Hevea brasiliensis]	Hevea brasiliensis	154	255	0.86	1e-46	0.5344	167	KAJ9166950.1
	MLP-like protein 328 [Hevea brasiliensis]	Hevea brasiliensis	152	254	0.88	4e-46	0.553	159	XP_057986572.1
	MLP-like protein 328 [Hevea brasiliensis]	Hevea brasiliensis	152	253	0.83	7e-46	0.5379	149	XP_057986571.1
	hypothetical protein GH714_042036 [Hevea brasiliensis]	Hevea brasiliensis	157	261	0.88	8e-46	0.5379	348	KAF2316695.1
	MLP-like protein 328 [Hevea brasiliensis]	Hevea brasiliensis	151	250	0.86	1e-45	0.5238	150	XP_057993101.1
	MLP-like protein 328 [Hevea brasiliensis]	Hevea brasiliensis	150	248	0.8	3e-45	0.5379	167	XP_021661642.2
	hypothetical protein GH714_017409 [Hevea brasiliensis]	Hevea brasiliensis	149	247	0.8	5e-45	0.5303	149	KAF2297105.1
	MLP-like protein 328 [Hevea brasiliensis]	Hevea brasiliensis	149	249	0.82	9e-45	0.5397	149	XP_021652460.2
	hypothetical protein P3X46_021641 [Hevea brasiliensis]	Hevea brasiliensis	149	250	0.83	1e-44	0.5397	163	KAJ9166952.1
	hypothetical protein P3X46_026574 [Hevea brasiliensis]	Hevea brasiliensis	143	241	0.76	1e-42	0.5615	135	KAJ9153090.1
	hypothetical protein GH714_017231 [Hevea brasiliensis]	Hevea brasiliensis	142	235	0.87	9e-42	0.4581	189	KAF2297101.1
	hypothetical protein GH714_042129 [Hevea brasiliensis]	Hevea brasiliensis	139	252	0.85	6e-41	0.5349	141	KAF2316788.1
	MLP-like protein 34 [Hevea brasiliensis]	Hevea brasiliensis	134	220	0.77	3e-39	0.5254	138	XP_057986573.1
	hypothetical protein P3X46_021645 [Hevea brasiliensis]	Hevea brasiliensis	134	220	0.77	5e-39	0.5254	151	KAJ9166956.1
	MLP-like protein 34 [Hevea brasiliensis]	Hevea brasiliensis	128	218	0.97	1e-34	0.3082	346	XP_021646512.2
	hypothetical protein GH714_042127 [Hevea brasiliensis]	Hevea brasiliensis	120	188	0.64	4e-32	0.5361	278	KAF2316786.1
	hypothetical protein GH714_042141 [Hevea brasiliensis]	Hevea brasiliensis	118	182	0.63	7e-31	0.5258	334	KAF2316800.1
	hypothetical protein GH714_042130 [Hevea brasiliensis]	Hevea brasiliensis	113	113	0.5	9e-31	0.4403	149	KAF2316789.1
	MLP-like protein 329 [Hevea brasiliensis]	Hevea brasiliensis	111	111	0.5	3e-30	0.4403	149	XP_021642474.2
	MLP-like protein 28 [Hevea brasiliensis]	Hevea brasiliensis	110	162	0.81	8e-30	0.4436	152	XP_021642485.2
	hypothetical protein GH714_042131 [Hevea brasiliensis]	Hevea brasiliensis	108	159	0.8	2e-28	0.4488	200	KAF2316790.1
	hypothetical protein P3X46_032911 [Hevea brasiliensis]	Hevea brasiliensis	106	167	0.78	4e-28	0.4065	150	KAJ9135768.1
	hypothetical protein GH714_006275 [Hevea brasiliensis]	Hevea brasiliensis	102	160	0.78	1e-26	0.3984	140	KAF2305533.1
	hypothetical protein GH714_042033 [Hevea brasiliensis]	Hevea brasiliensis	99.8	146	0.81	1e-25	0.4211	152	KAF2316692.1
	hypothetical protein GH714_042145 [Hevea brasiliensis]	Hevea brasiliensis	102	186	0.99	2e-25	0.4194	260	KAF2316804.1
	hypothetical protein GH714_042146 [Hevea brasiliensis]	Hevea brasiliensis	93.2	145	0.8	5e-23	0.3858	154	KAF2316805.1
	MLP-like protein 31 [Hevea brasiliensis]	Hevea brasiliensis	92.4	144	0.8	8e-23	0.3858	154	XP_021687169.2
	hypothetical protein P3X46_032910 [Hevea brasiliensis]	Hevea brasiliensis	89.7	89.7	0.47	9e-22	0.3622	152	KAJ9135767.1
	kirola-like [Hevea brasiliensis]	Hevea brasiliensis	84	84	0.53	1e-19	0.3379	152	XP_021687171.2
	hypothetical protein GH714_042034 [Hevea brasiliensis]	Hevea brasiliensis	80.1	80.1	0.53	5e-18	0.3241	152	KAF2316693.1
	hypothetical protein GH714_006219 [Hevea brasiliensis]	Hevea brasiliensis	78.6	116	0.81	7e-18	0.3554	119	KAF2305530.1
	hypothetical protein GH714_006265 [Hevea brasiliensis]	Hevea brasiliensis	77.8	77.8	0.47	2e-17	0.3175	139	KAF2305531.1
	hypothetical protein GH714_042143 [Hevea brasiliensis]	Hevea brasiliensis	75.5	127	0.48	8e-17	0.5067	118	KAF2316802.1
	hypothetical protein P3X46_003053 [Hevea brasiliensis]	Hevea brasiliensis	72.4	118	0.81	3e-15	0.3083	155	KAJ9187624.1
	MLP-like protein 423 [Hevea brasiliensis]	Hevea brasiliensis	72.8	119	0.82	4e-15	0.3083	174	XP_021665780.1
	MLP-like protein 423 isoform X2 [Hevea brasiliensis]	Hevea brasiliensis	65.9	112	0.71	5e-13	0.297	127	XP_021635821.2
	hypothetical protein P3X46_026576 [Hevea brasiliensis]	Hevea brasiliensis	63.9	107	0.44	8e-13	0.4355	90	KAJ9153092.1
	kirola-like [Hevea brasiliensis]	Hevea brasiliensis	65.1	119	0.81	1e-12	0.3383	136	XP_057993099.1
	hypothetical protein P3X46_015362 [Hevea brasiliensis]	Hevea brasiliensis	63.9	109	0.71	5e-12	0.297	163	KAJ9172075.1
	hypothetical protein GH714_017464 [Hevea brasiliensis]	Hevea brasiliensis	58.5	105	0.35	6e-11	0.4821	72	KAF2297106.1
	hypothetical protein GH714_006268 [Hevea brasiliensis]	Hevea brasiliensis	60.1	60.1	0.47	1e-10	0.3203	149	KAF2305532.1
	hypothetical protein GH714_032799 [Hevea brasiliensis]	Hevea brasiliensis	58.2	96.3	0.84	4e-10	0.2937	150	KAF2295410.1
	MLP-like protein 34 [Hevea brasiliensis]	Hevea brasiliensis	57.8	95.9	0.84	6e-10	0.2966	150	XP_021636372.2
	major latex protein 149-like [Hevea brasiliensis]	Hevea brasiliensis	53.9	53.9	0.24	9e-09	0.4921	114	XP_057986570.1
	hypothetical protein GH714_042144 [Hevea brasiliensis]	Hevea brasiliensis	53.9	53.9	0.24	9e-09	0.4154	125	KAF2316803.1
24	H. brasiliensis	A0A6A6LYR0|unreviewed|Bet_v_1 domain-containing protein|taxID	MSLKGKLETVLELKATPEQYFNVLAKQAHHIPNHTPSNIQAVQVHEGDWETAGSIKIWNYTTPAEILKEQVELDEENKKIVFVGLEGDVMKSYKVFKPSYSLAPKGKGCLATCVIEYEKLNENVPTPHIYMDFMTGIAKEIDAGLVGAK
	Description	Scientific Name	Max Score	Total Score	Query Cover	E value	Per. Ident	Acc. Len	Accession
	hypothetical protein GH714_006189 [Hevea brasiliensis]	Hevea brasiliensis	307	307	1	4e-109	1	149	KAF2305525.1
	hypothetical protein GH714_006086 [Hevea brasiliensis]	Hevea brasiliensis	302	302	1	8e-107	0.9803	152	KAF2305512.1
	MLP-like protein 28 [Hevea brasiliensis]	Hevea brasiliensis	280	280	1	3e-98	0.9079	152	XP_021646522.2
	hypothetical protein GH714_006185 [Hevea brasiliensis]	Hevea brasiliensis	239	239	0.85	2e-82	0.9077	136	KAF2305523.1
	hypothetical protein GH714_006188 [Hevea brasiliensis]	Hevea brasiliensis	228	368	0.85	4e-76	0.8779	260	KAF2305524.1
	MLP-like protein 328 [Hevea brasiliensis]	Hevea brasiliensis	191	191	0.98	6e-63	0.5906	152	XP_021687172.2
	MLP-like protein 28 [Hevea brasiliensis]	Hevea brasiliensis	189	189	0.99	2e-62	0.5733	150	XP_021657205.2
	hypothetical protein GH714_042142 [Hevea brasiliensis]	Hevea brasiliensis	187	187	0.99	1e-61	0.5733	150	KAF2316801.1
	hypothetical protein GH714_042128 [Hevea brasiliensis]	Hevea brasiliensis	180	180	0.93	1e-58	0.5816	158	KAF2316787.1
	MLP-like protein 328 [Hevea brasiliensis]	Hevea brasiliensis	178	178	0.99	5e-58	0.54	150	XP_057993101.1
	MLP-like protein 328 [Hevea brasiliensis]	Hevea brasiliensis	176	176	0.97	6e-57	0.5578	149	XP_057986571.1
	MLP-like protein 328 [Hevea brasiliensis]	Hevea brasiliensis	173	173	0.97	1e-55	0.5442	167	XP_021661642.2
	hypothetical protein GH714_017409 [Hevea brasiliensis]	Hevea brasiliensis	172	172	0.97	1e-55	0.5374	149	KAF2297105.1
	hypothetical protein P3X46_026574 [Hevea brasiliensis]	Hevea brasiliensis	171	171	0.98	1e-55	0.5638	135	KAJ9153090.1
	MLP-like protein 328 [Hevea brasiliensis]	Hevea brasiliensis	171	171	0.97	3e-55	0.5374	149	XP_021652460.2
	hypothetical protein P3X46_021641 [Hevea brasiliensis]	Hevea brasiliensis	171	171	0.97	4e-55	0.5374	163	KAJ9166952.1
	MLP-like protein 328 [Hevea brasiliensis]	Hevea brasiliensis	171	171	0.97	8e-55	0.5374	159	XP_057986572.1
	hypothetical protein GH714_042036 [Hevea brasiliensis]	Hevea brasiliensis	175	175	0.89	3e-54	0.5852	348	KAF2316695.1
	hypothetical protein P3X46_021639 [Hevea brasiliensis]	Hevea brasiliensis	168	168	1	1e-53	0.5099	167	KAJ9166950.1
	MLP-like protein 329 [Hevea brasiliensis]	Hevea brasiliensis	167	167	0.97	3e-53	0.517	173	XP_021663662.2
	hypothetical protein GH714_042129 [Hevea brasiliensis]	Hevea brasiliensis	164	164	0.97	1e-52	0.5479	141	KAF2316788.1
	MLP-like protein 34 [Hevea brasiliensis]	Hevea brasiliensis	157	157	0.9	9e-50	0.5182	138	XP_057986573.1
	hypothetical protein P3X46_021645 [Hevea brasiliensis]	Hevea brasiliensis	157	157	0.9	1e-49	0.5182	151	KAJ9166956.1
	hypothetical protein GH714_017231 [Hevea brasiliensis]	Hevea brasiliensis	158	158	0.95	2e-49	0.4671	189	KAF2297101.1
	hypothetical protein GH714_017469 [Hevea brasiliensis]	Hevea brasiliensis	142	142	0.77	3e-44	0.5641	117	KAF2297107.1
	hypothetical protein GH714_042127 [Hevea brasiliensis]	Hevea brasiliensis	147	147	0.75	3e-44	0.5789	278	KAF2316786.1
	hypothetical protein GH714_042141 [Hevea brasiliensis]	Hevea brasiliensis	143	143	0.73	7e-42	0.5676	334	KAF2316800.1
	hypothetical protein GH714_042130 [Hevea brasiliensis]	Hevea brasiliensis	131	131	0.99	2e-39	0.4333	149	KAF2316789.1
	MLP-like protein 329 [Hevea brasiliensis]	Hevea brasiliensis	129	129	0.99	1e-38	0.4333	149	XP_021642474.2
	MLP-like protein 28 [Hevea brasiliensis]	Hevea brasiliensis	124	124	0.99	1e-36	0.4211	152	XP_021642485.2
	hypothetical protein P3X46_032910 [Hevea brasiliensis]	Hevea brasiliensis	121	121	0.96	2e-35	0.3973	152	KAJ9135767.1
	hypothetical protein GH714_042145 [Hevea brasiliensis]	Hevea brasiliensis	122	168	0.99	2e-34	0.4245	260	KAF2316804.1
	hypothetical protein GH714_042131 [Hevea brasiliensis]	Hevea brasiliensis	118	118	0.89	1e-33	0.438	200	KAF2316790.1
	hypothetical protein P3X46_032911 [Hevea brasiliensis]	Hevea brasiliensis	116	116	0.95	2e-33	0.3655	150	KAJ9135768.1
	MLP-like protein 34 [Hevea brasiliensis]	Hevea brasiliensis	120	235	1	3e-33	0.3973	346	XP_021646512.2
	hypothetical protein GH714_042033 [Hevea brasiliensis]	Hevea brasiliensis	115	115	0.99	6e-33	0.3947	152	KAF2316692.1
	hypothetical protein GH714_006265 [Hevea brasiliensis]	Hevea brasiliensis	112	112	0.96	4e-32	0.3681	139	KAF2305531.1
	hypothetical protein GH714_042146 [Hevea brasiliensis]	Hevea brasiliensis	110	110	1	6e-31	0.3816	154	KAF2316805.1
	MLP-like protein 31 [Hevea brasiliensis]	Hevea brasiliensis	109	109	1	9e-31	0.3816	154	XP_021687169.2
	hypothetical protein GH714_042143 [Hevea brasiliensis]	Hevea brasiliensis	108	108	0.57	1e-30	0.6	118	KAF2316802.1
	kirola-like [Hevea brasiliensis]	Hevea brasiliensis	105	105	0.96	3e-29	0.363	152	XP_021687171.2
	hypothetical protein GH714_006275 [Hevea brasiliensis]	Hevea brasiliensis	103	103	0.92	1e-28	0.35	140	KAF2305533.1
	hypothetical protein GH714_042034 [Hevea brasiliensis]	Hevea brasiliensis	101	101	0.96	1e-27	0.3493	152	KAF2316693.1
	hypothetical protein P3X46_026576 [Hevea brasiliensis]	Hevea brasiliensis	97.8	97.8	0.57	6e-27	0.5059	90	KAJ9153092.1
	hypothetical protein P3X46_003053 [Hevea brasiliensis]	Hevea brasiliensis	85.1	85.1	0.95	3e-21	0.3129	155	KAJ9187624.1
	MLP-like protein 423 [Hevea brasiliensis]	Hevea brasiliensis	84.7	84.7	0.95	7e-21	0.3129	174	XP_021665780.1
	major latex protein 149-like [Hevea brasiliensis]	Hevea brasiliensis	79	79	0.57	3e-19	0.4651	114	XP_057986570.1
	kirola-like [Hevea brasiliensis]	Hevea brasiliensis	77.4	77.4	0.99	2e-18	0.3333	136	XP_057993099.1
	hypothetical protein P3X46_015362 [Hevea brasiliensis]	Hevea brasiliensis	77.4	77.4	0.95	4e-18	0.2968	163	KAJ9172075.1
	hypothetical protein GH714_032799 [Hevea brasiliensis]	Hevea brasiliensis	75.5	75.5	0.93	2e-17	0.3333	150	KAF2295410.1
	MLP-like protein 34 [Hevea brasiliensis]	Hevea brasiliensis	75.1	75.1	0.93	2e-17	0.3333	150	XP_021636372.2
	hypothetical protein GH714_042144 [Hevea brasiliensis]	Hevea brasiliensis	72.4	72.4	0.58	1e-16	0.3908	125	KAF2316803.1
	hypothetical protein GH714_006268 [Hevea brasiliensis]	Hevea brasiliensis	72.8	72.8	0.99	1e-16	0.2941	149	KAF2305532.1
	hypothetical protein P3X46_026571 [Hevea brasiliensis]	Hevea brasiliensis	70.9	70.9	0.58	6e-16	0.3908	125	KAJ9153087.1
	hypothetical protein GH714_006219 [Hevea brasiliensis]	Hevea brasiliensis	69.7	69.7	0.78	1e-15	0.3333	119	KAF2305530.1
	MLP-like protein 423 isoform X2 [Hevea brasiliensis]	Hevea brasiliensis	62.4	62.4	0.65	1e-12	0.297	127	XP_021635821.2
	hypothetical protein GH714_017464 [Hevea brasiliensis]	Hevea brasiliensis	55.8	55.8	0.35	1e-10	0.4906	72	KAF2297106.1
25	H. brasiliensis	A0A6A6LZH5|unreviewed|Bet_v_1 domain-containing protein|taxID	MSLKGKLETVLELKATPEQFFNVLAKQAHQIPNHTPSNIQAVQVHEGDWETGGSIKIWNYTTPDGKAEIFKEQVELDEVNKKIVLVGLEGDVMKSYKVYKASYSLAPKGQGCLATCVIEYEKLNENVPTPTSTWIS
	Description	Scientific Name	Max Score	Total Score	Query Cover	E value	Per. Ident	Acc. Len	Accession
	hypothetical protein GH714_006185 [Hevea brasiliensis]	Hevea brasiliensis	280	280	1	8e-99	1	136	KAF2305523.1
	MLP-like protein 28 [Hevea brasiliensis]	Hevea brasiliensis	259	259	0.95	4e-90	0.9692	152	XP_021646522.2
	hypothetical protein GH714_006086 [Hevea brasiliensis]	Hevea brasiliensis	252	252	0.95	3e-87	0.9308	152	KAF2305512.1
	hypothetical protein GH714_006189 [Hevea brasiliensis]	Hevea brasiliensis	239	239	0.95	2e-82	0.9077	149	KAF2305525.1
	hypothetical protein GH714_006188 [Hevea brasiliensis]	Hevea brasiliensis	235	387	0.99	3e-79	0.8519	260	KAF2305524.1
	hypothetical protein GH714_042128 [Hevea brasiliensis]	Hevea brasiliensis	179	179	0.95	2e-58	0.6385	158	KAF2316787.1
	hypothetical protein GH714_042142 [Hevea brasiliensis]	Hevea brasiliensis	177	177	0.95	6e-58	0.6385	150	KAF2316801.1
	MLP-like protein 28 [Hevea brasiliensis]	Hevea brasiliensis	176	176	0.95	2e-57	0.6308	150	XP_021657205.2
	MLP-like protein 328 [Hevea brasiliensis]	Hevea brasiliensis	171	171	0.94	2e-55	0.6202	152	XP_021687172.2
	MLP-like protein 328 [Hevea brasiliensis]	Hevea brasiliensis	167	167	0.95	6e-54	0.6231	159	XP_057986572.1
	MLP-like protein 328 [Hevea brasiliensis]	Hevea brasiliensis	167	167	0.95	6e-54	0.6154	149	XP_057986571.1
	hypothetical protein P3X46_021641 [Hevea brasiliensis]	Hevea brasiliensis	167	167	1	2e-53	0.5827	163	KAJ9166952.1
	MLP-like protein 328 [Hevea brasiliensis]	Hevea brasiliensis	166	166	1	2e-53	0.5827	149	XP_021652460.2
	MLP-like protein 328 [Hevea brasiliensis]	Hevea brasiliensis	166	166	0.95	2e-53	0.5846	150	XP_057993101.1
	hypothetical protein GH714_042036 [Hevea brasiliensis]	Hevea brasiliensis	169	169	0.94	2e-52	0.6124	348	KAF2316695.1
	MLP-like protein 328 [Hevea brasiliensis]	Hevea brasiliensis	163	163	0.95	7e-52	0.5923	167	XP_021661642.2
	hypothetical protein GH714_017409 [Hevea brasiliensis]	Hevea brasiliensis	162	162	0.95	8e-52	0.5846	149	KAF2297105.1
	MLP-like protein 329 [Hevea brasiliensis]	Hevea brasiliensis	162	162	0.95	2e-51	0.5769	173	XP_021663662.2
	hypothetical protein P3X46_021639 [Hevea brasiliensis]	Hevea brasiliensis	161	161	0.95	2e-51	0.5769	167	KAJ9166950.1
	MLP-like protein 34 [Hevea brasiliensis]	Hevea brasiliensis	156	156	0.86	1e-49	0.6068	138	XP_057986573.1
	hypothetical protein P3X46_021645 [Hevea brasiliensis]	Hevea brasiliensis	156	156	0.86	2e-49	0.6068	151	KAJ9166956.1
	hypothetical protein GH714_017469 [Hevea brasiliensis]	Hevea brasiliensis	154	154	0.86	2e-49	0.6017	117	KAF2297107.1
	hypothetical protein GH714_017231 [Hevea brasiliensis]	Hevea brasiliensis	156	156	0.95	6e-49	0.5098	189	KAF2297101.1
	hypothetical protein P3X46_026574 [Hevea brasiliensis]	Hevea brasiliensis	153	153	0.94	2e-48	0.5969	135	KAJ9153090.1
	hypothetical protein GH714_042129 [Hevea brasiliensis]	Hevea brasiliensis	152	152	0.94	4e-48	0.5859	141	KAF2316788.1
	hypothetical protein GH714_042127 [Hevea brasiliensis]	Hevea brasiliensis	137	137	0.78	1e-40	0.5701	278	KAF2316786.1
	hypothetical protein GH714_042141 [Hevea brasiliensis]	Hevea brasiliensis	135	135	0.74	2e-39	0.5941	334	KAF2316800.1
	hypothetical protein GH714_042130 [Hevea brasiliensis]	Hevea brasiliensis	120	120	0.96	2e-35	0.458	149	KAF2316789.1
	MLP-like protein 329 [Hevea brasiliensis]	Hevea brasiliensis	119	119	0.96	8e-35	0.458	149	XP_021642474.2
	hypothetical protein GH714_042145 [Hevea brasiliensis]	Hevea brasiliensis	113	157	0.96	2e-31	0.4545	260	KAF2316804.1
	hypothetical protein P3X46_032911 [Hevea brasiliensis]	Hevea brasiliensis	108	108	0.95	1e-30	0.3923	150	KAJ9135768.1
	MLP-like protein 28 [Hevea brasiliensis]	Hevea brasiliensis	107	107	0.95	4e-30	0.4318	152	XP_021642485.2
	hypothetical protein GH714_042131 [Hevea brasiliensis]	Hevea brasiliensis	105	105	0.95	5e-29	0.4318	200	KAF2316790.1
	hypothetical protein GH714_006275 [Hevea brasiliensis]	Hevea brasiliensis	103	103	0.95	1e-28	0.3769	140	KAF2305533.1
	MLP-like protein 34 [Hevea brasiliensis]	Hevea brasiliensis	107	204	0.95	3e-28	0.3923	346	XP_021646512.2
	hypothetical protein GH714_042146 [Hevea brasiliensis]	Hevea brasiliensis	101	101	0.97	1e-27	0.391	154	KAF2316805.1
	MLP-like protein 31 [Hevea brasiliensis]	Hevea brasiliensis	100	100	0.97	2e-27	0.391	154	XP_021687169.2
	hypothetical protein P3X46_032910 [Hevea brasiliensis]	Hevea brasiliensis	98.2	98.2	0.95	2e-26	0.3893	152	KAJ9135767.1
	hypothetical protein GH714_042033 [Hevea brasiliensis]	Hevea brasiliensis	97.8	97.8	0.95	2e-26	0.4091	152	KAF2316692.1
	hypothetical protein GH714_042143 [Hevea brasiliensis]	Hevea brasiliensis	92.4	92.4	0.54	1e-24	0.5946	118	KAF2316802.1
	kirola-like [Hevea brasiliensis]	Hevea brasiliensis	88.6	88.6	0.91	9e-23	0.3651	152	XP_021687171.2
	hypothetical protein GH714_006265 [Hevea brasiliensis]	Hevea brasiliensis	87.4	87.4	0.91	2e-22	0.352	139	KAF2305531.1
	hypothetical protein GH714_042034 [Hevea brasiliensis]	Hevea brasiliensis	85.1	85.1	0.91	2e-21	0.3571	152	KAF2316693.1
	hypothetical protein P3X46_026576 [Hevea brasiliensis]	Hevea brasiliensis	82.8	82.8	0.49	3e-21	0.5373	90	KAJ9153092.1
	hypothetical protein GH714_006219 [Hevea brasiliensis]	Hevea brasiliensis	76.6	76.6	0.88	2e-18	0.3554	119	KAF2305530.1
	hypothetical protein P3X46_003053 [Hevea brasiliensis]	Hevea brasiliensis	74.3	74.3	0.95	3e-17	0.2955	155	KAJ9187624.1
	MLP-like protein 423 [Hevea brasiliensis]	Hevea brasiliensis	74.3	74.3	0.95	5e-17	0.2955	174	XP_021665780.1
	major latex protein 149-like [Hevea brasiliensis]	Hevea brasiliensis	72	72	0.49	9e-17	0.5821	114	XP_057986570.1
	hypothetical protein GH714_017464 [Hevea brasiliensis]	Hevea brasiliensis	63.9	63.9	0.41	5e-14	0.5179	72	KAF2297106.1
	hypothetical protein GH714_032799 [Hevea brasiliensis]	Hevea brasiliensis	65.5	65.5	0.93	7e-14	0.3203	150	KAF2295410.1
	MLP-like protein 34 [Hevea brasiliensis]	Hevea brasiliensis	65.1	65.1	0.93	1e-13	0.3203	150	XP_021636372.2
	kirola-like [Hevea brasiliensis]	Hevea brasiliensis	62.8	62.8	0.95	6e-13	0.3258	136	XP_057993099.1
	hypothetical protein GH714_006268 [Hevea brasiliensis]	Hevea brasiliensis	62.4	62.4	0.95	1e-12	0.3066	149	KAF2305532.1
	hypothetical protein GH714_042144 [Hevea brasiliensis]	Hevea brasiliensis	56.2	56.2	0.47	1e-10	0.4062	125	KAF2316803.1
	hypothetical protein P3X46_026571 [Hevea brasiliensis]	Hevea brasiliensis	55.8	55.8	0.47	2e-10	0.4219	125	KAJ9153087.1
26	H. brasiliensis	A0A6A6LZI4|unreviewed|Bet_v_1 domain-containing protein|taxID	MALVGKLETEIEVKSSAEKFFSTYRAKAHIVPKTHHENLLSVEVHEGDLYSSGSIKQWTFNLDGKVHTLKGKIHVDEEKKSVTSVTVEGEILNNYKSFNVTIQVIPKNEGSLVKWIWEYEKVSLDIPDPKKFQDLAINVT
	Description	Scientific Name	Max Score	Total Score	Query Cover	E value	Per. Ident	Acc. Len	Accession
	hypothetical protein GH714_006275 [Hevea brasiliensis]	Hevea brasiliensis	282	282	1	2e-99	1	140	KAF2305533.1
	hypothetical protein P3X46_032911 [Hevea brasiliensis]	Hevea brasiliensis	264	264	1	6e-92	0.9357	150	KAJ9135768.1
	MLP-like protein 34 [Hevea brasiliensis]	Hevea brasiliensis	266	372	1	6e-90	0.9357	346	XP_021646512.2
	hypothetical protein GH714_006268 [Hevea brasiliensis]	Hevea brasiliensis	186	186	1	3e-61	0.7133	149	KAF2305532.1
	hypothetical protein GH714_042128 [Hevea brasiliensis]	Hevea brasiliensis	128	128	1	4e-38	0.4571	158	KAF2316787.1
	hypothetical protein GH714_042142 [Hevea brasiliensis]	Hevea brasiliensis	126	126	1	1e-37	0.4571	150	KAF2316801.1
	MLP-like protein 28 [Hevea brasiliensis]	Hevea brasiliensis	124	124	1	5e-37	0.45	150	XP_021657205.2
	MLP-like protein 28 [Hevea brasiliensis]	Hevea brasiliensis	121	121	0.99	1e-35	0.461	152	XP_021642485.2
	hypothetical protein GH714_017409 [Hevea brasiliensis]	Hevea brasiliensis	117	117	1	4e-34	0.4286	149	KAF2297105.1
	hypothetical protein GH714_042131 [Hevea brasiliensis]	Hevea brasiliensis	119	119	0.94	4e-34	0.4701	200	KAF2316790.1
	MLP-like protein 328 [Hevea brasiliensis]	Hevea brasiliensis	116	116	1	1e-33	0.4286	149	XP_021652460.2
	MLP-like protein 328 [Hevea brasiliensis]	Hevea brasiliensis	117	117	1	1e-33	0.4214	167	XP_021661642.2
	hypothetical protein P3X46_021641 [Hevea brasiliensis]	Hevea brasiliensis	116	116	1	2e-33	0.4286	163	KAJ9166952.1
	MLP-like protein 328 [Hevea brasiliensis]	Hevea brasiliensis	114	114	1	6e-33	0.4071	149	XP_057986571.1
	MLP-like protein 328 [Hevea brasiliensis]	Hevea brasiliensis	114	114	1	6e-33	0.4	150	XP_057993101.1
	MLP-like protein 328 [Hevea brasiliensis]	Hevea brasiliensis	112	112	0.98	4e-32	0.413	152	XP_021687172.2
	hypothetical protein GH714_042033 [Hevea brasiliensis]	Hevea brasiliensis	112	112	0.99	4e-32	0.4397	152	KAF2316692.1
	MLP-like protein 328 [Hevea brasiliensis]	Hevea brasiliensis	110	110	1	3e-31	0.4214	159	XP_057986572.1
	MLP-like protein 329 [Hevea brasiliensis]	Hevea brasiliensis	110	110	1	7e-31	0.4286	173	XP_021663662.2
	hypothetical protein P3X46_021639 [Hevea brasiliensis]	Hevea brasiliensis	109	109	1	7e-31	0.4286	167	KAJ9166950.1
	hypothetical protein GH714_006086 [Hevea brasiliensis]	Hevea brasiliensis	109	109	1	9e-31	0.3688	152	KAF2305512.1
	MLP-like protein 28 [Hevea brasiliensis]	Hevea brasiliensis	107	107	1	5e-30	0.3688	152	XP_021646522.2
	hypothetical protein GH714_042036 [Hevea brasiliensis]	Hevea brasiliensis	111	111	0.97	8e-30	0.4191	348	KAF2316695.1
	hypothetical protein P3X46_032910 [Hevea brasiliensis]	Hevea brasiliensis	106	106	0.98	1e-29	0.3885	152	KAJ9135767.1
	hypothetical protein GH714_006189 [Hevea brasiliensis]	Hevea brasiliensis	103	103	1	1e-28	0.35	149	KAF2305525.1
	hypothetical protein GH714_006185 [Hevea brasiliensis]	Hevea brasiliensis	103	103	0.92	1e-28	0.3769	136	KAF2305523.1
	hypothetical protein GH714_017469 [Hevea brasiliensis]	Hevea brasiliensis	102	102	0.81	1e-28	0.4474	117	KAF2297107.1
	hypothetical protein GH714_017231 [Hevea brasiliensis]	Hevea brasiliensis	103	103	1	4e-28	0.3558	189	KAF2297101.1
	MLP-like protein 31 [Hevea brasiliensis]	Hevea brasiliensis	99.4	99.4	1	6e-27	0.3475	154	XP_021687169.2
	hypothetical protein GH714_006188 [Hevea brasiliensis]	Hevea brasiliensis	102	160	0.87	7e-27	0.3984	260	KAF2305524.1
	hypothetical protein GH714_042146 [Hevea brasiliensis]	Hevea brasiliensis	99	99	1	1e-26	0.3546	154	KAF2316805.1
	MLP-like protein 34 [Hevea brasiliensis]	Hevea brasiliensis	98.2	98.2	0.9	1e-26	0.3937	138	XP_057986573.1
	hypothetical protein P3X46_021645 [Hevea brasiliensis]	Hevea brasiliensis	98.2	98.2	0.9	2e-26	0.3937	151	KAJ9166956.1
	kirola-like [Hevea brasiliensis]	Hevea brasiliensis	97.1	97.1	0.99	6e-26	0.3643	152	XP_021687171.2
	hypothetical protein GH714_006265 [Hevea brasiliensis]	Hevea brasiliensis	96.3	96.3	0.98	6e-26	0.3623	139	KAF2305531.1
	hypothetical protein GH714_042034 [Hevea brasiliensis]	Hevea brasiliensis	95.9	95.9	0.99	1e-25	0.3571	152	KAF2316693.1
	hypothetical protein GH714_042145 [Hevea brasiliensis]	Hevea brasiliensis	98.2	153	0.99	2e-25	0.391	260	KAF2316804.1
	hypothetical protein P3X46_026574 [Hevea brasiliensis]	Hevea brasiliensis	92	92	0.98	3e-24	0.3623	135	KAJ9153090.1
	hypothetical protein GH714_042141 [Hevea brasiliensis]	Hevea brasiliensis	95.1	95.1	0.78	9e-24	0.4091	334	KAF2316800.1
	hypothetical protein GH714_042127 [Hevea brasiliensis]	Hevea brasiliensis	92.4	92.4	0.78	5e-23	0.4091	278	KAF2316786.1
	hypothetical protein GH714_042129 [Hevea brasiliensis]	Hevea brasiliensis	87.4	87.4	0.97	2e-22	0.3456	141	KAF2316788.1
	hypothetical protein GH714_032799 [Hevea brasiliensis]	Hevea brasiliensis	85.1	85.1	1	2e-21	0.3403	150	KAF2295410.1
	MLP-like protein 34 [Hevea brasiliensis]	Hevea brasiliensis	84.7	84.7	1	3e-21	0.3403	150	XP_021636372.2
	kirola-like [Hevea brasiliensis]	Hevea brasiliensis	83.2	83.2	0.99	1e-20	0.3901	136	XP_057993099.1
	hypothetical protein GH714_006219 [Hevea brasiliensis]	Hevea brasiliensis	81.6	81.6	0.85	2e-20	0.3583	119	KAF2305530.1
	hypothetical protein P3X46_003053 [Hevea brasiliensis]	Hevea brasiliensis	80.9	80.9	0.97	1e-19	0.3714	155	KAJ9187624.1
	hypothetical protein P3X46_015362 [Hevea brasiliensis]	Hevea brasiliensis	80.9	80.9	0.98	1e-19	0.349	163	KAJ9172075.1
	MLP-like protein 423 [Hevea brasiliensis]	Hevea brasiliensis	80.9	80.9	0.97	2e-19	0.3714	174	XP_021665780.1
	hypothetical protein P3X46_026576 [Hevea brasiliensis]	Hevea brasiliensis	61.2	61.2	0.55	9e-13	0.359	90	KAJ9153092.1
	hypothetical protein GH714_042143 [Hevea brasiliensis]	Hevea brasiliensis	58.5	58.5	0.55	2e-11	0.359	118	KAF2316802.1
	hypothetical protein GH714_036497 [Hevea brasiliensis]	Hevea brasiliensis	55.5	55.5	0.7	4e-10	0.3564	140	KAF2302476.1
27	H. brasiliensis	A0A6A6M0B6|unreviewed|Bet_v_1 domain-containing protein|taxID	MRGQQSVETPVGVPATIVWDAYRGLELGRLVDQLLGDVIGKVEVVQGDGGVGTIIKLTFPPGTPGIGYLKEIFTKIDDDNRVKETELIEGGYKDLGFDIFRCRLEIIEKDAKSSIIRSTVEYEIDDTKPELASFVSIKHFELMAETIGKYLTDKKSIK
	Description	Scientific Name	Max Score	Total Score	Query Cover	E value	Per. Ident	Acc. Len	Accession
	hypothetical protein GH714_020857 [Hevea brasiliensis]	Hevea brasiliensis	313	313	1	3e-111	1	158	KAF2306724.1
	norbelladine synthase [Hevea brasiliensis]	Hevea brasiliensis	313	313	1	5e-111	0.9937	158	XP_058000296.1
	hypothetical protein GH714_020854 [Hevea brasiliensis]	Hevea brasiliensis	153	232	0.92	3e-47	0.7238	214	KAF2306723.1
	phytohormone-binding protein CSBP [Hevea brasiliensis]	Hevea brasiliensis	63.5	63.5	0.98	8e-13	0.2722	154	XP_021684606.2
28	H. brasiliensis	A0A6A6M3N6|unreviewed|Uncharacterized protein|taxID	MGVILYEGQVASKVPPAKLFKKFVLESLTLLPKVLPQALESVVNLQGDGGPGTIRQVHFSNGSFVKETVDAIDKENFIFDYSVIEGDRSFMSKELEKICFQIKIEASPDGGSICKRSSKSYAREGVDVNEEEIKAAQEKIMEAFVGIFKNGLSINQSSCSPTCSFLCFLFLLFSRIMGVAAYDLEVTSPVPPAKLFKAFVLDNDDLIQKVIPQAISNVEILEGDGGPGTVRKVTFGEGKYITERTRRYIFYPPICVTIVNICMPVTNLNNPSFAGSQFKYVKHRIEEIDKENLIYRYSVIEGDALMNVLEKISNEIKFEASADGGSICKNNSTYFTIGDFELKQEQIKAGKEKSLEIFKAVEAYLLENPDTYN
	Description	Scientific Name	Max Score	Total Score	Query Cover	E value	Per. Ident	Acc. Len	Accession
	hypothetical protein GH714_039926 [Hevea brasiliensis]	Hevea brasiliensis	756	756	1	0	1	373	KAF2308301.1
	major allergen Pru ar 1-like [Hevea brasiliensis]	Hevea brasiliensis	306	448	0.92	1e-104	0.8122	160	XP_057992527.1
	major strawberry allergen Fra a 1.08 [Hevea brasiliensis]	Hevea brasiliensis	299	436	0.91	5e-102	1	161	XP_021674180.1
	hypothetical protein GH714_029045 [Hevea brasiliensis]	Hevea brasiliensis	280	280	0.99	2e-91	0.4141	358	KAF2289131.1
	hypothetical protein GH714_029022 [Hevea brasiliensis]	Hevea brasiliensis	225	369	0.91	4e-73	0.5867	159	KAF2289126.1
	major allergen Pru ar 1-like [Hevea brasiliensis]	Hevea brasiliensis	224	365	0.91	1e-72	0.5816	159	XP_021637290.2
	major allergen Pru ar 1-like [Hevea brasiliensis]	Hevea brasiliensis	218	358	0.91	3e-70	0.5744	159	XP_057992579.1
	hypothetical protein GH714_018337 [Hevea brasiliensis]	Hevea brasiliensis	215	343	0.91	5e-69	0.5897	160	KAF2313854.1
	major allergen Pru ar 1 [Hevea brasiliensis]	Hevea brasiliensis	214	352	0.91	9e-69	0.5692	159	XP_021674185.2
	major allergen Pru ar 1-like [Hevea brasiliensis]	Hevea brasiliensis	211	353	0.91	2e-67	0.559	159	XP_021674182.1
	major allergen Pru ar 1 [Hevea brasiliensis]	Hevea brasiliensis	202	355	0.91	8e-64	0.6579	164	XP_021674287.1
	major allergen Pru ar 1-like [Hevea brasiliensis]	Hevea brasiliensis	198	338	0.91	3e-62	0.5102	159	XP_021637132.2
	major allergen Pru ar 1 [Hevea brasiliensis]	Hevea brasiliensis	194	323	0.91	5e-61	0.5385	157	XP_021689213.2
	major allergen Pru av 1 [Hevea brasiliensis]	Hevea brasiliensis	181	306	0.91	9e-56	0.4923	158	XP_021637260.2
	major allergen Pru ar 1-like [Hevea brasiliensis]	Hevea brasiliensis	179	326	0.91	3e-55	0.467	160	XP_021637271.1
	major allergen Pru ar 1 [Hevea brasiliensis]	Hevea brasiliensis	171	314	0.91	5e-52	0.4416	160	XP_021637270.2
	major allergen Pru ar 1 [Hevea brasiliensis]	Hevea brasiliensis	168	300	0.92	1e-50	0.4315	160	XP_021674186.1
	major allergen Pru ar 1 [Hevea brasiliensis]	Hevea brasiliensis	164	268	0.92	4e-49	0.4388	160	XP_021674161.1
	hypothetical protein GH714_029049 [Hevea brasiliensis]	Hevea brasiliensis	164	269	0.92	6e-49	0.4337	160	KAF2289133.1
	major allergen Pru ar 1-like [Hevea brasiliensis]	Hevea brasiliensis	163	285	0.92	6e-49	0.4569	160	XP_057992532.1
	major allergen Pru ar 1 [Hevea brasiliensis]	Hevea brasiliensis	163	269	0.92	7e-49	0.4337	160	XP_021637193.2
	major allergen Pru ar 1-like [Hevea brasiliensis]	Hevea brasiliensis	162	292	0.92	1e-48	0.4162	160	XP_057992367.1
	major allergen Pru ar 1-like [Hevea brasiliensis]	Hevea brasiliensis	162	285	0.91	1e-48	0.4467	160	XP_021674191.1
	major allergen Pru ar 1-like [Hevea brasiliensis]	Hevea brasiliensis	162	294	0.92	3e-48	0.4213	160	XP_021674183.2
	major allergen Pru ar 1-like [Hevea brasiliensis]	Hevea brasiliensis	161	290	0.92	4e-48	0.4315	160	XP_021637144.2
	major allergen Pru ar 1 [Hevea brasiliensis]	Hevea brasiliensis	160	290	0.92	9e-48	0.4162	160	XP_021674189.1
	hypothetical protein GH714_018362 [Hevea brasiliensis]	Hevea brasiliensis	159	290	0.92	2e-47	0.4112	160	KAF2313857.1
	major allergen Pru av 1-like [Hevea brasiliensis]	Hevea brasiliensis	157	263	0.87	1e-46	0.4595	149	XP_057992580.1
	major allergen Pru ar 1-like [Hevea brasiliensis]	Hevea brasiliensis	157	277	0.91	2e-46	0.4286	160	XP_021674190.2
	major allergen Pru ar 1-like [Hevea brasiliensis]	Hevea brasiliensis	157	285	0.92	2e-46	0.4061	160	XP_057992288.1
	hypothetical protein GH714_018310 [Hevea brasiliensis]	Hevea brasiliensis	156	269	0.91	4e-46	0.4235	160	KAF2313850.1
	hypothetical protein GH714_018375 [Hevea brasiliensis]	Hevea brasiliensis	154	280	0.92	3e-45	0.4112	155	KAF2313861.1
	hypothetical protein P3X46_005909 [Hevea brasiliensis]	Hevea brasiliensis	152	273	0.92	9e-45	0.4213	152	KAJ9181862.1
	hypothetical protein GH714_018332 [Hevea brasiliensis]	Hevea brasiliensis	152	259	0.91	2e-44	0.4343	183	KAF2313853.1
	hypothetical protein GH714_018330 [Hevea brasiliensis]	Hevea brasiliensis	149	260	0.83	1e-43	0.4302	142	KAF2313852.1
	major allergen Pru ar 1 [Hevea brasiliensis]	Hevea brasiliensis	150	265	0.92	1e-43	0.4061	160	XP_021674187.1
	hypothetical protein GH714_022726 [Hevea brasiliensis]	Hevea brasiliensis	149	267	0.87	3e-43	0.4043	151	KAF2306954.1
	hypothetical protein GH714_018352 [Hevea brasiliensis]	Hevea brasiliensis	145	258	0.82	4e-42	0.4302	142	KAF2313856.1
	hypothetical protein GH714_029033 [Hevea brasiliensis]	Hevea brasiliensis	138	265	0.75	5e-39	0.425	169	KAF2289129.1
	hypothetical protein GH714_018366 [Hevea brasiliensis]	Hevea brasiliensis	139	305	0.5	6e-39	0.67	192	KAF2313858.1
	major allergen Pru ar 1-like [Hevea brasiliensis]	Hevea brasiliensis	137	243	0.91	7e-39	0.3878	162	XP_057993003.1
	hypothetical protein P3X46_022374 [Hevea brasiliensis]	Hevea brasiliensis	135	224	0.63	2e-38	0.5214	144	KAJ9162615.1
	hypothetical protein GH714_029025 [Hevea brasiliensis]	Hevea brasiliensis	130	243	0.65	2e-36	0.5918	138	KAF2289127.1
	hypothetical protein GH714_023995 [Hevea brasiliensis]	Hevea brasiliensis	129	216	0.6	5e-36	0.5349	131	KAF2317532.1
	hypothetical protein GH714_025130 [Hevea brasiliensis]	Hevea brasiliensis	127	194	0.54	2e-35	0.5862	119	KAF2303956.1
	hypothetical protein GH714_031893 [Hevea brasiliensis]	Hevea brasiliensis	129	233	0.52	4e-35	0.6465	219	KAF2289239.1
	hypothetical protein GH714_018323 [Hevea brasiliensis]	Hevea brasiliensis	119	231	0.77	3e-32	0.3855	138	KAF2313851.1
	hypothetical protein GH714_024183 [Hevea brasiliensis]	Hevea brasiliensis	117	210	0.5	3e-28	0.6437	583	KAF2317540.1
	hypothetical protein GH714_024407 [Hevea brasiliensis]	Hevea brasiliensis	117	211	0.5	5e-28	0.6437	613	KAF2317551.1
	hypothetical protein GH714_018400 [Hevea brasiliensis]	Hevea brasiliensis	109	109	0.83	2e-27	0.2786	234	KAF2313865.1
	hypothetical protein GH714_036578 [Hevea brasiliensis]	Hevea brasiliensis	105	207	0.68	3e-27	0.3673	117	KAF2302498.1
	hypothetical protein GH714_018308 [Hevea brasiliensis]	Hevea brasiliensis	97.8	179	0.67	3e-24	0.3655	128	KAF2313849.1
	hypothetical protein P3X46_005907 [Hevea brasiliensis]	Hevea brasiliensis	85.1	220	0.72	1e-19	0.3262	124	KAJ9181860.1
	hypothetical protein GH714_018372 [Hevea brasiliensis]	Hevea brasiliensis	82.8	159	0.52	6e-19	0.3675	117	KAF2313860.1
	hypothetical protein GH714_018397 [Hevea brasiliensis]	Hevea brasiliensis	74.7	143	0.54	3e-16	0.3279	88	KAF2313864.1
	MLP-like protein 423 isoform X2 [Hevea brasiliensis]	Hevea brasiliensis	52.8	52.8	0.3	5e-08	0.3333	127	XP_021635821.2
	hypothetical protein GH714_036497 [Hevea brasiliensis]	Hevea brasiliensis	52.8	52.8	0.3	7e-08	0.3136	140	KAF2302476.1
	hypothetical protein P3X46_003053 [Hevea brasiliensis]	Hevea brasiliensis	51.2	95.5	0.54	3e-07	0.381	155	KAJ9187624.1
	hypothetical protein P3X46_015362 [Hevea brasiliensis]	Hevea brasiliensis	51.2	51.2	0.21	4e-07	0.369	163	KAJ9172075.1
	MLP-like protein 423 [Hevea brasiliensis]	Hevea brasiliensis	50.8	95.5	0.57	5e-07	0.381	174	XP_021665780.1
29	H. brasiliensis	A0A6A6MJC3|unreviewed|Bet_v_1 domain-containing protein|taxID	MGVVTNQTEFPSAIPPAKLFKVFLLDAHKTIPKIVPQAIKSIEIIEGDGGSGSIKKTTFAEGKDIKYIKHKVDFVDKDNFIYNYTAIEADPWLEGLEKVSYETQIVPSPDGGSISKCTTKYYPKGDSKIDVDKSRRAN
	Description	Scientific Name	Max Score	Total Score	Query Cover	E value	Per. Ident	Acc. Len	Accession
	hypothetical protein GH714_018323 [Hevea brasiliensis]	Hevea brasiliensis	279	279	1	3e-98	1	138	KAF2313851.1
	major allergen Pru ar 1 [Hevea brasiliensis]	Hevea brasiliensis	269	269	0.99	5e-94	0.9708	160	XP_021674187.1
	major allergen Pru ar 1 [Hevea brasiliensis]	Hevea brasiliensis	184	184	0.94	2e-60	0.6538	160	XP_021637270.2
	major allergen Pru ar 1-like [Hevea brasiliensis]	Hevea brasiliensis	178	178	0.94	4e-58	0.6231	160	XP_021637271.1
	major allergen Pru ar 1 [Hevea brasiliensis]	Hevea brasiliensis	176	176	0.97	5e-57	0.637	160	XP_021674186.1
	hypothetical protein GH714_029033 [Hevea brasiliensis]	Hevea brasiliensis	172	172	0.89	1e-55	0.6452	169	KAF2289129.1
	major allergen Pru ar 1 [Hevea brasiliensis]	Hevea brasiliensis	171	171	0.96	2e-55	0.594	160	XP_021674189.1
	hypothetical protein GH714_018362 [Hevea brasiliensis]	Hevea brasiliensis	169	169	0.96	2e-54	0.5789	160	KAF2313857.1
	major allergen Pru ar 1-like [Hevea brasiliensis]	Hevea brasiliensis	168	168	0.96	4e-54	0.5639	160	XP_057992367.1
	major allergen Pru ar 1-like [Hevea brasiliensis]	Hevea brasiliensis	168	168	0.96	4e-54	0.5865	160	XP_057992288.1
	major allergen Pru ar 1-like [Hevea brasiliensis]	Hevea brasiliensis	168	168	0.96	5e-54	0.5639	160	XP_021674183.2
	major allergen Pru ar 1-like [Hevea brasiliensis]	Hevea brasiliensis	167	167	0.97	1e-53	0.5778	160	XP_021674191.1
	major allergen Pru ar 1-like [Hevea brasiliensis]	Hevea brasiliensis	166	166	0.97	3e-53	0.5778	160	XP_057992532.1
	hypothetical protein GH714_018375 [Hevea brasiliensis]	Hevea brasiliensis	159	159	0.97	2e-50	0.6	155	KAF2313861.1
	hypothetical protein GH714_022726 [Hevea brasiliensis]	Hevea brasiliensis	158	158	0.89	3e-50	0.5887	151	KAF2306954.1
	hypothetical protein GH714_018330 [Hevea brasiliensis]	Hevea brasiliensis	153	153	0.84	3e-48	0.6325	142	KAF2313852.1
	hypothetical protein P3X46_005909 [Hevea brasiliensis]	Hevea brasiliensis	151	151	0.85	2e-47	0.5847	152	KAJ9181862.1
	hypothetical protein GH714_018352 [Hevea brasiliensis]	Hevea brasiliensis	150	150	0.83	4e-47	0.5826	142	KAF2313856.1
	hypothetical protein P3X46_005907 [Hevea brasiliensis]	Hevea brasiliensis	149	149	0.97	5e-47	0.6045	124	KAJ9181860.1
	major allergen Pru ar 1-like [Hevea brasiliensis]	Hevea brasiliensis	149	149	0.97	1e-46	0.5259	160	XP_021637144.2
	hypothetical protein GH714_036578 [Hevea brasiliensis]	Hevea brasiliensis	147	147	0.82	4e-46	0.614	117	KAF2302498.1
	hypothetical protein GH714_018332 [Hevea brasiliensis]	Hevea brasiliensis	147	147	0.96	2e-45	0.4968	183	KAF2313853.1
	hypothetical protein GH714_029045 [Hevea brasiliensis]	Hevea brasiliensis	151	297	0.93	5e-45	0.5862	358	KAF2289131.1
	major allergen Pru av 1 [Hevea brasiliensis]	Hevea brasiliensis	145	145	0.93	7e-45	0.5581	158	XP_021637260.2
	major allergen Pru ar 1-like [Hevea brasiliensis]	Hevea brasiliensis	142	142	0.99	9e-44	0.4891	159	XP_021637132.2
	hypothetical protein GH714_018310 [Hevea brasiliensis]	Hevea brasiliensis	140	140	0.91	8e-43	0.5159	160	KAF2313850.1
	hypothetical protein GH714_029022 [Hevea brasiliensis]	Hevea brasiliensis	137	137	0.97	7e-42	0.4815	159	KAF2289126.1
	major allergen Pru ar 1-like [Hevea brasiliensis]	Hevea brasiliensis	135	135	0.93	3e-41	0.4806	160	XP_057992527.1
	major allergen Pru ar 1-like [Hevea brasiliensis]	Hevea brasiliensis	135	135	0.97	3e-41	0.4741	159	XP_057992579.1
	major allergen Pru ar 1-like [Hevea brasiliensis]	Hevea brasiliensis	135	135	0.97	4e-41	0.4741	159	XP_021674182.1
	major allergen Pru av 1-like [Hevea brasiliensis]	Hevea brasiliensis	134	134	0.87	7e-41	0.5455	149	XP_057992580.1
	major allergen Pru ar 1-like [Hevea brasiliensis]	Hevea brasiliensis	134	134	0.97	8e-41	0.4741	159	XP_021637290.2
	major allergen Pru ar 1 [Hevea brasiliensis]	Hevea brasiliensis	134	134	0.97	1e-40	0.4741	159	XP_021674185.2
	major allergen Pru ar 1-like [Hevea brasiliensis]	Hevea brasiliensis	134	134	0.91	1e-40	0.4603	160	XP_021674190.2
	major allergen Pru ar 1 [Hevea brasiliensis]	Hevea brasiliensis	126	126	0.88	2e-37	0.4597	164	XP_021674287.1
	major allergen Pru ar 1 [Hevea brasiliensis]	Hevea brasiliensis	125	125	0.97	5e-37	0.4667	157	XP_021689213.2
	major allergen Pru ar 1-like [Hevea brasiliensis]	Hevea brasiliensis	122	122	0.9	1e-35	0.4567	162	XP_057993003.1
	hypothetical protein GH714_029049 [Hevea brasiliensis]	Hevea brasiliensis	119	119	0.94	2e-34	0.4	160	KAF2289133.1
	major allergen Pru ar 1 [Hevea brasiliensis]	Hevea brasiliensis	118	118	0.94	2e-34	0.4077	160	XP_021674161.1
	major allergen Pru ar 1 [Hevea brasiliensis]	Hevea brasiliensis	118	118	0.94	3e-34	0.4	160	XP_021637193.2
	hypothetical protein GH714_018337 [Hevea brasiliensis]	Hevea brasiliensis	117	117	0.96	6e-34	0.4179	160	KAF2313854.1
	hypothetical protein GH714_039926 [Hevea brasiliensis]	Hevea brasiliensis	119	231	0.93	1e-32	0.3855	373	KAF2308301.1
	major strawberry allergen Fra a 1.08 [Hevea brasiliensis]	Hevea brasiliensis	112	112	0.89	7e-32	0.4206	161	XP_021674180.1
	hypothetical protein GH714_029025 [Hevea brasiliensis]	Hevea brasiliensis	105	105	0.99	2e-29	0.3942	138	KAF2289127.1
	hypothetical protein GH714_018372 [Hevea brasiliensis]	Hevea brasiliensis	101	101	0.57	2e-28	0.6125	117	KAF2313860.1
	hypothetical protein GH714_018308 [Hevea brasiliensis]	Hevea brasiliensis	100	100	0.75	9e-28	0.4038	128	KAF2313849.1
	hypothetical protein GH714_018397 [Hevea brasiliensis]	Hevea brasiliensis	90.9	90.9	0.61	2e-24	0.5057	88	KAF2313864.1
	hypothetical protein GH714_018400 [Hevea brasiliensis]	Hevea brasiliensis	90.1	154	0.74	2e-22	0.3956	234	KAF2313865.1
	hypothetical protein P3X46_022374 [Hevea brasiliensis]	Hevea brasiliensis	72.4	72.4	0.87	1e-16	0.3089	144	KAJ9162615.1
	hypothetical protein GH714_023995 [Hevea brasiliensis]	Hevea brasiliensis	66.2	66.2	0.81	2e-14	0.2982	131	KAF2317532.1
	hypothetical protein GH714_025130 [Hevea brasiliensis]	Hevea brasiliensis	60.1	60.1	0.56	5e-12	0.359	119	KAF2303956.1
	hypothetical protein GH714_018366 [Hevea brasiliensis]	Hevea brasiliensis	60.8	60.8	0.52	1e-11	0.3611	192	KAF2313858.1
30	H. brasiliensis	A0A6A6MJC6|unreviewed|Bet_v_1 domain-containing protein|taxID	MAVVTFTDEFTSSVPSKKLFTALILDADNLIPKLMPQAFKSIETIQGNGGPGSIKKMTFAEGHQVKHVKNRIDAIDPENFSYTYSLVDGHGLLDKLETVLYEVQFLPGPDGGSINKMKSTYHTKGDVVLSDEEIKAGKEKALGMYKAVEGYLLQNPDAYA
	Description	Scientific Name	Max Score	Total Score	Query Cover	E value	Per. Ident	Acc. Len	Accession
	hypothetical protein GH714_018310 [Hevea brasiliensis]	Hevea brasiliensis	326	326	1	3e-116	1	160	KAF2313850.1
	major allergen Pru ar 1-like [Hevea brasiliensis]	Hevea brasiliensis	276	276	1	2e-96	0.8125	160	XP_021674190.2
	major allergen Pru ar 1-like [Hevea brasiliensis]	Hevea brasiliensis	206	206	1	8e-69	0.642	162	XP_057993003.1
	major allergen Pru ar 1-like [Hevea brasiliensis]	Hevea brasiliensis	188	188	0.99	2e-61	0.5283	160	XP_021637271.1
	major allergen Pru av 1 [Hevea brasiliensis]	Hevea brasiliensis	186	186	0.98	7e-61	0.5506	158	XP_021637260.2
	major allergen Pru ar 1 [Hevea brasiliensis]	Hevea brasiliensis	185	185	0.99	2e-60	0.522	160	XP_021637270.2
	hypothetical protein GH714_029022 [Hevea brasiliensis]	Hevea brasiliensis	181	181	0.99	5e-59	0.5283	159	KAF2289126.1
	hypothetical protein GH714_029045 [Hevea brasiliensis]	Hevea brasiliensis	187	322	0.98	2e-58	0.5506	358	KAF2289131.1
	major allergen Pru ar 1-like [Hevea brasiliensis]	Hevea brasiliensis	180	180	0.98	2e-58	0.5253	159	XP_057992579.1
	major allergen Pru ar 1-like [Hevea brasiliensis]	Hevea brasiliensis	179	179	0.99	4e-58	0.522	159	XP_021637290.2
	major allergen Pru ar 1-like [Hevea brasiliensis]	Hevea brasiliensis	178	178	0.98	1e-57	0.519	159	XP_021674182.1
	major allergen Pru ar 1 [Hevea brasiliensis]	Hevea brasiliensis	177	177	0.99	3e-57	0.4906	160	XP_021674186.1
	major allergen Pru ar 1 [Hevea brasiliensis]	Hevea brasiliensis	176	176	0.98	5e-57	0.5127	159	XP_021674185.2
	major allergen Pru ar 1-like [Hevea brasiliensis]	Hevea brasiliensis	174	174	0.99	4e-56	0.522	160	XP_057992527.1
	major allergen Pru av 1-like [Hevea brasiliensis]	Hevea brasiliensis	169	169	0.92	2e-54	0.5203	149	XP_057992580.1
	major allergen Pru ar 1 [Hevea brasiliensis]	Hevea brasiliensis	170	170	1	2e-54	0.5125	160	XP_021674161.1
	major allergen Pru ar 1-like [Hevea brasiliensis]	Hevea brasiliensis	170	170	0.99	2e-54	0.478	160	XP_057992367.1
	major allergen Pru ar 1 [Hevea brasiliensis]	Hevea brasiliensis	169	169	0.99	3e-54	0.5094	160	XP_021674187.1
	major allergen Pru ar 1 [Hevea brasiliensis]	Hevea brasiliensis	169	169	0.99	5e-54	0.478	160	XP_021674189.1
	major allergen Pru ar 1-like [Hevea brasiliensis]	Hevea brasiliensis	169	169	0.99	6e-54	0.478	160	XP_021674183.2
	hypothetical protein GH714_018362 [Hevea brasiliensis]	Hevea brasiliensis	168	168	0.99	9e-54	0.4717	160	KAF2313857.1
	major allergen Pru ar 1-like [Hevea brasiliensis]	Hevea brasiliensis	166	166	0.99	7e-53	0.478	159	XP_021637132.2
	hypothetical protein GH714_029049 [Hevea brasiliensis]	Hevea brasiliensis	166	166	1	1e-52	0.5	160	KAF2289133.1
	major allergen Pru ar 1-like [Hevea brasiliensis]	Hevea brasiliensis	165	165	0.99	1e-52	0.4717	160	XP_057992288.1
	hypothetical protein GH714_018375 [Hevea brasiliensis]	Hevea brasiliensis	165	165	0.99	2e-52	0.478	155	KAF2313861.1
	major allergen Pru ar 1 [Hevea brasiliensis]	Hevea brasiliensis	165	165	1	2e-52	0.5	160	XP_021637193.2
	hypothetical protein GH714_018330 [Hevea brasiliensis]	Hevea brasiliensis	162	162	0.88	1e-51	0.5035	142	KAF2313852.1
	hypothetical protein P3X46_005909 [Hevea brasiliensis]	Hevea brasiliensis	161	161	0.99	3e-51	0.475	152	KAJ9181862.1
	hypothetical protein GH714_018337 [Hevea brasiliensis]	Hevea brasiliensis	159	159	0.98	3e-50	0.4717	160	KAF2313854.1
	major allergen Pru ar 1 [Hevea brasiliensis]	Hevea brasiliensis	157	157	0.98	2e-49	0.4747	157	XP_021689213.2
	major allergen Pru ar 1-like [Hevea brasiliensis]	Hevea brasiliensis	156	156	0.99	5e-49	0.4528	160	XP_021637144.2
	hypothetical protein GH714_022726 [Hevea brasiliensis]	Hevea brasiliensis	156	156	0.93	6e-49	0.4667	151	KAF2306954.1
	hypothetical protein GH714_018352 [Hevea brasiliensis]	Hevea brasiliensis	154	154	0.88	1e-48	0.4965	142	KAF2313856.1
	major allergen Pru ar 1-like [Hevea brasiliensis]	Hevea brasiliensis	151	151	0.99	5e-47	0.4465	160	XP_057992532.1
	major allergen Pru ar 1-like [Hevea brasiliensis]	Hevea brasiliensis	150	150	0.99	9e-47	0.4403	160	XP_021674191.1
	hypothetical protein GH714_029033 [Hevea brasiliensis]	Hevea brasiliensis	150	150	0.77	1e-46	0.5242	169	KAF2289129.1
	hypothetical protein GH714_039926 [Hevea brasiliensis]	Hevea brasiliensis	156	269	0.99	2e-46	0.4235	373	KAF2308301.1
	hypothetical protein GH714_018397 [Hevea brasiliensis]	Hevea brasiliensis	142	142	0.53	1e-44	0.8161	88	KAF2313864.1
	hypothetical protein GH714_018332 [Hevea brasiliensis]	Hevea brasiliensis	144	144	0.99	4e-44	0.4098	183	KAF2313853.1
	major allergen Pru ar 1 [Hevea brasiliensis]	Hevea brasiliensis	141	141	0.98	4e-43	0.4294	164	XP_021674287.1
	hypothetical protein GH714_018323 [Hevea brasiliensis]	Hevea brasiliensis	140	140	0.78	9e-43	0.5159	138	KAF2313851.1
	hypothetical protein GH714_029025 [Hevea brasiliensis]	Hevea brasiliensis	126	126	0.99	2e-37	0.3962	138	KAF2289127.1
	major strawberry allergen Fra a 1.08 [Hevea brasiliensis]	Hevea brasiliensis	125	125	0.97	1e-36	0.3889	161	XP_021674180.1
	hypothetical protein P3X46_005907 [Hevea brasiliensis]	Hevea brasiliensis	123	123	0.94	2e-36	0.4305	124	KAJ9181860.1
	hypothetical protein GH714_036578 [Hevea brasiliensis]	Hevea brasiliensis	116	116	0.65	8e-34	0.4762	117	KAF2302498.1
	hypothetical protein GH714_018308 [Hevea brasiliensis]	Hevea brasiliensis	111	111	0.65	1e-31	0.4857	128	KAF2313849.1
	hypothetical protein GH714_018366 [Hevea brasiliensis]	Hevea brasiliensis	109	109	0.59	4e-30	0.5158	192	KAF2313858.1
	hypothetical protein GH714_018400 [Hevea brasiliensis]	Hevea brasiliensis	109	197	0.63	1e-29	0.598	234	KAF2313865.1
	hypothetical protein GH714_025130 [Hevea brasiliensis]	Hevea brasiliensis	98.6	98.6	0.61	1e-26	0.5	119	KAF2303956.1
	hypothetical protein P3X46_022374 [Hevea brasiliensis]	Hevea brasiliensis	95.1	95.1	0.9	5e-25	0.3576	144	KAJ9162615.1
	hypothetical protein GH714_023995 [Hevea brasiliensis]	Hevea brasiliensis	90.9	90.9	0.88	1e-23	0.3469	131	KAF2317532.1
	hypothetical protein GH714_018372 [Hevea brasiliensis]	Hevea brasiliensis	85.5	85.5	0.5	1e-21	0.4321	117	KAF2313860.1
	hypothetical protein GH714_031893 [Hevea brasiliensis]	Hevea brasiliensis	86.7	86.7	0.64	4e-21	0.4404	219	KAF2289239.1
	hypothetical protein GH714_024407 [Hevea brasiliensis]	Hevea brasiliensis	79.7	79.7	0.61	2e-17	0.4135	613	KAF2317551.1
	hypothetical protein GH714_024183 [Hevea brasiliensis]	Hevea brasiliensis	78.2	78.2	0.61	7e-17	0.4038	583	KAF2317540.1
	hypothetical protein P3X46_015362 [Hevea brasiliensis]	Hevea brasiliensis	56.6	56.6	0.63	4e-10	0.3905	163	KAJ9172075.1
	MLP-like protein 423 isoform X2 [Hevea brasiliensis]	Hevea brasiliensis	55.1	55.1	0.43	8e-10	0.4028	127	XP_021635821.2
	hypothetical protein GH714_036497 [Hevea brasiliensis]	Hevea brasiliensis	55.5	55.5	0.5	8e-10	0.4024	140	KAF2302476.1
31	H. brasiliensis	A0A6A6MJD1|unreviewed|Bet_v_1 domain-containing protein|taxID	MFKVFVLEADTAIPSIVPQAVKSVEIIEGNGGPGTIKKTTFAEGKEYKYIKTKVEAVDKDNFKNSYSIIEAEPKLDVIEKISYEIEIVASPDGGSIIKSTSKYFPKGNSQINEEQVKTGAEKALGLFKAVEAYLLANPDAYN
	Description	Scientific Name	Max Score	Total Score	Query Cover	E value	Per. Ident	Acc. Len	Accession
	hypothetical protein GH714_018330 [Hevea brasiliensis]	Hevea brasiliensis	278	278	1	1e-97	1	142	KAF2313852.1
	major allergen Pru ar 1 [Hevea brasiliensis]	Hevea brasiliensis	278	278	1	1e-97	1	160	XP_021674186.1
	hypothetical protein GH714_018375 [Hevea brasiliensis]	Hevea brasiliensis	257	257	1	3e-89	0.9507	155	KAF2313861.1
	hypothetical protein GH714_018352 [Hevea brasiliensis]	Hevea brasiliensis	220	220	1	7e-75	0.7254	142	KAF2313856.1
	major allergen Pru ar 1-like [Hevea brasiliensis]	Hevea brasiliensis	220	220	1	2e-74	0.7183	160	XP_057992367.1
	major allergen Pru ar 1 [Hevea brasiliensis]	Hevea brasiliensis	220	220	1	2e-74	0.7324	160	XP_021674189.1
	hypothetical protein GH714_018362 [Hevea brasiliensis]	Hevea brasiliensis	219	219	1	3e-74	0.7254	160	KAF2313857.1
	major allergen Pru ar 1-like [Hevea brasiliensis]	Hevea brasiliensis	219	219	1	3e-74	0.7183	160	XP_021674183.2
	hypothetical protein GH714_022726 [Hevea brasiliensis]	Hevea brasiliensis	216	216	1	5e-73	0.7183	151	KAF2306954.1
	major allergen Pru ar 1-like [Hevea brasiliensis]	Hevea brasiliensis	216	216	1	7e-73	0.7183	160	XP_057992288.1
	major allergen Pru ar 1-like [Hevea brasiliensis]	Hevea brasiliensis	207	207	0.99	2e-69	0.7092	160	XP_057992532.1
	major allergen Pru ar 1-like [Hevea brasiliensis]	Hevea brasiliensis	207	207	1	3e-69	0.6831	160	XP_021637271.1
	major allergen Pru ar 1-like [Hevea brasiliensis]	Hevea brasiliensis	206	206	0.99	5e-69	0.7021	160	XP_021674191.1
	hypothetical protein GH714_018332 [Hevea brasiliensis]	Hevea brasiliensis	207	207	0.99	7e-69	0.6303	183	KAF2313853.1
	major allergen Pru ar 1 [Hevea brasiliensis]	Hevea brasiliensis	205	205	1	1e-68	0.6761	160	XP_021637270.2
	major allergen Pru ar 1-like [Hevea brasiliensis]	Hevea brasiliensis	197	197	1	1e-65	0.6831	160	XP_021637144.2
	major allergen Pru ar 1 [Hevea brasiliensis]	Hevea brasiliensis	191	191	1	3e-63	0.662	160	XP_021674187.1
	hypothetical protein P3X46_005909 [Hevea brasiliensis]	Hevea brasiliensis	180	180	1	7e-59	0.6268	152	KAJ9181862.1
	hypothetical protein GH714_029022 [Hevea brasiliensis]	Hevea brasiliensis	180	180	0.99	1e-58	0.5887	159	KAF2289126.1
	major allergen Pru ar 1-like [Hevea brasiliensis]	Hevea brasiliensis	179	179	0.99	4e-58	0.5887	159	XP_021637290.2
	major allergen Pru ar 1-like [Hevea brasiliensis]	Hevea brasiliensis	178	178	0.98	5e-58	0.5929	159	XP_057992579.1
	major allergen Pru ar 1 [Hevea brasiliensis]	Hevea brasiliensis	175	175	0.98	8e-57	0.5857	159	XP_021674185.2
	major allergen Pru ar 1-like [Hevea brasiliensis]	Hevea brasiliensis	174	174	0.98	2e-56	0.5786	159	XP_021674182.1
	major allergen Pru av 1 [Hevea brasiliensis]	Hevea brasiliensis	167	167	0.98	1e-53	0.5643	158	XP_021637260.2
	major allergen Pru ar 1 [Hevea brasiliensis]	Hevea brasiliensis	166	166	0.98	3e-53	0.5714	157	XP_021689213.2
	major allergen Pru ar 1-like [Hevea brasiliensis]	Hevea brasiliensis	166	166	1	5e-53	0.5352	160	XP_057992527.1
	major allergen Pru ar 1-like [Hevea brasiliensis]	Hevea brasiliensis	165	165	0.99	1e-52	0.5248	159	XP_021637132.2
	major allergen Pru av 1-like [Hevea brasiliensis]	Hevea brasiliensis	164	164	0.98	2e-52	0.5429	149	XP_057992580.1
	hypothetical protein GH714_018310 [Hevea brasiliensis]	Hevea brasiliensis	162	162	0.99	9e-52	0.5035	160	KAF2313850.1
	hypothetical protein GH714_029045 [Hevea brasiliensis]	Hevea brasiliensis	169	308	0.98	1e-51	0.5643	358	KAF2289131.1
	hypothetical protein GH714_029033 [Hevea brasiliensis]	Hevea brasiliensis	157	157	0.74	2e-49	0.6887	169	KAF2289129.1
	hypothetical protein GH714_036578 [Hevea brasiliensis]	Hevea brasiliensis	155	155	0.75	3e-49	0.7009	117	KAF2302498.1
	hypothetical protein GH714_018323 [Hevea brasiliensis]	Hevea brasiliensis	153	153	0.82	3e-48	0.6325	138	KAF2313851.1
	hypothetical protein GH714_018337 [Hevea brasiliensis]	Hevea brasiliensis	153	153	0.98	3e-48	0.5177	160	KAF2313854.1
	major allergen Pru ar 1-like [Hevea brasiliensis]	Hevea brasiliensis	148	148	0.99	4e-46	0.4539	160	XP_021674190.2
	major allergen Pru ar 1 [Hevea brasiliensis]	Hevea brasiliensis	146	146	0.97	3e-45	0.469	164	XP_021674287.1
	hypothetical protein GH714_039926 [Hevea brasiliensis]	Hevea brasiliensis	149	259	1	5e-44	0.4302	373	KAF2308301.1
	major allergen Pru ar 1 [Hevea brasiliensis]	Hevea brasiliensis	141	141	0.99	2e-43	0.461	160	XP_021674161.1
	hypothetical protein GH714_029049 [Hevea brasiliensis]	Hevea brasiliensis	138	138	0.99	4e-42	0.4539	160	KAF2289133.1
	major allergen Pru ar 1 [Hevea brasiliensis]	Hevea brasiliensis	137	137	0.99	8e-42	0.4539	160	XP_021637193.2
	hypothetical protein P3X46_005907 [Hevea brasiliensis]	Hevea brasiliensis	134	134	1	3e-41	0.493	124	KAJ9181860.1
	major allergen Pru ar 1-like [Hevea brasiliensis]	Hevea brasiliensis	135	135	0.99	5e-41	0.4965	162	XP_057993003.1
	major strawberry allergen Fra a 1.08 [Hevea brasiliensis]	Hevea brasiliensis	125	125	0.97	3e-37	0.4514	161	XP_021674180.1
	hypothetical protein GH714_029025 [Hevea brasiliensis]	Hevea brasiliensis	118	118	0.99	2e-34	0.4113	138	KAF2289127.1
	hypothetical protein GH714_018366 [Hevea brasiliensis]	Hevea brasiliensis	115	171	0.66	8e-33	0.5684	192	KAF2313858.1
	hypothetical protein GH714_025130 [Hevea brasiliensis]	Hevea brasiliensis	108	108	0.69	6e-31	0.54	119	KAF2303956.1
	hypothetical protein P3X46_022374 [Hevea brasiliensis]	Hevea brasiliensis	105	105	0.99	2e-29	0.3741	144	KAJ9162615.1
	hypothetical protein GH714_023995 [Hevea brasiliensis]	Hevea brasiliensis	104	104	0.99	5e-29	0.3673	131	KAF2317532.1
	hypothetical protein GH714_018372 [Hevea brasiliensis]	Hevea brasiliensis	102	102	0.5	1e-28	0.6145	117	KAF2313860.1
	hypothetical protein GH714_031893 [Hevea brasiliensis]	Hevea brasiliensis	95.5	95.5	0.72	1e-24	0.4312	219	KAF2289239.1
	hypothetical protein GH714_024407 [Hevea brasiliensis]	Hevea brasiliensis	94.7	94.7	0.69	6e-23	0.4327	613	KAF2317551.1
	hypothetical protein GH714_018308 [Hevea brasiliensis]	Hevea brasiliensis	86.3	86.3	0.63	4e-22	0.4	128	KAF2313849.1
	hypothetical protein GH714_024183 [Hevea brasiliensis]	Hevea brasiliensis	92.4	92.4	0.69	4e-22	0.4231	583	KAF2317540.1
	hypothetical protein GH714_018397 [Hevea brasiliensis]	Hevea brasiliensis	73.2	73.2	0.47	2e-17	0.4638	88	KAF2313864.1
	hypothetical protein GH714_018400 [Hevea brasiliensis]	Hevea brasiliensis	75.9	75.9	0.49	4e-17	0.4286	234	KAF2313865.1
32	H. brasiliensis	A0A6A6MJD2|unreviewed|Bet_v_1 domain-containing protein|taxID	MGVLTFQKETATAIPPAKMFKVFVLEADTAIPSIVPQAVKSVEIIEGNGGPGTIKKTTFAEVYKTKVEAVDKDNFKNSYSIIEAEPKLDVIEKISYEIEIVASPDGGSIIKSTSKYFPKGNSQINEEQVKTGAEKALGLFKAVEAYLLANPDAYN
	Description	Scientific Name	Max Score	Total Score	Query Cover	E value	Per. Ident	Acc. Len	Accession
	hypothetical protein GH714_018375 [Hevea brasiliensis]	Hevea brasiliensis	305	305	1	7e-108	1	155	KAF2313861.1
	major allergen Pru ar 1 [Hevea brasiliensis]	Hevea brasiliensis	293	293	1	3e-103	0.9562	160	XP_021674186.1
	hypothetical protein GH714_018330 [Hevea brasiliensis]	Hevea brasiliensis	257	257	0.88	3e-89	0.9507	142	KAF2313852.1
	major allergen Pru ar 1-like [Hevea brasiliensis]	Hevea brasiliensis	231	231	1	1e-78	0.7	160	XP_057992288.1
	major allergen Pru ar 1-like [Hevea brasiliensis]	Hevea brasiliensis	231	231	1	2e-78	0.6938	160	XP_021674183.2
	hypothetical protein GH714_018362 [Hevea brasiliensis]	Hevea brasiliensis	231	231	1	2e-78	0.6938	160	KAF2313857.1
	major allergen Pru ar 1 [Hevea brasiliensis]	Hevea brasiliensis	231	231	1	2e-78	0.7	160	XP_021674189.1
	major allergen Pru ar 1-like [Hevea brasiliensis]	Hevea brasiliensis	229	229	1	5e-78	0.6875	160	XP_057992367.1
	major allergen Pru ar 1-like [Hevea brasiliensis]	Hevea brasiliensis	216	216	1	6e-73	0.6812	160	XP_057992532.1
	major allergen Pru ar 1-like [Hevea brasiliensis]	Hevea brasiliensis	216	216	1	2e-72	0.6562	160	XP_021637271.1
	major allergen Pru ar 1-like [Hevea brasiliensis]	Hevea brasiliensis	215	215	1	2e-72	0.675	160	XP_021674191.1
	hypothetical protein GH714_022726 [Hevea brasiliensis]	Hevea brasiliensis	215	215	0.93	2e-72	0.7	151	KAF2306954.1
	major allergen Pru ar 1 [Hevea brasiliensis]	Hevea brasiliensis	214	214	1	6e-72	0.65	160	XP_021637270.2
	major allergen Pru ar 1-like [Hevea brasiliensis]	Hevea brasiliensis	205	205	1	2e-68	0.6375	160	XP_021637144.2
	hypothetical protein GH714_018352 [Hevea brasiliensis]	Hevea brasiliensis	204	204	0.88	4e-68	0.6972	142	KAF2313856.1
	hypothetical protein GH714_018332 [Hevea brasiliensis]	Hevea brasiliensis	204	204	1	2e-67	0.5924	183	KAF2313853.1
	major allergen Pru ar 1 [Hevea brasiliensis]	Hevea brasiliensis	197	197	1	2e-65	0.6312	160	XP_021674187.1
	hypothetical protein P3X46_005909 [Hevea brasiliensis]	Hevea brasiliensis	189	189	1	4e-62	0.6	152	KAJ9181862.1
	hypothetical protein GH714_029022 [Hevea brasiliensis]	Hevea brasiliensis	183	183	0.99	8e-60	0.5535	159	KAF2289126.1
	major allergen Pru ar 1-like [Hevea brasiliensis]	Hevea brasiliensis	182	182	0.99	3e-59	0.5535	159	XP_021637290.2
	major allergen Pru ar 1-like [Hevea brasiliensis]	Hevea brasiliensis	181	181	0.98	4e-59	0.557	159	XP_057992579.1
	major allergen Pru ar 1 [Hevea brasiliensis]	Hevea brasiliensis	179	179	0.98	6e-58	0.5506	159	XP_021674185.2
	major allergen Pru ar 1-like [Hevea brasiliensis]	Hevea brasiliensis	177	177	0.98	2e-57	0.5443	159	XP_021674182.1
	major allergen Pru ar 1 [Hevea brasiliensis]	Hevea brasiliensis	171	171	0.98	8e-55	0.538	157	XP_021689213.2
	hypothetical protein GH714_018337 [Hevea brasiliensis]	Hevea brasiliensis	169	169	0.98	3e-54	0.5094	160	KAF2313854.1
	major allergen Pru av 1 [Hevea brasiliensis]	Hevea brasiliensis	169	169	0.98	6e-54	0.519	158	XP_021637260.2
	major allergen Pru ar 1-like [Hevea brasiliensis]	Hevea brasiliensis	168	168	1	1e-53	0.5062	160	XP_057992527.1
	major allergen Pru ar 1-like [Hevea brasiliensis]	Hevea brasiliensis	167	167	0.99	2e-53	0.4906	159	XP_021637132.2
	hypothetical protein GH714_029033 [Hevea brasiliensis]	Hevea brasiliensis	166	166	0.76	1e-52	0.6532	169	KAF2289129.1
	hypothetical protein GH714_018310 [Hevea brasiliensis]	Hevea brasiliensis	165	165	0.99	2e-52	0.478	160	KAF2313850.1
	hypothetical protein GH714_029045 [Hevea brasiliensis]	Hevea brasiliensis	169	317	0.98	7e-52	0.519	358	KAF2289131.1
	hypothetical protein GH714_018323 [Hevea brasiliensis]	Hevea brasiliensis	159	159	0.83	2e-50	0.6	138	KAF2313851.1
	major allergen Pru ar 1 [Hevea brasiliensis]	Hevea brasiliensis	156	156	0.98	6e-49	0.4663	164	XP_021674287.1
	hypothetical protein GH714_036578 [Hevea brasiliensis]	Hevea brasiliensis	154	154	0.7	1e-48	0.6783	117	KAF2302498.1
	major allergen Pru av 1-like [Hevea brasiliensis]	Hevea brasiliensis	154	154	0.91	2e-48	0.5102	149	XP_057992580.1
	major allergen Pru ar 1-like [Hevea brasiliensis]	Hevea brasiliensis	152	152	0.99	3e-47	0.434	160	XP_021674190.2
	hypothetical protein P3X46_005907 [Hevea brasiliensis]	Hevea brasiliensis	150	150	0.98	3e-47	0.5132	124	KAJ9181860.1
	hypothetical protein GH714_039926 [Hevea brasiliensis]	Hevea brasiliensis	154	280	1	1e-45	0.4112	373	KAF2308301.1
	major allergen Pru ar 1-like [Hevea brasiliensis]	Hevea brasiliensis	143	143	0.99	6e-44	0.4783	162	XP_057993003.1
	hypothetical protein GH714_029049 [Hevea brasiliensis]	Hevea brasiliensis	142	142	0.99	1e-43	0.434	160	KAF2289133.1
	major allergen Pru ar 1 [Hevea brasiliensis]	Hevea brasiliensis	142	142	0.99	2e-43	0.434	160	XP_021637193.2
	major allergen Pru ar 1 [Hevea brasiliensis]	Hevea brasiliensis	142	142	0.99	2e-43	0.434	160	XP_021674161.1
	major strawberry allergen Fra a 1.08 [Hevea brasiliensis]	Hevea brasiliensis	142	142	0.97	2e-43	0.4528	161	XP_021674180.1
	hypothetical protein GH714_029025 [Hevea brasiliensis]	Hevea brasiliensis	130	130	0.99	3e-39	0.4091	138	KAF2289127.1
	hypothetical protein GH714_018372 [Hevea brasiliensis]	Hevea brasiliensis	111	111	0.54	7e-32	0.5882	117	KAF2313860.1
	hypothetical protein GH714_018366 [Hevea brasiliensis]	Hevea brasiliensis	111	166	0.58	6e-31	0.5778	192	KAF2313858.1
	hypothetical protein P3X46_022374 [Hevea brasiliensis]	Hevea brasiliensis	108	108	0.9	2e-30	0.3904	144	KAJ9162615.1
	hypothetical protein GH714_023995 [Hevea brasiliensis]	Hevea brasiliensis	103	103	0.87	2e-28	0.3803	131	KAF2317532.1
	hypothetical protein GH714_025130 [Hevea brasiliensis]	Hevea brasiliensis	101	101	0.58	5e-28	0.5604	119	KAF2303956.1
	hypothetical protein GH714_031893 [Hevea brasiliensis]	Hevea brasiliensis	89.7	89.7	0.57	2e-22	0.4526	219	KAF2289239.1
	hypothetical protein GH714_018308 [Hevea brasiliensis]	Hevea brasiliensis	85.9	85.9	0.66	9e-22	0.3704	128	KAF2313849.1
	hypothetical protein GH714_024407 [Hevea brasiliensis]	Hevea brasiliensis	88.6	88.6	0.58	1e-20	0.4433	613	KAF2317551.1
	hypothetical protein GH714_024183 [Hevea brasiliensis]	Hevea brasiliensis	87	87	0.58	4e-20	0.433	583	KAF2317540.1
	hypothetical protein GH714_018397 [Hevea brasiliensis]	Hevea brasiliensis	78.2	78.2	0.51	4e-19	0.4253	88	KAF2313864.1
	hypothetical protein GH714_018400 [Hevea brasiliensis]	Hevea brasiliensis	75.9	75.9	0.52	6e-17	0.3793	234	KAF2313865.1
33	H. brasiliensis	A0A6A6MJD5|unreviewed|Bet_v_1 domain-containing protein|taxID	MGVVTLEKEITVAIPPAKTFKVFVLESDTAIPSILPQAVKTVEIIEGNGGPGTIKKITFGEGGDFKYMKSKVEVVDKDTLTLLQCYWRKLLLRNKFFVLEADNAVPKNQINGFKPDS
	Description	Scientific Name	Max Score	Total Score	Query Cover	E value	Per. Ident	Acc. Len	Accession
	hypothetical protein GH714_018372 [Hevea brasiliensis]	Hevea brasiliensis	236	236	1	7e-82	1	117	KAF2313860.1
	major allergen Pru ar 1-like [Hevea brasiliensis]	Hevea brasiliensis	162	162	0.79	4e-52	0.86	160	XP_057992532.1
	major allergen Pru ar 1-like [Hevea brasiliensis]	Hevea brasiliensis	161	161	0.79	1e-51	0.86	160	XP_021674191.1
	major allergen Pru ar 1 [Hevea brasiliensis]	Hevea brasiliensis	127	127	0.87	4e-38	0.6176	160	XP_021674186.1
	major allergen Pru ar 1 [Hevea brasiliensis]	Hevea brasiliensis	118	118	0.73	9e-35	0.6512	160	XP_021674189.1
	major allergen Pru ar 1-like [Hevea brasiliensis]	Hevea brasiliensis	117	117	0.69	2e-34	0.6543	160	XP_021637271.1
	major allergen Pru ar 1-like [Hevea brasiliensis]	Hevea brasiliensis	117	117	0.73	4e-34	0.6395	160	XP_057992367.1
	major allergen Pru ar 1-like [Hevea brasiliensis]	Hevea brasiliensis	116	116	0.73	8e-34	0.6395	160	XP_057992288.1
	hypothetical protein GH714_018362 [Hevea brasiliensis]	Hevea brasiliensis	115	115	0.73	1e-33	0.6279	160	KAF2313857.1
	major allergen Pru ar 1 [Hevea brasiliensis]	Hevea brasiliensis	115	115	0.69	1e-33	0.642	160	XP_021637270.2
	hypothetical protein GH714_029033 [Hevea brasiliensis]	Hevea brasiliensis	115	115	0.69	2e-33	0.642	169	KAF2289129.1
	hypothetical protein GH714_018332 [Hevea brasiliensis]	Hevea brasiliensis	115	115	0.73	2e-33	0.6182	183	KAF2313853.1
	major allergen Pru ar 1-like [Hevea brasiliensis]	Hevea brasiliensis	114	114	0.73	3e-33	0.6163	160	XP_021674183.2
	major allergen Pru ar 1-like [Hevea brasiliensis]	Hevea brasiliensis	114	114	0.73	3e-33	0.6395	160	XP_021637144.2
	hypothetical protein GH714_029045 [Hevea brasiliensis]	Hevea brasiliensis	118	217	0.69	1e-32	0.6543	358	KAF2289131.1
	hypothetical protein P3X46_005909 [Hevea brasiliensis]	Hevea brasiliensis	111	111	0.69	4e-32	0.6296	152	KAJ9181862.1
	hypothetical protein GH714_018375 [Hevea brasiliensis]	Hevea brasiliensis	111	111	0.87	5e-32	0.5882	155	KAF2313861.1
	major allergen Pru ar 1-like [Hevea brasiliensis]	Hevea brasiliensis	108	108	0.8	1e-30	0.5426	159	XP_021674182.1
	major allergen Pru ar 1-like [Hevea brasiliensis]	Hevea brasiliensis	107	107	0.8	1e-30	0.5426	159	XP_057992579.1
	hypothetical protein GH714_029022 [Hevea brasiliensis]	Hevea brasiliensis	107	107	0.8	2e-30	0.5319	159	KAF2289126.1
	major allergen Pru ar 1-like [Hevea brasiliensis]	Hevea brasiliensis	107	107	0.8	3e-30	0.5319	159	XP_021637290.2
	major allergen Pru ar 1 [Hevea brasiliensis]	Hevea brasiliensis	106	106	0.8	6e-30	0.5319	159	XP_021674185.2
	major allergen Pru ar 1 [Hevea brasiliensis]	Hevea brasiliensis	104	104	0.68	3e-29	0.6	157	XP_021689213.2
	hypothetical protein GH714_018330 [Hevea brasiliensis]	Hevea brasiliensis	102	102	0.7	8e-29	0.6145	142	KAF2313852.1
	hypothetical protein GH714_022726 [Hevea brasiliensis]	Hevea brasiliensis	103	103	0.65	9e-29	0.6364	151	KAF2306954.1
	hypothetical protein GH714_036578 [Hevea brasiliensis]	Hevea brasiliensis	102	102	0.65	9e-29	0.6364	117	KAF2302498.1
	hypothetical protein GH714_018323 [Hevea brasiliensis]	Hevea brasiliensis	101	101	0.68	2e-28	0.6125	138	KAF2313851.1
	major allergen Pru ar 1 [Hevea brasiliensis]	Hevea brasiliensis	101	101	0.68	4e-28	0.6125	160	XP_021674187.1
	major allergen Pru ar 1-like [Hevea brasiliensis]	Hevea brasiliensis	101	101	0.68	5e-28	0.5375	160	XP_057992527.1
	major allergen Pru ar 1-like [Hevea brasiliensis]	Hevea brasiliensis	101	101	0.8	5e-28	0.4681	159	XP_021637132.2
	major allergen Pru av 1 [Hevea brasiliensis]	Hevea brasiliensis	99.4	99.4	0.69	3e-27	0.5556	158	XP_021637260.2
	hypothetical protein GH714_018352 [Hevea brasiliensis]	Hevea brasiliensis	94.4	94.4	0.57	2e-25	0.6567	142	KAF2313856.1
	major allergen Pru ar 1 [Hevea brasiliensis]	Hevea brasiliensis	92.4	92.4	0.69	2e-24	0.4691	164	XP_021674287.1
	hypothetical protein GH714_018310 [Hevea brasiliensis]	Hevea brasiliensis	85.5	85.5	0.69	9e-22	0.4321	160	KAF2313850.1
	hypothetical protein GH714_018337 [Hevea brasiliensis]	Hevea brasiliensis	85.1	85.1	0.8	1e-21	0.4421	160	KAF2313854.1
	major allergen Pru av 1-like [Hevea brasiliensis]	Hevea brasiliensis	84.7	84.7	0.61	1e-21	0.5417	149	XP_057992580.1
	hypothetical protein P3X46_005907 [Hevea brasiliensis]	Hevea brasiliensis	79.7	79.7	0.73	6e-20	0.4831	124	KAJ9181860.1
	hypothetical protein GH714_029049 [Hevea brasiliensis]	Hevea brasiliensis	80.1	80.1	0.68	1e-19	0.425	160	KAF2289133.1
	major allergen Pru ar 1-like [Hevea brasiliensis]	Hevea brasiliensis	80.1	80.1	0.69	1e-19	0.4217	162	XP_057993003.1
	major allergen Pru ar 1 [Hevea brasiliensis]	Hevea brasiliensis	79.3	79.3	0.68	2e-19	0.425	160	XP_021637193.2
	hypothetical protein GH714_039926 [Hevea brasiliensis]	Hevea brasiliensis	82.8	158	0.68	2e-19	0.3675	373	KAF2308301.1
	hypothetical protein GH714_018397 [Hevea brasiliensis]	Hevea brasiliensis	76.6	76.6	0.75	4e-19	0.4	88	KAF2313864.1
	major allergen Pru ar 1-like [Hevea brasiliensis]	Hevea brasiliensis	77.8	77.8	0.69	8e-19	0.4074	160	XP_021674190.2
	major strawberry allergen Fra a 1.08 [Hevea brasiliensis]	Hevea brasiliensis	75.9	75.9	0.7	5e-18	0.4268	161	XP_021674180.1
	hypothetical protein GH714_029025 [Hevea brasiliensis]	Hevea brasiliensis	55.8	55.8	0.8	2e-10	0.3085	138	KAF2289127.1
34	H. brasiliensis	A0A6A6MKP0|unreviewed|Bet_v_1 domain-containing protein|taxID	MGVVTYELEVASPVPPAKLFKAFVLDSDNLIQKVIPKAISNVEILEGDGRPGTVRKSLSRKASSQFKYSKHKIEAIDKKNLKFSHSVIEGDMLMNVIEKITYYIKFQQSPDGGCICKESSNYHTIGDFKLNKDQLKAGKEKALGMFKAVEAYLLANPDAC
	Description	Scientific Name	Max Score	Total Score	Query Cover	E value	Per. Ident	Acc. Len	Accession
	hypothetical protein GH714_018337 [Hevea brasiliensis]	Hevea brasiliensis	328	328	1	7e-117	1	160	KAF2313854.1
	major allergen Pru ar 1 [Hevea brasiliensis]	Hevea brasiliensis	280	280	1	4e-98	0.8562	159	XP_021674185.2
	major allergen Pru ar 1-like [Hevea brasiliensis]	Hevea brasiliensis	273	273	1	3e-95	0.8312	159	XP_057992579.1
	major allergen Pru ar 1-like [Hevea brasiliensis]	Hevea brasiliensis	263	263	1	3e-91	0.8062	159	XP_021674182.1
	hypothetical protein GH714_029022 [Hevea brasiliensis]	Hevea brasiliensis	261	261	0.99	1e-90	0.805	159	KAF2289126.1
	major allergen Pru ar 1-like [Hevea brasiliensis]	Hevea brasiliensis	260	260	0.99	3e-90	0.805	159	XP_021637290.2
	major allergen Pru ar 1 [Hevea brasiliensis]	Hevea brasiliensis	244	244	1	7e-84	0.7625	157	XP_021689213.2
	major allergen Pru ar 1-like [Hevea brasiliensis]	Hevea brasiliensis	228	228	0.99	1e-77	0.7107	160	XP_057992527.1
	major allergen Pru ar 1-like [Hevea brasiliensis]	Hevea brasiliensis	223	223	0.99	2e-75	0.6667	159	XP_021637132.2
	hypothetical protein GH714_039926 [Hevea brasiliensis]	Hevea brasiliensis	216	344	0.99	1e-69	0.5897	373	KAF2308301.1
	hypothetical protein GH714_018366 [Hevea brasiliensis]	Hevea brasiliensis	203	265	0.6	6e-67	0.9897	192	KAF2313858.1
	hypothetical protein GH714_029025 [Hevea brasiliensis]	Hevea brasiliensis	187	187	0.99	2e-61	0.5849	138	KAF2289127.1
	major allergen Pru av 1 [Hevea brasiliensis]	Hevea brasiliensis	186	186	0.99	1e-60	0.566	158	XP_021637260.2
	major allergen Pru ar 1-like [Hevea brasiliensis]	Hevea brasiliensis	184	184	0.99	4e-60	0.5472	160	XP_021637271.1
	hypothetical protein GH714_029045 [Hevea brasiliensis]	Hevea brasiliensis	187	316	0.99	1e-58	0.566	358	KAF2289131.1
	major allergen Pru ar 1 [Hevea brasiliensis]	Hevea brasiliensis	179	179	0.99	3e-58	0.522	160	XP_021637270.2
	hypothetical protein GH714_025130 [Hevea brasiliensis]	Hevea brasiliensis	177	177	0.67	1e-57	0.8319	119	KAF2303956.1
	major allergen Pru ar 1 [Hevea brasiliensis]	Hevea brasiliensis	177	177	0.99	3e-57	0.522	160	XP_021674186.1
	hypothetical protein GH714_018375 [Hevea brasiliensis]	Hevea brasiliensis	169	169	0.99	3e-54	0.5094	155	KAF2313861.1
	major allergen Pru av 1-like [Hevea brasiliensis]	Hevea brasiliensis	167	167	0.93	2e-53	0.54	149	XP_057992580.1
	major allergen Pru ar 1-like [Hevea brasiliensis]	Hevea brasiliensis	166	166	0.99	1e-52	0.4969	160	XP_057992367.1
	major allergen Pru ar 1-like [Hevea brasiliensis]	Hevea brasiliensis	165	165	0.99	2e-52	0.4969	160	XP_021674183.2
	major allergen Pru ar 1 [Hevea brasiliensis]	Hevea brasiliensis	162	162	0.99	2e-51	0.4906	160	XP_021674189.1
	hypothetical protein GH714_018362 [Hevea brasiliensis]	Hevea brasiliensis	162	162	0.99	2e-51	0.4843	160	KAF2313857.1
	major allergen Pru ar 1-like [Hevea brasiliensis]	Hevea brasiliensis	161	161	0.99	6e-51	0.478	160	XP_021674190.2
	major allergen Pru ar 1-like [Hevea brasiliensis]	Hevea brasiliensis	160	160	0.99	1e-50	0.4843	160	XP_057992288.1
	hypothetical protein GH714_018310 [Hevea brasiliensis]	Hevea brasiliensis	159	159	0.99	3e-50	0.4717	160	KAF2313850.1
	major allergen Pru ar 1 [Hevea brasiliensis]	Hevea brasiliensis	160	160	0.98	3e-50	0.5	164	XP_021674287.1
	hypothetical protein P3X46_005909 [Hevea brasiliensis]	Hevea brasiliensis	159	159	0.99	4e-50	0.4906	152	KAJ9181862.1
	major allergen Pru ar 1-like [Hevea brasiliensis]	Hevea brasiliensis	159	159	0.99	5e-50	0.4969	160	XP_021637144.2
	hypothetical protein GH714_018330 [Hevea brasiliensis]	Hevea brasiliensis	153	153	0.88	4e-48	0.5177	142	KAF2313852.1
	major allergen Pru ar 1-like [Hevea brasiliensis]	Hevea brasiliensis	152	152	0.99	1e-47	0.4969	160	XP_057992532.1
	major allergen Pru ar 1-like [Hevea brasiliensis]	Hevea brasiliensis	152	152	0.99	2e-47	0.4906	160	XP_021674191.1
	major allergen Pru ar 1 [Hevea brasiliensis]	Hevea brasiliensis	151	151	0.99	6e-47	0.4591	160	XP_021674187.1
	hypothetical protein GH714_029049 [Hevea brasiliensis]	Hevea brasiliensis	149	149	0.98	4e-46	0.4586	160	KAF2289133.1
	major allergen Pru ar 1 [Hevea brasiliensis]	Hevea brasiliensis	148	148	0.98	8e-46	0.4586	160	XP_021637193.2
	major allergen Pru ar 1 [Hevea brasiliensis]	Hevea brasiliensis	148	148	0.98	1e-45	0.4586	160	XP_021674161.1
	hypothetical protein GH714_022726 [Hevea brasiliensis]	Hevea brasiliensis	147	147	0.93	1e-45	0.4733	151	KAF2306954.1
	major allergen Pru ar 1-like [Hevea brasiliensis]	Hevea brasiliensis	146	146	0.99	7e-45	0.4375	162	XP_057993003.1
	major strawberry allergen Fra a 1.08 [Hevea brasiliensis]	Hevea brasiliensis	143	143	0.98	6e-44	0.4785	161	XP_021674180.1
	hypothetical protein GH714_018352 [Hevea brasiliensis]	Hevea brasiliensis	142	142	0.88	1e-43	0.4965	142	KAF2313856.1
	hypothetical protein GH714_029033 [Hevea brasiliensis]	Hevea brasiliensis	140	140	0.77	2e-42	0.5081	169	KAF2289129.1
	hypothetical protein GH714_018332 [Hevea brasiliensis]	Hevea brasiliensis	139	139	0.99	4e-42	0.4231	183	KAF2313853.1
	hypothetical protein GH714_018323 [Hevea brasiliensis]	Hevea brasiliensis	117	117	0.83	7e-34	0.4179	138	KAF2313851.1
	hypothetical protein P3X46_005907 [Hevea brasiliensis]	Hevea brasiliensis	109	109	0.97	4e-31	0.3782	124	KAJ9181860.1
	hypothetical protein GH714_036578 [Hevea brasiliensis]	Hevea brasiliensis	103	103	0.69	7e-29	0.4414	117	KAF2302498.1
	hypothetical protein P3X46_022374 [Hevea brasiliensis]	Hevea brasiliensis	98.2	98.2	0.9	3e-26	0.3841	144	KAJ9162615.1
	hypothetical protein GH714_023995 [Hevea brasiliensis]	Hevea brasiliensis	92.8	92.8	0.88	2e-24	0.3741	131	KAF2317532.1
	hypothetical protein GH714_031893 [Hevea brasiliensis]	Hevea brasiliensis	95.1	95.1	0.59	3e-24	0.4752	219	KAF2289239.1
	hypothetical protein GH714_018372 [Hevea brasiliensis]	Hevea brasiliensis	85.1	85.1	0.59	1e-21	0.4421	117	KAF2313860.1
	hypothetical protein GH714_018308 [Hevea brasiliensis]	Hevea brasiliensis	84	84	0.66	6e-21	0.3925	128	KAF2313849.1
	hypothetical protein GH714_024407 [Hevea brasiliensis]	Hevea brasiliensis	82.8	82.8	0.6	2e-18	0.4412	613	KAF2317551.1
	hypothetical protein GH714_024183 [Hevea brasiliensis]	Hevea brasiliensis	82.4	82.4	0.6	2e-18	0.4314	583	KAF2317540.1
	hypothetical protein GH714_018397 [Hevea brasiliensis]	Hevea brasiliensis	75.5	75.5	0.53	5e-18	0.3793	88	KAF2313864.1
	hypothetical protein GH714_018400 [Hevea brasiliensis]	Hevea brasiliensis	68.2	125	0.63	5e-14	0.375	234	KAF2313865.1
	MLP-like protein 423 isoform X2 [Hevea brasiliensis]	Hevea brasiliensis	58.2	58.2	0.54	6e-11	0.375	127	XP_021635821.2
	hypothetical protein P3X46_003053 [Hevea brasiliensis]	Hevea brasiliensis	58.2	58.2	0.54	1e-10	0.375	155	KAJ9187624.1
	hypothetical protein GH714_036497 [Hevea brasiliensis]	Hevea brasiliensis	57.8	57.8	0.54	1e-10	0.3636	140	KAF2302476.1
	hypothetical protein P3X46_015362 [Hevea brasiliensis]	Hevea brasiliensis	57.8	57.8	0.54	2e-10	0.375	163	KAJ9172075.1
	MLP-like protein 423 [Hevea brasiliensis]	Hevea brasiliensis	57.8	57.8	0.54	2e-10	0.375	174	XP_021665780.1
35	H. brasiliensis	A0A6A6MKQ1|unreviewed|Bet_v_1 domain-containing protein|taxID	MAVVTFTDEFTSSVAAKKLFTALILDADNLIPKLMPQAFKSIETIQGNGGPGSIKKMTFAEDAGPGLTHVKHRIDALDEEKMTYSYTR
	Description	Scientific Name	Max Score	Total Score	Query Cover	E value	Per. Ident	Acc. Len	Accession
	hypothetical protein GH714_018397 [Hevea brasiliensis]	Hevea brasiliensis	181	181	1	3e-61	1	88	KAF2313864.1
	major allergen Pru ar 1-like [Hevea brasiliensis]	Hevea brasiliensis	175	175	0.98	1e-57	0.977	162	XP_057993003.1
	hypothetical protein GH714_018310 [Hevea brasiliensis]	Hevea brasiliensis	142	142	0.98	8e-45	0.8161	160	KAF2313850.1
	major allergen Pru ar 1-like [Hevea brasiliensis]	Hevea brasiliensis	102	102	0.98	8e-29	0.5172	160	XP_021674190.2
	hypothetical protein GH714_029033 [Hevea brasiliensis]	Hevea brasiliensis	99.4	99.4	0.98	2e-27	0.5057	169	KAF2289129.1
	major allergen Pru ar 1 [Hevea brasiliensis]	Hevea brasiliensis	98.6	98.6	0.98	2e-27	0.5057	160	XP_021637270.2
	major allergen Pru ar 1-like [Hevea brasiliensis]	Hevea brasiliensis	98.2	98.2	0.98	3e-27	0.5057	160	XP_021637271.1
	major allergen Pru av 1 [Hevea brasiliensis]	Hevea brasiliensis	97.1	97.1	0.98	1e-26	0.5402	158	XP_021637260.2
	hypothetical protein GH714_029045 [Hevea brasiliensis]	Hevea brasiliensis	98.2	194	0.98	2e-25	0.5057	358	KAF2289131.1
	hypothetical protein P3X46_005909 [Hevea brasiliensis]	Hevea brasiliensis	92	92	0.98	7e-25	0.4713	152	KAJ9181862.1
	hypothetical protein GH714_018323 [Hevea brasiliensis]	Hevea brasiliensis	90.9	90.9	0.98	1e-24	0.5057	138	KAF2313851.1
	major allergen Pru ar 1 [Hevea brasiliensis]	Hevea brasiliensis	90.9	90.9	0.98	3e-24	0.5057	160	XP_021674187.1
	major allergen Pru ar 1-like [Hevea brasiliensis]	Hevea brasiliensis	89.4	89.4	0.98	1e-23	0.4598	159	XP_021637290.2
	major allergen Pru ar 1-like [Hevea brasiliensis]	Hevea brasiliensis	88.6	88.6	0.98	2e-23	0.4598	159	XP_057992579.1
	hypothetical protein GH714_018308 [Hevea brasiliensis]	Hevea brasiliensis	87	87	0.98	3e-23	0.4828	128	KAF2313849.1
	major allergen Pru ar 1-like [Hevea brasiliensis]	Hevea brasiliensis	87.8	87.8	0.98	4e-23	0.4483	160	XP_057992527.1
	hypothetical protein GH714_029022 [Hevea brasiliensis]	Hevea brasiliensis	87.4	87.4	0.98	5e-23	0.4483	159	KAF2289126.1
	major allergen Pru ar 1-like [Hevea brasiliensis]	Hevea brasiliensis	87	87	0.98	8e-23	0.4828	159	XP_021637132.2
	major allergen Pru ar 1 [Hevea brasiliensis]	Hevea brasiliensis	86.3	86.3	0.98	1e-22	0.4828	160	XP_021674161.1
	major allergen Pru ar 1 [Hevea brasiliensis]	Hevea brasiliensis	86.3	86.3	0.98	1e-22	0.4368	159	XP_021674185.2
	major allergen Pru ar 1-like [Hevea brasiliensis]	Hevea brasiliensis	85.9	85.9	0.98	2e-22	0.4483	159	XP_021674182.1
	major allergen Pru ar 1-like [Hevea brasiliensis]	Hevea brasiliensis	85.9	85.9	0.98	3e-22	0.4368	160	XP_057992288.1
	major allergen Pru ar 1 [Hevea brasiliensis]	Hevea brasiliensis	85.5	85.5	0.98	3e-22	0.4368	160	XP_021674189.1
	hypothetical protein GH714_029049 [Hevea brasiliensis]	Hevea brasiliensis	84.7	84.7	0.98	6e-22	0.4713	160	KAF2289133.1
	hypothetical protein GH714_018362 [Hevea brasiliensis]	Hevea brasiliensis	84.7	84.7	0.98	6e-22	0.4253	160	KAF2313857.1
	major allergen Pru ar 1-like [Hevea brasiliensis]	Hevea brasiliensis	84.7	84.7	0.98	7e-22	0.4253	160	XP_021637144.2
	major allergen Pru av 1-like [Hevea brasiliensis]	Hevea brasiliensis	84.3	84.3	0.87	7e-22	0.5455	149	XP_057992580.1
	major allergen Pru ar 1 [Hevea brasiliensis]	Hevea brasiliensis	84.3	84.3	0.98	1e-21	0.4253	164	XP_021674287.1
	major allergen Pru ar 1 [Hevea brasiliensis]	Hevea brasiliensis	84	84	0.98	1e-21	0.4713	160	XP_021637193.2
	major allergen Pru ar 1-like [Hevea brasiliensis]	Hevea brasiliensis	84	84	0.98	1e-21	0.4253	160	XP_021674183.2
	major allergen Pru ar 1 [Hevea brasiliensis]	Hevea brasiliensis	84	84	0.98	1e-21	0.4368	160	XP_021674186.1
	major allergen Pru ar 1-like [Hevea brasiliensis]	Hevea brasiliensis	84	84	0.98	1e-21	0.4253	160	XP_057992367.1
	major allergen Pru ar 1 [Hevea brasiliensis]	Hevea brasiliensis	82.4	82.4	0.98	4e-21	0.4253	157	XP_021689213.2
	major allergen Pru ar 1-like [Hevea brasiliensis]	Hevea brasiliensis	80.9	80.9	0.98	2e-20	0.4023	160	XP_021674191.1
	hypothetical protein GH714_018400 [Hevea brasiliensis]	Hevea brasiliensis	82	138	0.98	3e-20	0.4756	234	KAF2313865.1
	major allergen Pru ar 1-like [Hevea brasiliensis]	Hevea brasiliensis	79.7	79.7	0.98	5e-20	0.4023	160	XP_057992532.1
	hypothetical protein GH714_018375 [Hevea brasiliensis]	Hevea brasiliensis	78.2	78.2	0.98	2e-19	0.4253	155	KAF2313861.1
	hypothetical protein GH714_036578 [Hevea brasiliensis]	Hevea brasiliensis	77	77	0.86	2e-19	0.4342	117	KAF2302498.1
	hypothetical protein GH714_018372 [Hevea brasiliensis]	Hevea brasiliensis	76.6	76.6	1	3e-19	0.4	117	KAF2313860.1
	hypothetical protein GH714_022726 [Hevea brasiliensis]	Hevea brasiliensis	76.6	76.6	0.86	8e-19	0.4342	151	KAF2306954.1
	hypothetical protein GH714_018337 [Hevea brasiliensis]	Hevea brasiliensis	75.5	75.5	0.98	3e-18	0.3793	160	KAF2313854.1
	hypothetical protein GH714_018352 [Hevea brasiliensis]	Hevea brasiliensis	73.9	73.9	0.78	7e-18	0.4638	142	KAF2313856.1
	hypothetical protein GH714_018330 [Hevea brasiliensis]	Hevea brasiliensis	73.2	73.2	0.78	1e-17	0.4638	142	KAF2313852.1
	hypothetical protein GH714_039926 [Hevea brasiliensis]	Hevea brasiliensis	73.9	142	0.98	1e-16	0.3279	373	KAF2308301.1
	hypothetical protein GH714_018332 [Hevea brasiliensis]	Hevea brasiliensis	70.9	70.9	0.98	2e-16	0.3486	183	KAF2313853.1
	major strawberry allergen Fra a 1.08 [Hevea brasiliensis]	Hevea brasiliensis	68.9	68.9	0.98	8e-16	0.3448	161	XP_021674180.1
	hypothetical protein P3X46_005907 [Hevea brasiliensis]	Hevea brasiliensis	67	67	0.6	2e-15	0.5849	124	KAJ9181860.1
	hypothetical protein GH714_029025 [Hevea brasiliensis]	Hevea brasiliensis	52.8	52.8	0.98	1e-09	0.3448	138	KAF2289127.1
36	H. brasiliensis	A0A6A6MLI5|unreviewed|Bet_v_1 domain-containing protein|taxID	MGVLTFEREMATTIPPTKMFKVFVLEADTAIPKILPQVVKNVEIIEGNGGPGTIKRTSFAEGREVKYIKTQIDATDKDNFTHCYSAIGGDPWMDALEKVSYEIKMVSSSDGGSIIKTTTKYYPKENGEINEDQIKIGAEKGLALFKAVEAYLLANPDAYN
	Description	Scientific Name	Max Score	Total Score	Query Cover	E value	Per. Ident	Acc. Len	Accession
	hypothetical protein GH714_018362 [Hevea brasiliensis]	Hevea brasiliensis	328	328	1	9e-117	1	160	KAF2313857.1
	major allergen Pru ar 1 [Hevea brasiliensis]	Hevea brasiliensis	322	322	1	1e-114	0.9812	160	XP_021674189.1
	major allergen Pru ar 1-like [Hevea brasiliensis]	Hevea brasiliensis	322	322	1	1e-114	0.9688	160	XP_021674183.2
	major allergen Pru ar 1-like [Hevea brasiliensis]	Hevea brasiliensis	318	318	1	5e-113	0.9562	160	XP_057992367.1
	major allergen Pru ar 1-like [Hevea brasiliensis]	Hevea brasiliensis	317	317	1	2e-112	0.9625	160	XP_057992288.1
	hypothetical protein GH714_022726 [Hevea brasiliensis]	Hevea brasiliensis	298	298	0.94	4e-105	0.9603	151	KAF2306954.1
	hypothetical protein GH714_018352 [Hevea brasiliensis]	Hevea brasiliensis	286	286	0.88	1e-100	0.9718	142	KAF2313856.1
	hypothetical protein GH714_018332 [Hevea brasiliensis]	Hevea brasiliensis	286	286	1	8e-100	0.7989	183	KAF2313853.1
	major allergen Pru ar 1 [Hevea brasiliensis]	Hevea brasiliensis	248	248	1	3e-85	0.725	160	XP_021674186.1
	major allergen Pru ar 1-like [Hevea brasiliensis]	Hevea brasiliensis	242	242	1	7e-83	0.7062	160	XP_021637144.2
	major allergen Pru ar 1-like [Hevea brasiliensis]	Hevea brasiliensis	237	237	1	7e-81	0.6938	160	XP_021637271.1
	hypothetical protein GH714_018375 [Hevea brasiliensis]	Hevea brasiliensis	231	231	1	2e-78	0.6938	155	KAF2313861.1
	major allergen Pru ar 1 [Hevea brasiliensis]	Hevea brasiliensis	230	230	1	5e-78	0.675	160	XP_021637270.2
	major allergen Pru ar 1-like [Hevea brasiliensis]	Hevea brasiliensis	225	225	1	3e-76	0.65	160	XP_021674191.1
	major allergen Pru ar 1-like [Hevea brasiliensis]	Hevea brasiliensis	224	224	1	8e-76	0.65	160	XP_057992532.1
	hypothetical protein GH714_036578 [Hevea brasiliensis]	Hevea brasiliensis	221	221	0.69	4e-75	0.973	117	KAF2302498.1
	hypothetical protein GH714_018330 [Hevea brasiliensis]	Hevea brasiliensis	219	219	0.88	3e-74	0.7254	142	KAF2313852.1
	major allergen Pru ar 1 [Hevea brasiliensis]	Hevea brasiliensis	205	205	1	4e-68	0.6	160	XP_021674187.1
	hypothetical protein P3X46_005909 [Hevea brasiliensis]	Hevea brasiliensis	204	204	1	5e-68	0.6062	152	KAJ9181862.1
	hypothetical protein GH714_029033 [Hevea brasiliensis]	Hevea brasiliensis	187	187	0.77	3e-61	0.6935	169	KAF2289129.1
	major allergen Pru ar 1-like [Hevea brasiliensis]	Hevea brasiliensis	184	184	0.99	6e-60	0.5346	159	XP_021637290.2
	hypothetical protein GH714_029022 [Hevea brasiliensis]	Hevea brasiliensis	181	181	0.99	1e-58	0.5283	159	KAF2289126.1
	major allergen Pru ar 1-like [Hevea brasiliensis]	Hevea brasiliensis	179	179	0.98	7e-58	0.519	159	XP_021674182.1
	major allergen Pru ar 1-like [Hevea brasiliensis]	Hevea brasiliensis	177	177	1	2e-57	0.5062	160	XP_057992527.1
	major allergen Pru av 1 [Hevea brasiliensis]	Hevea brasiliensis	177	177	0.98	3e-57	0.5253	158	XP_021637260.2
	major allergen Pru ar 1-like [Hevea brasiliensis]	Hevea brasiliensis	176	176	0.98	8e-57	0.5127	159	XP_057992579.1
	major allergen Pru ar 1 [Hevea brasiliensis]	Hevea brasiliensis	175	175	0.98	2e-56	0.5153	164	XP_021674287.1
	major allergen Pru ar 1 [Hevea brasiliensis]	Hevea brasiliensis	171	171	0.98	5e-55	0.5	159	XP_021674185.2
	hypothetical protein GH714_029045 [Hevea brasiliensis]	Hevea brasiliensis	177	346	0.98	9e-55	0.5253	358	KAF2289131.1
	hypothetical protein GH714_018323 [Hevea brasiliensis]	Hevea brasiliensis	169	169	0.83	2e-54	0.5789	138	KAF2313851.1
	hypothetical protein GH714_018310 [Hevea brasiliensis]	Hevea brasiliensis	168	168	0.99	9e-54	0.4717	160	KAF2313850.1
	major allergen Pru ar 1-like [Hevea brasiliensis]	Hevea brasiliensis	167	167	0.99	2e-53	0.4654	159	XP_021637132.2
	hypothetical protein GH714_018337 [Hevea brasiliensis]	Hevea brasiliensis	162	162	0.98	2e-51	0.4843	160	KAF2313854.1
	major allergen Pru ar 1 [Hevea brasiliensis]	Hevea brasiliensis	160	160	0.98	1e-50	0.4937	157	XP_021689213.2
	major allergen Pru av 1-like [Hevea brasiliensis]	Hevea brasiliensis	159	159	0.93	3e-50	0.5034	149	XP_057992580.1
	major allergen Pru ar 1-like [Hevea brasiliensis]	Hevea brasiliensis	158	158	0.99	1e-49	0.4465	160	XP_021674190.2
	hypothetical protein GH714_039926 [Hevea brasiliensis]	Hevea brasiliensis	159	290	1	8e-48	0.4112	373	KAF2308301.1
	hypothetical protein GH714_029049 [Hevea brasiliensis]	Hevea brasiliensis	151	151	0.99	6e-47	0.4403	160	KAF2289133.1
	major allergen Pru ar 1 [Hevea brasiliensis]	Hevea brasiliensis	150	150	0.99	1e-46	0.4403	160	XP_021637193.2
	major allergen Pru ar 1 [Hevea brasiliensis]	Hevea brasiliensis	150	150	0.99	2e-46	0.4403	160	XP_021674161.1
	major allergen Pru ar 1-like [Hevea brasiliensis]	Hevea brasiliensis	147	147	0.99	2e-45	0.4534	162	XP_057993003.1
	hypothetical protein P3X46_005907 [Hevea brasiliensis]	Hevea brasiliensis	142	142	0.98	4e-44	0.4904	124	KAJ9181860.1
	major strawberry allergen Fra a 1.08 [Hevea brasiliensis]	Hevea brasiliensis	144	144	0.97	5e-44	0.4506	161	XP_021674180.1
	hypothetical protein GH714_029025 [Hevea brasiliensis]	Hevea brasiliensis	127	127	0.99	1e-37	0.3899	138	KAF2289127.1
	hypothetical protein GH714_018372 [Hevea brasiliensis]	Hevea brasiliensis	115	115	0.52	1e-33	0.6279	117	KAF2313860.1
	hypothetical protein P3X46_022374 [Hevea brasiliensis]	Hevea brasiliensis	113	113	0.9	3e-32	0.404	144	KAJ9162615.1
	hypothetical protein GH714_023995 [Hevea brasiliensis]	Hevea brasiliensis	108	108	0.88	2e-30	0.3946	131	KAF2317532.1
	hypothetical protein GH714_018308 [Hevea brasiliensis]	Hevea brasiliensis	104	104	0.65	8e-29	0.4231	128	KAF2313849.1
	hypothetical protein GH714_031893 [Hevea brasiliensis]	Hevea brasiliensis	101	101	0.6	8e-27	0.4951	219	KAF2289239.1
	hypothetical protein GH714_018366 [Hevea brasiliensis]	Hevea brasiliensis	98.2	98.2	0.59	1e-25	0.4947	192	KAF2313858.1
	hypothetical protein GH714_025130 [Hevea brasiliensis]	Hevea brasiliensis	92	92	0.63	3e-24	0.5	119	KAF2303956.1
	hypothetical protein GH714_024407 [Hevea brasiliensis]	Hevea brasiliensis	97.8	97.8	0.61	9e-24	0.4712	613	KAF2317551.1
	hypothetical protein GH714_024183 [Hevea brasiliensis]	Hevea brasiliensis	94.7	94.7	0.61	1e-22	0.4615	583	KAF2317540.1
	hypothetical protein GH714_018397 [Hevea brasiliensis]	Hevea brasiliensis	84.7	84.7	0.53	1e-21	0.4253	88	KAF2313864.1
	hypothetical protein GH714_018400 [Hevea brasiliensis]	Hevea brasiliensis	86.7	86.7	0.59	6e-21	0.3895	234	KAF2313865.1
37	H. brasiliensis	A0A6A6MMW2|unreviewed|Bet_v_1 domain-containing protein|taxID	MGVFIYSDEYTSPISPARLFKAWFLTLITLPKLMPQVVKSVEFAQVKHVKNRIDAIDPENFSYTYSLVDGHGLLDKLETVLYETSGQGPMAFEFDRDEAHGLERSKPLLLTNLQNPISNQVVRIISHGCLYFTQEYTSPVAPSRMFKALILDSNILIPKLLPQFIKSVDVIQGSEGTGTIEQVNFTEASDLKYVKNRIEELDKDNLVCKYTLIEEILWGTSLILLLMRSSLRQQ
	Description	Scientific Name	Max Score	Total Score	Query Cover	E value	Per. Ident	Acc. Len	Accession
	hypothetical protein GH714_018400 [Hevea brasiliensis]	Hevea brasiliensis	482	482	1	2e-175	1	234	KAF2313865.1
	hypothetical protein GH714_018308 [Hevea brasiliensis]	Hevea brasiliensis	172	249	0.77	2e-54	1	128	KAF2313849.1
	major allergen Pru ar 1 [Hevea brasiliensis]	Hevea brasiliensis	171	244	0.74	2e-53	0.9341	160	XP_021674161.1
	hypothetical protein GH714_029049 [Hevea brasiliensis]	Hevea brasiliensis	164	241	0.72	7e-51	0.9195	160	KAF2289133.1
	major allergen Pru ar 1 [Hevea brasiliensis]	Hevea brasiliensis	162	239	0.72	4e-50	0.908	160	XP_021637193.2
	major allergen Pru ar 1-like [Hevea brasiliensis]	Hevea brasiliensis	140	248	0.72	1e-41	0.7451	160	XP_021674190.2
	hypothetical protein GH714_029045 [Hevea brasiliensis]	Hevea brasiliensis	130	292	0.93	2e-35	0.3058	358	KAF2289131.1
	hypothetical protein GH714_018310 [Hevea brasiliensis]	Hevea brasiliensis	109	197	0.7	2e-29	0.598	160	KAF2313850.1
	hypothetical protein GH714_039926 [Hevea brasiliensis]	Hevea brasiliensis	108	108	0.98	2e-27	0.2853	373	KAF2308301.1
	major allergen Pru ar 1-like [Hevea brasiliensis]	Hevea brasiliensis	96.7	161	0.81	1e-24	0.4466	160	XP_057992527.1
	major allergen Pru ar 1-like [Hevea brasiliensis]	Hevea brasiliensis	95.1	164	0.68	6e-24	0.5256	159	XP_021674182.1
	major allergen Pru ar 1 [Hevea brasiliensis]	Hevea brasiliensis	94.7	162	0.74	7e-24	0.4396	160	XP_021637270.2
	major allergen Pru ar 1-like [Hevea brasiliensis]	Hevea brasiliensis	94	161	0.74	2e-23	0.4396	160	XP_021637271.1
	hypothetical protein GH714_029033 [Hevea brasiliensis]	Hevea brasiliensis	94	161	0.74	2e-23	0.4396	169	KAF2289129.1
	major allergen Pru ar 1-like [Hevea brasiliensis]	Hevea brasiliensis	93.2	159	0.7	3e-23	0.5128	159	XP_057992579.1
	hypothetical protein GH714_029022 [Hevea brasiliensis]	Hevea brasiliensis	92.8	159	0.68	4e-23	0.5	159	KAF2289126.1
	major allergen Pru ar 1-like [Hevea brasiliensis]	Hevea brasiliensis	92	160	0.68	8e-23	0.5	159	XP_021637290.2
	major allergen Pru ar 1 [Hevea brasiliensis]	Hevea brasiliensis	91.7	155	0.68	1e-22	0.5	159	XP_021674185.2
	major allergen Pru ar 1-like [Hevea brasiliensis]	Hevea brasiliensis	91.7	152	0.76	1e-22	0.4211	160	XP_021637144.2
	hypothetical protein GH714_018323 [Hevea brasiliensis]	Hevea brasiliensis	90.1	154	0.74	3e-22	0.3956	138	KAF2313851.1
	hypothetical protein P3X46_005909 [Hevea brasiliensis]	Hevea brasiliensis	90.1	155	0.74	4e-22	0.4176	152	KAJ9181862.1
	major allergen Pru ar 1 [Hevea brasiliensis]	Hevea brasiliensis	90.1	154	0.74	5e-22	0.3956	160	XP_021674187.1
	major allergen Pru ar 1 [Hevea brasiliensis]	Hevea brasiliensis	89	89	0.37	1e-21	0.4023	160	XP_021674186.1
	major allergen Pru av 1 [Hevea brasiliensis]	Hevea brasiliensis	87.8	157	0.73	3e-21	0.4483	158	XP_021637260.2
	major allergen Pru ar 1 [Hevea brasiliensis]	Hevea brasiliensis	87.4	87.4	0.4	5e-21	0.3895	160	XP_021674189.1
	major allergen Pru ar 1-like [Hevea brasiliensis]	Hevea brasiliensis	87.4	87.4	0.4	5e-21	0.4	160	XP_057992367.1
	major allergen Pru ar 1 [Hevea brasiliensis]	Hevea brasiliensis	87	142	0.71	7e-21	0.4744	157	XP_021689213.2
	hypothetical protein GH714_018362 [Hevea brasiliensis]	Hevea brasiliensis	86.7	86.7	0.4	9e-21	0.3895	160	KAF2313857.1
	major allergen Pru ar 1-like [Hevea brasiliensis]	Hevea brasiliensis	86.3	86.3	0.4	1e-20	0.3895	160	XP_057992288.1
	major allergen Pru ar 1-like [Hevea brasiliensis]	Hevea brasiliensis	85.5	158	0.7	3e-20	0.4824	162	XP_057993003.1
	major allergen Pru ar 1-like [Hevea brasiliensis]	Hevea brasiliensis	85.1	85.1	0.4	4e-20	0.3789	160	XP_021674183.2
	major allergen Pru ar 1 [Hevea brasiliensis]	Hevea brasiliensis	85.1	141	0.69	5e-20	0.4419	164	XP_021674287.1
	hypothetical protein GH714_018397 [Hevea brasiliensis]	Hevea brasiliensis	82	138	0.62	9e-20	0.4756	88	KAF2313864.1
	major allergen Pru av 1-like [Hevea brasiliensis]	Hevea brasiliensis	83.6	83.6	0.41	1e-19	0.4286	149	XP_057992580.1
	hypothetical protein GH714_036578 [Hevea brasiliensis]	Hevea brasiliensis	78.6	78.6	0.35	4e-18	0.3976	117	KAF2302498.1
	hypothetical protein GH714_022726 [Hevea brasiliensis]	Hevea brasiliensis	79	79	0.36	6e-18	0.3837	151	KAF2306954.1
	major allergen Pru ar 1-like [Hevea brasiliensis]	Hevea brasiliensis	77.8	140	0.72	2e-17	0.3678	159	XP_021637132.2
	hypothetical protein GH714_018330 [Hevea brasiliensis]	Hevea brasiliensis	75.9	75.9	0.29	7e-17	0.4286	142	KAF2313852.1
	hypothetical protein GH714_018375 [Hevea brasiliensis]	Hevea brasiliensis	75.9	75.9	0.37	9e-17	0.3793	155	KAF2313861.1
	hypothetical protein GH714_018352 [Hevea brasiliensis]	Hevea brasiliensis	73.9	73.9	0.33	4e-16	0.4103	142	KAF2313856.1
	major strawberry allergen Fra a 1.08 [Hevea brasiliensis]	Hevea brasiliensis	71.2	71.2	0.37	6e-15	0.3908	161	XP_021674180.1
	hypothetical protein GH714_018337 [Hevea brasiliensis]	Hevea brasiliensis	68.2	125	0.72	8e-14	0.375	160	KAF2313854.1
	hypothetical protein GH714_029025 [Hevea brasiliensis]	Hevea brasiliensis	67.8	118	0.72	9e-14	0.3929	138	KAF2289127.1
	hypothetical protein GH714_018332 [Hevea brasiliensis]	Hevea brasiliensis	61.2	108	0.76	5e-11	0.2941	183	KAF2313853.1
	hypothetical protein P3X46_005907 [Hevea brasiliensis]	Hevea brasiliensis	55.5	55.5	0.27	2e-09	0.3594	124	KAJ9181860.1
38	H. brasiliensis	A0A6A6MNE1|unreviewed|Bet_v_1 domain-containing protein|taxID	MNVLEQISNETKFEASAAGGSIFKNNSTYFTVGDLELEQEQIKAGKEKSLEIFKAILIPITRYSTVHVGAVALMFLFFSSCRKLPFHLLLINFCCSQFKYSKHKIEAIDKENLKFSHSVIEGDMLMNVIEKITYYIKFQQSPDGGCICKESSNYHTIGDFKLNKDQLKAGKEKALGMFKAVEAYLLANPDAC
	Description	Scientific Name	Max Score	Total Score	Query Cover	E value	Per. Ident	Acc. Len	Accession
	hypothetical protein GH714_018366 [Hevea brasiliensis]	Hevea brasiliensis	394	394	1	5e-142	1	192	KAF2313858.1
	hypothetical protein GH714_018337 [Hevea brasiliensis]	Hevea brasiliensis	203	265	0.79	7e-67	0.9897	160	KAF2313854.1
	major allergen Pru ar 1 [Hevea brasiliensis]	Hevea brasiliensis	202	264	0.79	2e-66	0.9897	159	XP_021674185.2
	major allergen Pru ar 1-like [Hevea brasiliensis]	Hevea brasiliensis	199	264	0.79	3e-65	0.9794	159	XP_057992579.1
	major allergen Pru ar 1-like [Hevea brasiliensis]	Hevea brasiliensis	188	249	0.79	4e-61	0.9381	159	XP_021674182.1
	hypothetical protein GH714_029022 [Hevea brasiliensis]	Hevea brasiliensis	188	258	0.79	5e-61	0.9375	159	KAF2289126.1
	major allergen Pru ar 1-like [Hevea brasiliensis]	Hevea brasiliensis	186	256	0.79	3e-60	0.9375	159	XP_021637290.2
	hypothetical protein GH714_025130 [Hevea brasiliensis]	Hevea brasiliensis	176	232	0.79	1e-56	0.9082	119	KAF2303956.1
	major allergen Pru ar 1 [Hevea brasiliensis]	Hevea brasiliensis	175	230	0.79	5e-56	0.8776	157	XP_021689213.2
	major allergen Pru ar 1-like [Hevea brasiliensis]	Hevea brasiliensis	156	219	0.79	2e-48	0.7396	159	XP_021637132.2
	hypothetical protein GH714_029025 [Hevea brasiliensis]	Hevea brasiliensis	152	152	0.49	3e-47	0.7263	138	KAF2289127.1
	major allergen Pru ar 1-like [Hevea brasiliensis]	Hevea brasiliensis	137	234	0.79	6e-41	0.6875	160	XP_057992527.1
	hypothetical protein GH714_039926 [Hevea brasiliensis]	Hevea brasiliensis	139	306	0.81	2e-39	0.67	373	KAF2308301.1
	major allergen Pru av 1 [Hevea brasiliensis]	Hevea brasiliensis	128	182	0.84	2e-37	0.5648	158	XP_021637260.2
	major allergen Pru av 1-like [Hevea brasiliensis]	Hevea brasiliensis	126	184	0.79	8e-37	0.6042	149	XP_057992580.1
	hypothetical protein GH714_029045 [Hevea brasiliensis]	Hevea brasiliensis	131	244	0.78	2e-36	0.6042	358	KAF2289131.1
	hypothetical protein GH714_018330 [Hevea brasiliensis]	Hevea brasiliensis	115	171	0.78	1e-32	0.5684	142	KAF2313852.1
	major allergen Pru ar 1 [Hevea brasiliensis]	Hevea brasiliensis	116	171	0.78	1e-32	0.5684	160	XP_021674186.1
	hypothetical protein GH714_018375 [Hevea brasiliensis]	Hevea brasiliensis	111	166	0.76	8e-31	0.5778	155	KAF2313861.1
	major allergen Pru ar 1-like [Hevea brasiliensis]	Hevea brasiliensis	111	111	0.5	8e-31	0.5417	160	XP_021637271.1
	hypothetical protein GH714_018310 [Hevea brasiliensis]	Hevea brasiliensis	109	161	0.78	5e-30	0.5158	160	KAF2313850.1
	major allergen Pru ar 1 [Hevea brasiliensis]	Hevea brasiliensis	108	165	0.79	1e-29	0.51	160	XP_021674161.1
	major allergen Pru ar 1-like [Hevea brasiliensis]	Hevea brasiliensis	107	160	0.81	2e-29	0.5	160	XP_021674190.2
	major allergen Pru ar 1 [Hevea brasiliensis]	Hevea brasiliensis	107	107	0.5	3e-29	0.5104	160	XP_021637270.2
	major allergen Pru ar 1 [Hevea brasiliensis]	Hevea brasiliensis	106	161	0.79	9e-29	0.5	160	XP_021637193.2
	hypothetical protein GH714_029049 [Hevea brasiliensis]	Hevea brasiliensis	105	160	0.79	1e-28	0.5	160	KAF2289133.1
	major allergen Pru ar 1-like [Hevea brasiliensis]	Hevea brasiliensis	100	100	0.55	2e-26	0.5	160	XP_021637144.2
	hypothetical protein GH714_018352 [Hevea brasiliensis]	Hevea brasiliensis	99.8	99.8	0.49	2e-26	0.5053	142	KAF2313856.1
	major allergen Pru ar 1-like [Hevea brasiliensis]	Hevea brasiliensis	100	100	0.49	2e-26	0.4947	160	XP_057992367.1
	major allergen Pru ar 1-like [Hevea brasiliensis]	Hevea brasiliensis	99	99	0.49	6e-26	0.4947	160	XP_021674183.2
	major allergen Pru ar 1 [Hevea brasiliensis]	Hevea brasiliensis	99	150	0.82	7e-26	0.469	164	XP_021674287.1
	hypothetical protein GH714_018362 [Hevea brasiliensis]	Hevea brasiliensis	98.2	98.2	0.49	1e-25	0.4947	160	KAF2313857.1
	major allergen Pru ar 1 [Hevea brasiliensis]	Hevea brasiliensis	98.2	98.2	0.49	1e-25	0.4947	160	XP_021674189.1
	hypothetical protein GH714_018332 [Hevea brasiliensis]	Hevea brasiliensis	98.6	98.6	0.49	2e-25	0.4947	183	KAF2313853.1
	hypothetical protein GH714_031893 [Hevea brasiliensis]	Hevea brasiliensis	97.4	149	0.77	8e-25	0.4851	219	KAF2289239.1
	hypothetical protein GH714_022726 [Hevea brasiliensis]	Hevea brasiliensis	95.5	95.5	0.49	9e-25	0.4842	151	KAF2306954.1
	major allergen Pru ar 1-like [Hevea brasiliensis]	Hevea brasiliensis	95.9	95.9	0.49	1e-24	0.4842	160	XP_057992288.1
	major allergen Pru ar 1 [Hevea brasiliensis]	Hevea brasiliensis	94.7	94.7	0.49	3e-24	0.4526	160	XP_021674187.1
	major allergen Pru ar 1-like [Hevea brasiliensis]	Hevea brasiliensis	93.2	93.2	0.49	1e-23	0.5053	160	XP_057992532.1
	hypothetical protein P3X46_005909 [Hevea brasiliensis]	Hevea brasiliensis	92.4	92.4	0.49	2e-23	0.4842	152	KAJ9181862.1
	major allergen Pru ar 1-like [Hevea brasiliensis]	Hevea brasiliensis	92.4	92.4	0.47	2e-23	0.4674	162	XP_057993003.1
	major allergen Pru ar 1-like [Hevea brasiliensis]	Hevea brasiliensis	92	92	0.49	3e-23	0.4947	160	XP_021674191.1
	major strawberry allergen Fra a 1.08 [Hevea brasiliensis]	Hevea brasiliensis	84.3	84.3	0.46	3e-20	0.4583	161	XP_021674180.1
	hypothetical protein GH714_023995 [Hevea brasiliensis]	Hevea brasiliensis	81.6	125	0.81	1e-19	0.4206	131	KAF2317532.1
	hypothetical protein P3X46_022374 [Hevea brasiliensis]	Hevea brasiliensis	82	126	0.81	2e-19	0.4206	144	KAJ9162615.1
	hypothetical protein GH714_024407 [Hevea brasiliensis]	Hevea brasiliensis	84	130	0.8	2e-18	0.4206	613	KAF2317551.1
	hypothetical protein GH714_024183 [Hevea brasiliensis]	Hevea brasiliensis	82	129	0.8	8e-18	0.4112	583	KAF2317540.1
	hypothetical protein P3X46_005907 [Hevea brasiliensis]	Hevea brasiliensis	68.2	68.2	0.39	2e-14	0.4235	124	KAJ9181860.1
	hypothetical protein GH714_029033 [Hevea brasiliensis]	Hevea brasiliensis	68.2	68.2	0.31	4e-14	0.4754	169	KAF2289129.1
	hypothetical protein GH714_018323 [Hevea brasiliensis]	Hevea brasiliensis	60.8	60.8	0.37	1e-11	0.3611	138	KAF2313851.1
	hypothetical protein GH714_036578 [Hevea brasiliensis]	Hevea brasiliensis	51.6	51.6	0.29	2e-08	0.4286	117	KAF2302498.1
39	H. brasiliensis	A0A6A6MNF8|unreviewed|Bet_v_1 domain-containing protein|taxID	MGVVTLEKEITVAILPKTFKVFVLESDTAIPSILPQAVKTVEIIEGNGGPGTIKKITLEKVVKNVEIIEGNGGPGTIKKTSFAEGREVKYIKTQIDATDKDNFTHCYSAIGGDPWMDALEKVSYEIKMVSSSDGGSIIKTTTKYYPKENGEINEDQIKIGAEKGLALFKAVEAYLLANPDAYN
	Description	Scientific Name	Max Score	Total Score	Query Cover	E value	Per. Ident	Acc. Len	Accession
	hypothetical protein GH714_018332 [Hevea brasiliensis]	Hevea brasiliensis	365	365	1	1e-130	1	183	KAF2313853.1
	major allergen Pru ar 1 [Hevea brasiliensis]	Hevea brasiliensis	288	288	1	1e-100	0.8098	160	XP_021674189.1
	hypothetical protein GH714_018362 [Hevea brasiliensis]	Hevea brasiliensis	286	286	1	1e-99	0.7989	160	KAF2313857.1
	major allergen Pru ar 1-like [Hevea brasiliensis]	Hevea brasiliensis	282	282	1	3e-98	0.788	160	XP_057992367.1
	major allergen Pru ar 1-like [Hevea brasiliensis]	Hevea brasiliensis	282	282	1	3e-98	0.7826	160	XP_021674183.2
	major allergen Pru ar 1-like [Hevea brasiliensis]	Hevea brasiliensis	280	280	1	1e-97	0.788	160	XP_057992288.1
	hypothetical protein GH714_018352 [Hevea brasiliensis]	Hevea brasiliensis	268	268	0.9	3e-93	0.8242	142	KAF2313856.1
	hypothetical protein GH714_022726 [Hevea brasiliensis]	Hevea brasiliensis	266	266	0.95	2e-92	0.7943	151	KAF2306954.1
	major allergen Pru ar 1-like [Hevea brasiliensis]	Hevea brasiliensis	222	222	1	2e-74	0.6304	160	XP_021674191.1
	major allergen Pru ar 1 [Hevea brasiliensis]	Hevea brasiliensis	221	221	1	2e-74	0.6196	160	XP_021674186.1
	major allergen Pru ar 1-like [Hevea brasiliensis]	Hevea brasiliensis	221	221	1	4e-74	0.6304	160	XP_057992532.1
	major allergen Pru ar 1-like [Hevea brasiliensis]	Hevea brasiliensis	219	219	1	2e-73	0.6087	160	XP_021637144.2
	hypothetical protein GH714_018330 [Hevea brasiliensis]	Hevea brasiliensis	207	207	0.9	9e-69	0.6303	142	KAF2313852.1
	major allergen Pru ar 1-like [Hevea brasiliensis]	Hevea brasiliensis	206	206	1	5e-68	0.5707	160	XP_021637271.1
	hypothetical protein GH714_018375 [Hevea brasiliensis]	Hevea brasiliensis	204	204	1	2e-67	0.5924	155	KAF2313861.1
	major allergen Pru ar 1 [Hevea brasiliensis]	Hevea brasiliensis	199	199	1	1e-65	0.5598	160	XP_021637270.2
	hypothetical protein GH714_036578 [Hevea brasiliensis]	Hevea brasiliensis	189	189	0.73	3e-62	0.7556	117	KAF2302498.1
	major allergen Pru ar 1 [Hevea brasiliensis]	Hevea brasiliensis	182	182	1	8e-59	0.5272	160	XP_021674187.1
	hypothetical protein P3X46_005909 [Hevea brasiliensis]	Hevea brasiliensis	175	175	1	4e-56	0.5054	152	KAJ9181862.1
	major allergen Pru ar 1-like [Hevea brasiliensis]	Hevea brasiliensis	161	161	0.99	9e-51	0.4754	159	XP_021637290.2
	hypothetical protein GH714_029022 [Hevea brasiliensis]	Hevea brasiliensis	159	159	0.99	1e-49	0.4699	159	KAF2289126.1
	major allergen Pru ar 1-like [Hevea brasiliensis]	Hevea brasiliensis	157	157	0.98	3e-49	0.467	159	XP_021674182.1
	hypothetical protein GH714_029033 [Hevea brasiliensis]	Hevea brasiliensis	157	157	0.8	7e-49	0.5473	169	KAF2289129.1
	major allergen Pru ar 1-like [Hevea brasiliensis]	Hevea brasiliensis	155	155	1	3e-48	0.4457	160	XP_057992527.1
	major allergen Pru ar 1-like [Hevea brasiliensis]	Hevea brasiliensis	155	155	0.98	4e-48	0.4615	159	XP_057992579.1
	major allergen Pru av 1 [Hevea brasiliensis]	Hevea brasiliensis	153	153	0.98	2e-47	0.4615	158	XP_021637260.2
	major allergen Pru ar 1 [Hevea brasiliensis]	Hevea brasiliensis	150	150	0.98	2e-46	0.4505	159	XP_021674185.2
	major allergen Pru ar 1 [Hevea brasiliensis]	Hevea brasiliensis	148	148	0.98	3e-45	0.4278	164	XP_021674287.1
	hypothetical protein GH714_029045 [Hevea brasiliensis]	Hevea brasiliensis	154	291	0.98	3e-45	0.4615	358	KAF2289131.1
	hypothetical protein GH714_018323 [Hevea brasiliensis]	Hevea brasiliensis	147	147	0.85	3e-45	0.4968	138	KAF2313851.1
	hypothetical protein GH714_018310 [Hevea brasiliensis]	Hevea brasiliensis	144	144	0.99	5e-44	0.4098	160	KAF2313850.1
	major allergen Pru ar 1-like [Hevea brasiliensis]	Hevea brasiliensis	143	143	0.99	2e-43	0.4044	159	XP_021637132.2
	major allergen Pru ar 1 [Hevea brasiliensis]	Hevea brasiliensis	141	141	0.98	1e-42	0.4505	157	XP_021689213.2
	major allergen Pru av 1-like [Hevea brasiliensis]	Hevea brasiliensis	139	139	0.9	7e-42	0.4485	149	XP_057992580.1
	hypothetical protein GH714_018337 [Hevea brasiliensis]	Hevea brasiliensis	138	138	0.98	2e-41	0.4262	160	KAF2313854.1
[truncated: 7,056 more rows]

## Sheet: Table S3 Candidates
Table S3 The list of non-redundant candidate proteins hit by BLASTp from Table S2 and HMMscan results
Accessions	Bet v 1 (checked by HMM)
			Note:
AXF37475.1				is Bet v 1 (Pfam00407) or Bet v 1-like (superfamily 55961)
AXF37476.1				is not Bet v 1
AXF37477.1
AXF37478.1
AXF37479.1
AXF37480.1
AXF37481.1
KAF2282576.1
KAF2282876.1
KAF2283481.1
KAF2284300.1
KAF2284785.1
KAF2285606.1
KAF2285614.1
KAF2285616.1
KAF2285896.1
KAF2285952.1
KAF2285953.1
KAF2286476.1
KAF2286935.1
KAF2287466.1
KAF2287470.1
KAF2287820.1
KAF2287872.1
KAF2288229.1
KAF2288304.1
KAF2289126.1
KAF2289127.1
KAF2289129.1
KAF2289131.1
KAF2289133.1
KAF2289239.1
KAF2289835.1
KAF2290293.1
KAF2290518.1
KAF2291512.1
KAF2291774.1
KAF2292239.1
KAF2292277.1
KAF2292784.1
KAF2293289.1
KAF2293403.1
KAF2293453.1
KAF2294049.1
KAF2294131.1
KAF2294340.1
KAF2294343.1
KAF2294560.1
KAF2295061.1
KAF2295071.1
KAF2295410.1
KAF2295900.1
KAF2295992.1
KAF2296511.1
KAF2296519.1
KAF2296520.1
KAF2296636.1
KAF2296638.1
KAF2297101.1
KAF2297105.1
KAF2297106.1
KAF2297107.1
KAF2297787.1
KAF2299017.1
KAF2300763.1
KAF2300905.1
KAF2301677.1
KAF2301715.1
KAF2301903.1
KAF2301955.1
KAF2302389.1
KAF2302397.1
KAF2302476.1
KAF2302477.1
KAF2302498.1
KAF2302995.1
KAF2303390.1
KAF2303748.1
KAF2303956.1
KAF2304946.1
KAF2305241.1
KAF2305512.1
KAF2305523.1
KAF2305524.1
KAF2305525.1
KAF2305530.1
KAF2305531.1
KAF2305532.1
KAF2305533.1
KAF2306723.1
KAF2306724.1
KAF2306954.1
KAF2307460.1
KAF2307597.1
KAF2307908.1
KAF2307911.1
KAF2308001.1
KAF2308301.1
KAF2308331.1
KAF2308446.1
KAF2308453.1
KAF2308734.1
KAF2309174.1
KAF2309704.1
KAF2309849.1
KAF2310122.1
KAF2310615.1
KAF2310625.1
KAF2311955.1
KAF2312115.1
KAF2312728.1
KAF2312879.1
KAF2313189.1
KAF2313324.1
KAF2313759.1
KAF2313849.1
KAF2313850.1
KAF2313851.1
KAF2313852.1
KAF2313853.1
KAF2313854.1
KAF2313856.1
KAF2313857.1
KAF2313858.1
KAF2313860.1
KAF2313861.1
KAF2313864.1
KAF2313865.1
KAF2314135.1
KAF2315208.1
KAF2316349.1
KAF2316648.1
KAF2316692.1
KAF2316693.1
KAF2316695.1
KAF2316786.1
KAF2316787.1
KAF2316788.1
KAF2316789.1
KAF2316790.1
KAF2316800.1
KAF2316801.1
KAF2316802.1
KAF2316803.1
KAF2316804.1
KAF2316805.1
KAF2317330.1
KAF2317523.1
KAF2317532.1
KAF2317534.1
KAF2317536.1
KAF2317540.1
KAF2317551.1
KAF2317555.1
KAF2317868.1
KAF2317872.1
KAF2318071.1
KAF2318090.1
KAF2318096.1
KAF2318709.1
KAF2319623.1
KAF2319718.1
KAF2319724.1
KAF2320048.1
KAF2320098.1
KAF2320611.1
KAF2320630.1
KAF2320631.1
KAF2320748.1
KAF2320755.1
KAF2320775.1
KAF2320849.1
KAF2320962.1
KAF2320970.1
KAF2321689.1
KAF2321997.1
KAF2322180.1
KAF2322188.1
KAF2322706.1
KAF2322951.1
KAF2323239.1
KAF2324239.1
KAF2324246.1
KAF2324390.1
KAF2325167.1
KAF2325347.1
KAF2325348.1
KAF2325349.1
KAF2325353.1
KAF2325535.1
KAJ9135767.1
KAJ9135768.1
KAJ9140280.1
KAJ9141004.1
KAJ9145735.1
KAJ9147280.1
KAJ9153087.1
KAJ9153090.1
KAJ9153092.1
KAJ9154615.1
KAJ9162615.1
KAJ9166950.1
KAJ9166952.1
KAJ9166956.1
KAJ9172075.1
KAJ9177020.1
KAJ9181101.1
KAJ9181860.1
KAJ9181862.1
KAJ9184224.1
KAJ9184783.1
KAJ9187624.1
XP_021635819.1
XP_021635821.2
XP_021636372.2
XP_021637132.2
XP_021637144.2
XP_021637193.2
XP_021637260.2
XP_021637270.2
XP_021637271.1
XP_021637290.2
XP_021640759.2
XP_021642474.2
XP_021642485.2
XP_021646222.2
XP_021646512.2
XP_021646522.2
XP_021649506.2
XP_021652460.2
XP_021654613.2
XP_021655969.2
XP_021657205.2
XP_021657415.2
XP_021658364.1
XP_021658365.1
XP_021658490.2
XP_021658491.2
XP_021660170.1
XP_021660171.1
XP_021661642.2
XP_021663463.2
XP_021663464.2
XP_021663662.2
XP_021665780.1
XP_021666835.2
XP_021673893.2
XP_021674161.1
XP_021674180.1
XP_021674182.1
XP_021674183.2
XP_021674185.2
XP_021674186.1
XP_021674187.1
XP_021674189.1
XP_021674190.2
XP_021674191.1
XP_021674287.1
XP_021679651.1
XP_021679695.1
XP_021679696.2
XP_021684606.2
XP_021687169.2
XP_021687171.2
XP_021687172.2
XP_021688407.2
XP_021689213.2
XP_021690978.2
XP_021691777.2
XP_021691778.2
XP_057986158.1
XP_057986556.1
XP_057986570.1
XP_057986571.1
XP_057986572.1
XP_057986573.1
XP_057989011.1
XP_057990249.1
XP_057990611.1
XP_057992288.1
XP_057992367.1
XP_057992449.1
XP_057992527.1
XP_057992532.1
XP_057992579.1
XP_057992580.1
XP_057993003.1
XP_057993099.1
XP_057993101.1
XP_057994816.1
XP_057995000.1
XP_057996617.1
XP_057998313.1
XP_058000296.1
XP_058005419.1
XP_058008938.1
XP_058008939.1

## Sheet: Table S4 HMM scan
Table S4 The results of HMMscan for the domains in each non-redundant candidate protein									2023-07-29
Accessions	HMMscan results
	Family/ Superfamily	Clan	Description	Start	End	Domain E-values
						Ind.	Cond.
AXF37475.1	PF05691.15	CL0058	Raffinose synthase or seed imbibition protein Sip1	7	768	0	0
AXF37476.1	PF05691.15	CL0058	Raffinose synthase or seed imbibition protein Sip1	78	839	0	0
AXF37477.1	PF05691.15	CL0058	Raffinose synthase or seed imbibition protein Sip1	24	764	0	0
AXF37478.1	PF05691.15	CL0058	Raffinose synthase or seed imbibition protein Sip1	1	693	0	0
AXF37479.1	PF05691.15	CL0058	Raffinose synthase or seed imbibition protein Sip1	28	771	0	0
AXF37480.1	PF05691.15	CL0058	Raffinose synthase or seed imbibition protein Sip1	7	758	1.9E-319	9.9E-324
AXF37481.1	PF05691.15	CL0058	Raffinose synthase or seed imbibition protein Sip1	7	759	0	0
KAF2282576.1	PF13961.9	CL0523	Domain of unknown function (DUF4219)	44	70	6.9e-12	7e-16
	PF14223.9	CL0523	gag-polypeptide of LTR copia-type	93	153	9.9e-07	1e-10
KAF2282876.1	PF05691.15	CL0058	Raffinose synthase or seed imbibition protein Sip1	8	481	5.5e-158	8.4e-162
	PF05691.15	CL0058	Raffinose synthase or seed imbibition protein Sip1	478	681	4.9e-60	7.5e-64
	PF00076.25	CL0221	RNA recognition motif. (a.k.a. RRM, RBD, or RNP domain)	777	842	1.3e-16	2e-20
	PF00076.25	CL0221	RNA recognition motif. (a.k.a. RRM, RBD, or RNP domain)	885	954	1.4e-19	2.1e-23
KAF2283481.1	55961		Bet v1-like superfamily	112	250	5.6e-05	1.5e-08
KAF2284300.1	PF13961.9	CL0523	Domain of unknown function (DUF4219)	6	32	1.3e-08	6.5e-13
KAF2284785.1	PF14223.9	CL0523	gag-polypeptide of LTR copia-type	67	209	1.4e-27	1.4e-31
	PF13961.9	CL0523	Domain of unknown function (DUF4219)	18	44	2.8e-11	2.8e-15
KAF2285606.1	PF00407.22	CL0209	Pathogenesis-related protein Bet v 1 family	64	130	0.0015	7.9e-08
KAF2285614.1	PF14223.9	CL0523	gag-polypeptide of LTR copia-type	64	181	2.4e-14	2.4e-18
	PF13961.9	CL0523	Domain of unknown function (DUF4219)	15	41	9.6e-13	9.8e-17
KAF2285616.1	PF03140.18	n/a	Plant protein of unknown function	50	201	9.9e-08	5e-12
KAF2285896.1	PF14223.9	CL0523	gag-polypeptide of LTR copia-type	67	209	5.6e-25	5.7e-29
	PF13961.9	CL0523	Domain of unknown function (DUF4219)	18	44	1.3e-10	1.4e-14
KAF2285952.1	PF00407.22	CL0209	Pathogenesis-related protein Bet v 1 family	20	135	0.00033	1.7e-08
KAF2285953.1	PF00407.22	CL0209	Pathogenesis-related protein Bet v 1 family	1	151	6.8e-07	3.4e-11
KAF2286476.1	PF14223.9	CL0523	gag-polypeptide of LTR copia-type	64	206	2e-28	2.1e-32
	PF13961.9	CL0523	Domain of unknown function (DUF4219)	15	41	3.5e-10	3.6e-14
KAF2286935.1	PF14223.9	CL0523	gag-polypeptide of LTR copia-type	37	169	2.1e-13	3.2e-17
	PF13976.9	n/a	GAG-pre-integrase domain	309	380	9.4e-08	1.4e-11
	PF03732.20	CL0523	Retrotransposon gag protein	41	140	8e-06	1.2e-09
KAF2287466.1	PF14223.9	CL0523	gag-polypeptide of LTR copia-type	64	205	2e-23	2e-27
	PF13961.9	CL0523	Domain of unknown function (DUF4219)	15	41	8e-10	8.1e-14
KAF2287470.1	PF00190.25	CL0029	Cupin	400	534	2.6e-34	5.3e-38
	PF00190.25	CL0029	Cupin	553	612	3.9e-08	8e-12
	PF14223.9	CL0523	gag-polypeptide of LTR copia-type	64	205	7.5e-23	1.5e-26
	PF13961.9	CL0523	Domain of unknown function (DUF4219)	15	41	1.8e-09	3.7e-13
	PF07883.14	CL0029	Cupin domain	436	513	1e-06	2.1e-10
KAF2287820.1	PF00069.28	CL0016	Protein kinase domain	410	622	1.6e-50	2.4e-54
	PF07714.20	CL0016	Protein tyrosine and serine/threonine kinase	410	619	5.9e-31	8.9e-35
	PF13961.9	CL0523	Domain of unknown function (DUF4219)	19	45	3.4e-09	5.3e-13
KAF2287872.1	PF13961.9	CL0523	Domain of unknown function (DUF4219)	19	45	9.5e-10	4.8e-14
KAF2288229.1	PF14223.9	CL0523	gag-polypeptide of LTR copia-type	64	149	1.6e-14	1.6e-18
	PF13961.9	CL0523	Domain of unknown function (DUF4219)	15	41	7.6e-10	7.7e-14
KAF2288304.1	PF14223.9	CL0523	gag-polypeptide of LTR copia-type	67	121	1.8e-07	1.8e-11
	PF14223.9	CL0523	gag-polypeptide of LTR copia-type	116	181	2.7e-06	2.7e-10
	PF13961.9	CL0523	Domain of unknown function (DUF4219)	18	44	6e-12	6.1e-16
KAF2289126.1	PF00407.22	CL0209	Pathogenesis-related protein Bet v 1 family	1	155	1.1e-27	5.7e-32
KAF2289127.1	PF00407.22	CL0209	Pathogenesis-related protein Bet v 1 family	39	134	1.4e-11	7.3e-16
KAF2289129.1	PF00407.22	CL0209	Pathogenesis-related protein Bet v 1 family	1	135	2.8e-23	1.4e-27
KAF2289131.1	PF00407.22	CL0209	Pathogenesis-related protein Bet v 1 family	1	115	6e-18	3.1e-22
	PF00407.22	CL0209	Pathogenesis-related protein Bet v 1 family	201	355	3.3e-29	1.7e-33
KAF2289133.1	PF00407.22	CL0209	Pathogenesis-related protein Bet v 1 family	1	155	1.2e-21	6e-26
KAF2289239.1	PF00407.22	CL0209	Pathogenesis-related protein Bet v 1 family	110	216	2.6e-06	1.3e-10
KAF2289835.1	PF00201.21	CL0113	UDP-glucoronosyl and UDP-glucosyl transferase	235	386	1.2e-18	1.9e-22
	PF14223.9	CL0523	gag-polypeptide of LTR copia-type	65	162	6.7e-14	1e-17
	PF13961.9	CL0523	Domain of unknown function (DUF4219)	15	41	1e-09	1.5e-13
KAF2290293.1	PF00407.22	CL0209	Pathogenesis-related protein Bet v 1 family	4	149	0.00051	2.6e-08
KAF2290518.1	PF14223.9	CL0523	gag-polypeptide of LTR copia-type	64	146	1.1e-14	1.1e-18
	PF13961.9	CL0523	Domain of unknown function (DUF4219)	15	41	6.8e-10	6.9e-14
KAF2291512.1	PF14223.9	CL0523	gag-polypeptide of LTR copia-type	65	149	4.4e-14	4.5e-18
	PF13961.9	CL0523	Domain of unknown function (DUF4219)	15	41	6.3e-10	6.4e-14
KAF2291774.1	PF05691.15	CL0058	Raffinose synthase or seed imbibition protein Sip1	7	768	0	0
KAF2292239.1	PF14223.9	CL0523	gag-polypeptide of LTR copia-type	67	209	5.3e-28	5.4e-32
	PF13961.9	CL0523	Domain of unknown function (DUF4219)	18	44	1.6e-11	1.6e-15
KAF2292277.1	PF04724.16	n/a	Glycosyltransferase family 17	5	284	3.3e-137	1.7e-141
KAF2292784.1	PF00295.20	CL0268	Glycosyl hydrolases family 28	254	513	4.1e-44	6.2e-48
	PF14223.9	CL0523	gag-polypeptide of LTR copia-type	67	209	2.5e-27	3.8e-31
	PF13961.9	CL0523	Domain of unknown function (DUF4219)	18	44	4e-11	6.1e-15
KAF2293289.1	PF14223.9	CL0523	gag-polypeptide of LTR copia-type	64	201	7.7e-26	7.9e-30
	PF13961.9	CL0523	Domain of unknown function (DUF4219)	15	41	1.4e-10	1.4e-14
KAF2293403.1	PF14223.9	CL0523	gag-polypeptide of LTR copia-type	210	324	9.7e-14	4.9e-18
KAF2293453.1	PF14223.9	CL0523	gag-polypeptide of LTR copia-type	56	152	2.6e-13	2.7e-17
	PF13961.9	CL0523	Domain of unknown function (DUF4219)	7	33	2.1e-11	2.1e-15
KAF2294049.1	PF14223.9	CL0523	gag-polypeptide of LTR copia-type	67	108	4.5e-05	4.6e-09
	PF13961.9	n/a	Domain of unknown function (DUF4219)	16	27	5800	0.59
	PF13961.9	n/a	Domain of unknown function (DUF4219)	35	50	0.073	7.4e-06
KAF2294131.1	PF13976.9	n/a	GAG-pre-integrase domain	227	295	1e-08	5.2e-13
KAF2294340.1	PF15881.8	n/a	Domain of unknown function (DUF4734)	21	82	0.67	6.8e-05
	PF15881.8	n/a	Domain of unknown function (DUF4734)	131	164	1300	0.14
	PF16657.8	n/a	Maltogenic Amylase, C-terminal domain	70	131	0.32	3.3e-05
KAF2294343.1	PF00665.29	CL0219	Integrase core domain	174	264	2e-08	1e-12
KAF2294560.1	PF14223.9	CL0523	gag-polypeptide of LTR copia-type	67	209	6.3e-27	6.4e-31
	PF13961.9	CL0523	Domain of unknown function (DUF4219)	18	44	4.8e-11	4.9e-15
KAF2295061.1	PF14223.9	CL0523	gag-polypeptide of LTR copia-type	67	209	1.9e-27	2e-31
	PF13961.9	CL0523	Domain of unknown function (DUF4219)	18	44	2.5e-11	2.6e-15
KAF2295071.1	PF14223.9	CL0523	gag-polypeptide of LTR copia-type	67	209	6.2e-28	6.3e-32
	PF13961.9	CL0523	Domain of unknown function (DUF4219)	18	44	2e-11	2e-15
KAF2295410.1	PF00407.22	CL0209	Pathogenesis-related protein Bet v 1 family	5	150	2.5e-29	1.3e-33
KAF2295900.1	PF13961.9	CL0523	Domain of unknown function (DUF4219)	13	39	3.6e-12	5.5e-16
	PF14223.9	CL0523	gag-polypeptide of LTR copia-type	58	192	5e-12	7.7e-16
	PF03732.20	CL0523	Retrotransposon gag protein	70	161	1e-05	1.6e-09
KAF2295992.1	PF13961.9	CL0523	Domain of unknown function (DUF4219)	14	40	3.2e-10	3.3e-14
	PF14223.9	CL0523	gag-polypeptide of LTR copia-type	63	118	1.1e-07	1.2e-11
KAF2296511.1	PF14223.9	CL0523	gag-polypeptide of LTR copia-type	64	201	1.4e-14	1.4e-18
	PF13961.9	CL0523	Domain of unknown function (DUF4219)	15	41	2.1e-10	2.1e-14
KAF2296519.1	PF14223.9	CL0523	gag-polypeptide of LTR copia-type	64	201	2.3e-14	2.4e-18
	PF13961.9	CL0523	Domain of unknown function (DUF4219)	15	41	2.6e-10	2.6e-14
KAF2296520.1	PF13855.9	CL0022	Leucine rich repeat	265	325	4.9e-07	1.5e-10
	PF13855.9	CL0022	Leucine rich repeat	289	338	1.9e-06	5.9e-10
	PF14223.9	CL0523	gag-polypeptide of LTR copia-type	64	148	4.4e-14	1.3e-17
	PF13961.9	CL0523	Domain of unknown function (DUF4219)	15	41	2.5e-09	7.6e-13
	PF13516.9	CL0022	Leucine Rich repeat	287	304	1.2	0.00037
	PF13516.9	CL0022	Leucine Rich repeat	311	328	0.15	4.6e-05
	PF00560.36	CL0022	Leucine Rich Repeat	290	312	0.044	1.4e-05
	PF00560.36	CL0022	Leucine Rich Repeat	314	336	0.16	5e-05
KAF2296636.1	PF14223.9	CL0523	gag-polypeptide of LTR copia-type	43	126	3.7e-13	3.7e-17
	PF13961.9	CL0523	Domain of unknown function (DUF4219)	15	41	1.7e-10	1.7e-14
KAF2296638.1	PF13961.9	CL0523	Domain of unknown function (DUF4219)	13	39	4.5e-12	4.6e-16
	PF14223.9	CL0523	gag-polypeptide of LTR copia-type	58	157	2.2e-06	2.3e-10
KAF2297101.1	PF00407.22	CL0209	Pathogenesis-related protein Bet v 1 family	45	172	1.1e-37	5.7e-42
KAF2297105.1	PF00407.22	CL0209	Pathogenesis-related protein Bet v 1 family	2	149	2.6e-43	1.3e-47
KAF2297106.1	PF00407.22	CL0209	Pathogenesis-related protein Bet v 1 family	12	72	4.7e-10	2.4e-14
KAF2297107.1	PF00407.22	CL0209	Pathogenesis-related protein Bet v 1 family	2	117	2.6e-33	1.3e-37
KAF2297787.1	PF00069.28	CL0016	Protein kinase domain	270	512	6.5e-61	1.7e-64
	PF07714.20	CL0016	Protein tyrosine and serine/threonine kinase	284	509	2.3e-42	5.8e-46
	PF14223.9	CL0523	gag-polypeptide of LTR copia-type	70	204	1.4e-19	3.7e-23
	PF14223.9	CL0523	gag-polypeptide of LTR copia-type	578	639	2.8e-07	7e-11
	PF13961.9	CL0523	Domain of unknown function (DUF4219)	15	41	8e-10	2e-13
	PF14531.9	CL0016	Kinase-like	338	480	1.2e-06	3.1e-10
KAF2299017.1	PF14223.9	CL0523	gag-polypeptide of LTR copia-type	56	145	2.3e-12	2.4e-16
	PF13961.9	CL0523	Domain of unknown function (DUF4219)	7	33	4.5e-11	4.6e-15
KAF2300763.1	PF00274.22	CL0035	Fructose-bisphosphate aldolase class-I	375	449	7.8e-28	1.2e-31
	PF00274.22	CL0035	Fructose-bisphosphate aldolase class-I	445	670	2.5e-111	3.8e-115
	PF14223.9	CL0523	gag-polypeptide of LTR copia-type	56	139	1.2e-11	1.9e-15
	PF13961.9	CL0523	Domain of unknown function (DUF4219)	7	33	1.3e-10	2.1e-14
KAF2300905.1	PF14223.9	CL0523	gag-polypeptide of LTR copia-type	56	142	6e-13	6.1e-17
	PF13961.9	CL0523	Domain of unknown function (DUF4219)	7	33	1.7e-11	1.8e-15
KAF2301677.1	PF04724.16	n/a	Glycosyltransferase family 17	40	387	7.2e-182	3.6e-186
KAF2301715.1	PF04724.16	n/a	Glycosyltransferase family 17	43	390	8.1e-181	4.1e-185
KAF2301903.1	PF14223.9	CL0523	gag-polypeptide of LTR copia-type	31	102	0.0021	3.2e-07
	PF01303.20	n/a	Egg lysin (Sperm-lysin)	61	163	0.09	1.4e-05
	PF15815.8	n/a	E3 ubiquitin-protein ligase makorin, C-terminal	2	70	0.23	3.5e-05
KAF2301955.1	PF14223.9	CL0523	gag-polypeptide of LTR copia-type	38	139	1.2e-11	6.1e-16
KAF2302389.1	PF05691.15	CL0058	Raffinose synthase or seed imbibition protein Sip1	1	695	0	0
KAF2302397.1	PF14223.9	CL0523	gag-polypeptide of LTR copia-type	56	145	1.1e-11	1.1e-15
	PF13961.9	CL0523	Domain of unknown function (DUF4219)	7	33	4.3e-11	4.4e-15
KAF2302476.1	PF00407.22	CL0209	Pathogenesis-related protein Bet v 1 family	2	114	4.4e-23	2.3e-27
KAF2302477.1	PF14223.9	CL0523	gag-polypeptide of LTR copia-type	65	162	6.7e-14	6.9e-18
	PF13961.9	CL0523	Domain of unknown function (DUF4219)	15	41	1e-09	1e-13
KAF2302498.1	PF00407.22	CL0209	Pathogenesis-related protein Bet v 1 family	2	115	9.7e-16	5e-20
KAF2302995.1	PF14223.9	CL0523	gag-polypeptide of LTR copia-type	64	146	1.1e-14	1.1e-18
	PF13961.9	CL0523	Domain of unknown function (DUF4219)	15	41	6.7e-10	6.8e-14
KAF2303390.1	PF14223.9	CL0523	gag-polypeptide of LTR copia-type	67	209	1.6e-27	1.6e-31
	PF13961.9	CL0523	Domain of unknown function (DUF4219)	18	44	3e-11	3.1e-15
KAF2303748.1	PF13976.9	n/a	GAG-pre-integrase domain	319	355	7800	0.4
	PF13976.9	n/a	GAG-pre-integrase domain	383	417	0.18	9.4e-06
KAF2303956.1	PF00407.22	CL0209	Pathogenesis-related protein Bet v 1 family	14	115	6.2e-12	3.2e-16
KAF2304946.1	PF14223.9	CL0523	gag-polypeptide of LTR copia-type	56	160	1.1e-13	1.1e-17
	PF13961.9	CL0523	Domain of unknown function (DUF4219)	7	33	2.8e-11	2.8e-15
KAF2305241.1	PF14223.9	CL0523	gag-polypeptide of LTR copia-type	56	153	4.9e-13	5e-17
	PF13961.9	CL0523	Domain of unknown function (DUF4219)	7	33	3.3e-11	3.3e-15
KAF2305512.1	PF00407.22	CL0209	Pathogenesis-related protein Bet v 1 family	2	151	1.4e-46	7e-51
KAF2305523.1	PF00407.22	CL0209	Pathogenesis-related protein Bet v 1 family	2	134	2.4e-41	1.2e-45
KAF2305524.1	PF00407.22	CL0209	Pathogenesis-related protein Bet v 1 family	2	141	1e-39	5.3e-44
	PF00407.22	CL0209	Pathogenesis-related protein Bet v 1 family	162	207	4.1e-07	2.1e-11
	PF00407.22	CL0209	Pathogenesis-related protein Bet v 1 family	206	254	5.7e-08	2.9e-12
KAF2305525.1	PF00407.22	CL0209	Pathogenesis-related protein Bet v 1 family	2	148	2.8e-43	1.4e-47
KAF2305530.1	PF00407.22	CL0209	Pathogenesis-related protein Bet v 1 family	2	119	2.4e-33	1.2e-37
KAF2305531.1	PF00407.22	CL0209	Pathogenesis-related protein Bet v 1 family	2	69	4.7e-17	2.4e-21
	PF00407.22	CL0209	Pathogenesis-related protein Bet v 1 family	61	137	2e-20	1e-24
KAF2305532.1	PF00407.22	CL0209	Pathogenesis-related protein Bet v 1 family	2	149	1.7e-27	8.9e-32
KAF2305533.1	PF00407.22	CL0209	Pathogenesis-related protein Bet v 1 family	2	140	1.4e-42	7.4e-47
KAF2306723.1	PF00407.22	CL0209	Pathogenesis-related protein Bet v 1 family	7	53	70	0.0036
	PF00407.22	CL0209	Pathogenesis-related protein Bet v 1 family	108	210	0.0081	4.1e-07
KAF2306724.1	PF00407.22	CL0209	Pathogenesis-related protein Bet v 1 family	1	154	1.5e-10	7.6e-15
KAF2306954.1	PF00407.22	CL0209	Pathogenesis-related protein Bet v 1 family	2	146	6.1e-19	3.1e-23
KAF2307460.1	PF14223.9	CL0523	gag-polypeptide of LTR copia-type	64	206	1.7e-28	1.7e-32
	PF13961.9	CL0523	Domain of unknown function (DUF4219)	15	41	3.2e-10	3.2e-14
KAF2307597.1	PF00665.29	CL0219	Integrase core domain	284	375	1.7e-09	1.7e-13
	PF00098.26	CL0511	Zinc knuckle	130	147	1.5e-05	1.5e-09
KAF2307908.1	PF05691.15	CL0058	Raffinose synthase or seed imbibition protein Sip1	74	390	1.1e-135	5.4e-140
	PF05691.15	CL0058	Raffinose synthase or seed imbibition protein Sip1	387	797	1.4e-187	7.1e-192
KAF2307911.1	PF05691.15	CL0058	Raffinose synthase or seed imbibition protein Sip1	52	298	1.3e-84	6.9e-89
	PF05691.15	CL0058	Raffinose synthase or seed imbibition protein Sip1	295	754	1.8e-210	9.2e-215
KAF2308001.1	PF14223.9	CL0523	gag-polypeptide of LTR copia-type	64	148	8.3e-15	8.5e-19
	PF13961.9	CL0523	Domain of unknown function (DUF4219)	15	41	6.8e-10	7e-14
KAF2308301.1	PF00407.22	CL0209	Pathogenesis-related protein Bet v 1 family	1	147	9.2e-13	4.7e-17
	PF00407.22	CL0209	Pathogenesis-related protein Bet v 1 family	177	246	3.5e-08	1.8e-12
	PF00407.22	CL0209	Pathogenesis-related protein Bet v 1 family	272	368	5.8e-12	3e-16
KAF2308331.1	PF14223.9	CL0523	gag-polypeptide of LTR copia-type	65	162	2.9e-14	4.4e-18
	PF00076.25	CL0221	RNA recognition motif. (a.k.a. RRM, RBD, or RNP domain)	203	253	5.2e-10	8e-14
	PF13961.9	CL0523	Domain of unknown function (DUF4219)	15	41	5.5e-10	8.4e-14
KAF2308446.1	PF04724.16	n/a	Glycosyltransferase family 17	38	385	2.8e-183	1.4e-187
KAF2308453.1	PF04724.16	n/a	Glycosyltransferase family 17	50	202	1.8e-73	9e-78
KAF2308734.1	PF14223.9	CL0523	gag-polypeptide of LTR copia-type	67	161	7.2e-16	7.4e-20
	PF13961.9	CL0523	Domain of unknown function (DUF4219)	18	44	2e-11	2e-15
KAF2309174.1	PF08276.14	CL0168	PAN-like domain	3	69	5e-07	2.5e-11
KAF2309704.1	PF05691.15	CL0058	Raffinose synthase or seed imbibition protein Sip1	1	315	3.9e-101	2e-105
	PF05691.15	CL0058	Raffinose synthase or seed imbibition protein Sip1	313	599	3.3e-130	1.7e-134
KAF2309849.1	55961		Bet v1-like superfamily	24	162	0.00027	1.1e-07
KAF2310122.1	PF07714.20	CL0016	Protein tyrosine and serine/threonine kinase	56	278	1.7e-20	2.6e-24
	PF00069.28	CL0016	Protein kinase domain	41	275	3.6e-18	5.5e-22
	PF14223.9	CL0523	gag-polypeptide of LTR copia-type	38	129	3.2e-13	4.8e-17
KAF2310615.1	PF04724.16	n/a	Glycosyltransferase family 17	39	118	2.7e-21	1.4e-25
	PF04724.16	n/a	Glycosyltransferase family 17	116	309	1.2e-95	6.1e-100
KAF2310625.1	PF04724.16	n/a	Glycosyltransferase family 17	39	119	3.5e-21	1.8e-25
	PF04724.16	n/a	Glycosyltransferase family 17	117	296	2.8e-91	1.4e-95
KAF2311955.1	PF05691.15	CL0058	Raffinose synthase or seed imbibition protein Sip1	70	758	6.9e-250	1.4e-253
	PF00071.25	CL0023	Ras family	747	900	3.1e-55	6.2e-59
	PF08477.16	CL0023	Ras of Complex, Roc, domain of DAPkinase	748	859	1.1e-27	2.2e-31
	PF00025.24	CL0023	ADP-ribosylation factor family	744	898	7.7e-10	1.6e-13
KAF2312115.1	PF14368.9	CL0482	Probable lipid transfer	194	288	3.7e-16	5.7e-20
	PF14223.9	CL0523	gag-polypeptide of LTR copia-type	64	151	7.5e-14	1.1e-17
	PF13961.9	CL0523	Domain of unknown function (DUF4219)	15	41	1.4e-12	2.2e-16
KAF2312728.1	PF05691.15	CL0058	Raffinose synthase or seed imbibition protein Sip1	1	220	2.4e-86	1.2e-90
KAF2312879.1	PF14223.9	CL0523	gag-polypeptide of LTR copia-type	64	172	3.8e-14	3.9e-18
	PF13961.9	CL0523	Domain of unknown function (DUF4219)	15	41	9.6e-13	9.8e-17
KAF2313189.1	PF13961.9	CL0523	Domain of unknown function (DUF4219)	15	41	3.8e-10	1.9e-14
KAF2313324.1	PF00069.28	CL0016	Protein kinase domain	41	270	1.4e-57	2.9e-61
	PF07714.20	CL0016	Protein tyrosine and serine/threonine kinase	36	271	3.3e-42	6.7e-46
	PF13961.9	CL0523	Domain of unknown function (DUF4219)	15	41	8.1e-09	1.7e-12
	PF14531.9	CL0016	Kinase-like	98	242	1.5e-07	3e-11
KAF2313759.1	PF14223.9	CL0523	gag-polypeptide of LTR copia-type	64	206	1.4e-28	1.4e-32
	PF13961.9	CL0523	Domain of unknown function (DUF4219)	15	41	2.9e-10	2.9e-14
KAF2313849.1	PF00407.22	CL0209	Pathogenesis-related protein Bet v 1 family	1	112	2.3e-15	1.2e-19
KAF2313850.1	PF00407.22	CL0209	Pathogenesis-related protein Bet v 1 family	1	155	1.3e-25	6.8e-30
KAF2313851.1	PF00407.22	CL0209	Pathogenesis-related protein Bet v 1 family	1	135	8.8e-22	4.5e-26
KAF2313852.1	PF00407.22	CL0209	Pathogenesis-related protein Bet v 1 family	1	137	6.6e-17	3.4e-21
KAF2313853.1	PF00407.22	CL0209	Pathogenesis-related protein Bet v 1 family	58	178	4.6e-14	2.3e-18
KAF2313854.1	PF00407.22	CL0209	Pathogenesis-related protein Bet v 1 family	1	156	1.4e-27	7e-32
KAF2313856.1	PF00407.22	CL0209	Pathogenesis-related protein Bet v 1 family	1	137	1.7e-17	8.9e-22
KAF2313857.1	PF00407.22	CL0209	Pathogenesis-related protein Bet v 1 family	1	155	2.1e-20	1.1e-24
KAF2313858.1	PF00407.22	CL0209	Pathogenesis-related protein Bet v 1 family	88	188	2.4e-14	1.2e-18
KAF2313860.1	PF00407.22	CL0209	Pathogenesis-related protein Bet v 1 family	1	86	2.5e-14	1.3e-18
KAF2313861.1	PF00407.22	CL0209	Pathogenesis-related protein Bet v 1 family	1	150	1.2e-15	6.1e-20
KAF2313864.1	PF00407.22	CL0209	Pathogenesis-related protein Bet v 1 family	1	88	5.7e-15	2.9e-19
KAF2313865.1	PF00407.22	CL0209	Pathogenesis-related protein Bet v 1 family	130	220	7.8e-11	4e-15
KAF2314135.1	PF05691.15	CL0058	Raffinose synthase or seed imbibition protein Sip1	8	345	5.1e-101	7.8e-105
	PF05691.15	CL0058	Raffinose synthase or seed imbibition protein Sip1	352	638	3.4e-83	5.1e-87
	PF00076.25	CL0221	RNA recognition motif. (a.k.a. RRM, RBD, or RNP domain)	659	702	1.3e-09	2e-13
	PF00076.25	CL0221	RNA recognition motif. (a.k.a. RRM, RBD, or RNP domain)	722	792	4.5e-21	6.9e-25
KAF2315208.1	PF00098.26	CL0511	Zinc knuckle	49	66	1.1e-05	5.5e-10
KAF2316349.1	PF05691.15	CL0058	Raffinose synthase or seed imbibition protein Sip1	1	401	7.1e-196	3.6e-200
KAF2316648.1	PF14223.9	CL0523	gag-polypeptide of LTR copia-type	64	206	2.1e-27	2.2e-31
	PF13961.9	CL0523	Domain of unknown function (DUF4219)	15	41	3e-10	3.1e-14
KAF2316692.1	PF00407.22	CL0209	Pathogenesis-related protein Bet v 1 family	2	152	2.2e-47	2.3e-51
KAF2316693.1	PF00407.22	CL0209	Pathogenesis-related protein Bet v 1 family	2	150	1.3e-39	6.8e-44
KAF2316695.1	PF00407.22	CL0209	Pathogenesis-related protein Bet v 1 family	4	148	1.4e-44	1.4e-48
KAF2316786.1	PF00407.22	CL0209	Pathogenesis-related protein Bet v 1 family	150	278	5.1e-37	2.6e-41
KAF2316787.1	PF00407.22	CL0209	Pathogenesis-related protein Bet v 1 family	2	146	1.4e-43	7.3e-48
KAF2316788.1	PF00407.22	CL0209	Pathogenesis-related protein Bet v 1 family	1	141	2.2e-35	1.1e-39
KAF2316789.1	PF00407.22	CL0209	Pathogenesis-related protein Bet v 1 family	2	149	7.2e-50	3.7e-54
KAF2316790.1	PF00407.22	CL0209	Pathogenesis-related protein Bet v 1 family	2	147	1.6e-47	8.3e-52
KAF2316800.1	PF00407.22	CL0209	Pathogenesis-related protein Bet v 1 family	213	334	3.9e-33	4e-37
	PF13961.9	CL0523	Domain of unknown function (DUF4219)	15	40	2e-06	2e-10
KAF2316801.1	PF00407.22	CL0209	Pathogenesis-related protein Bet v 1 family	2	150	4.5e-46	2.3e-50
KAF2316802.1	PF00407.22	CL0209	Pathogenesis-related protein Bet v 1 family	28	118	3.7e-22	1.9e-26
KAF2316803.1	PF00407.22	CL0209	Pathogenesis-related protein Bet v 1 family	33	125	3.9e-23	2e-27
KAF2316804.1	PF00407.22	CL0209	Pathogenesis-related protein Bet v 1 family	2	82	6e-12	3e-16
	PF00407.22	CL0209	Pathogenesis-related protein Bet v 1 family	116	260	9.7e-44	5e-48
KAF2316805.1	PF00407.22	CL0209	Pathogenesis-related protein Bet v 1 family	2	151	1.2e-51	5.9e-56
KAF2317330.1	PF07714.20	CL0016	Protein tyrosine and serine/threonine kinase	279	461	4.6e-19	9.4e-23
	PF00069.28	CL0016	Protein kinase domain	190	461	5e-19	1e-22
	PF14223.9	CL0523	gag-polypeptide of LTR copia-type	65	149	9e-14	1.8e-17
	PF13961.9	CL0523	Domain of unknown function (DUF4219)	15	41	1.1e-09	2.2e-13
KAF2317523.1	PF13964.9	n/a	Kelch motif	36	60	0.077	7.9e-06
	PF13964.9	n/a	Kelch motif	105	127	6100	0.62
	PF01344.28	n/a	Kelch motif	27	56	26	0.0027
	PF01344.28	n/a	Kelch motif	99	117	25	0.0025
KAF2317532.1	PF00407.22	n/a	Pathogenesis-related protein Bet v 1 family	2	27	1100	0.11
	PF00407.22	CL0209	Pathogenesis-related protein Bet v 1 family	23	124	0.00059	6e-08
	PF18829.4	n/a	Importin repeat 6	5	67	2.7	0.00028
	PF18829.4	n/a	Importin repeat 6	78	129	280	0.028
KAF2317534.1	PF09425.13	CL0281	Jas motif	256	280	2.4e-09	1.2e-13
KAF2317536.1	no hits
KAF2317540.1	PF09425.13	CL0281	Jas motif	121	146	2.7e-11	1.4e-15
	PF09425.13	CL0281	Jas motif	312	336	2.5e-09	1.3e-13
KAF2317551.1	PF09425.13	CL0281	Jas motif	267	292	2.9e-13	1.5e-17
KAF2317555.1	PF00407.22	n/a	Pathogenesis-related protein Bet v 1 family	37	99	0.17	8.7e-06
KAF2317868.1	PF13499.9	CL0220	EF-hand domain pair	13	77	5.5e-13	1.9e-16
	PF13499.9	CL0220	EF-hand domain pair	94	158	6.5e-11	2.3e-14
KAF2317872.1	PF13499.9	CL0220	EF-hand domain pair	1	65	5.2e-13	1.9e-16
	PF13499.9	CL0220	EF-hand domain pair	82	146	5.9e-11	2.1e-14
KAF2318071.1	PF04724.16	n/a	Glycosyltransferase family 17	2	77	1.5e-30	7.8e-35
	PF04724.16	n/a	Glycosyltransferase family 17	71	244	2.6e-93	1.3e-97
KAF2318090.1	PF05691.15	CL0058	Raffinose synthase or seed imbibition protein Sip1	7	702	6.1e-307	3.1e-311
KAF2318096.1	PF05691.15	CL0058	Raffinose synthase or seed imbibition protein Sip1	7	758	0	0
KAF2318709.1	PF01255.22	n/a	Putative undecaprenyl diphosphate synthase	40	338	1e-64	2.1e-68
	PF02362.24	CL0405	B3 DNA binding domain	420	514	2.8e-10	5.6e-14
	PF13961.9	CL0523	Domain of unknown function (DUF4219)	525	551	5.9e-10	1.2e-13
	PF14223.9	CL0523	gag-polypeptide of LTR copia-type	574	639	1.1e-07	2.2e-11
KAF2319623.1	PF14223.9	CL0523	gag-polypeptide of LTR copia-type	65	163	3.1e-14	3.1e-18
	PF13961.9	CL0523	Domain of unknown function (DUF4219)	15	41	5.8e-10	5.9e-14
KAF2319718.1	PF14223.9	CL0523	gag-polypeptide of LTR copia-type	65	163	2e-14	2e-18
	PF13961.9	CL0523	Domain of unknown function (DUF4219)	15	41	4.4e-10	4.4e-14
KAF2319724.1	PF14223.9	CL0523	gag-polypeptide of LTR copia-type	32	128	2.4e-14	1.2e-18
KAF2320048.1	PF14223.9	CL0523	gag-polypeptide of LTR copia-type	64	164	1.4e-18	1.4e-22
	PF13961.9	CL0523	Domain of unknown function (DUF4219)	14	40	2.2e-10	2.3e-14
KAF2320098.1	PF14223.9	CL0523	gag-polypeptide of LTR copia-type	67	209	3e-27	3e-31
	PF13961.9	CL0523	Domain of unknown function (DUF4219)	18	44	3.6e-11	3.7e-15
KAF2320611.1	PF00665.29	CL0219	Integrase core domain	61	143	1.5e-10	7.6e-15
KAF2320630.1	PF00665.29	CL0219	Integrase core domain	109	192	2.7e-10	1.4e-14
KAF2320631.1	PF14223.9	CL0523	gag-polypeptide of LTR copia-type	40	130	0.0012	6.1e-08
KAF2320748.1	PF13976.9	n/a	GAG-pre-integrase domain	182	268	6e-10	3e-14
KAF2320755.1	PF14223.9	CL0523	gag-polypeptide of LTR copia-type	1	141	2.6e-10	4e-14
	PF07727.17	CL0027	Reverse transcriptase (RNA-dependent DNA polymerase)	94	182	1e-08	1.6e-12
KAF2320775.1	PF14223.9	CL0523	gag-polypeptide of LTR copia-type	2	130	7.8e-10	1.6e-13
	PF13976.9	n/a	GAG-pre-integrase domain	338	404	3.3e-09	6.6e-13
	PF03732.20	CL0523	Retrotransposon gag protein	5	96	1.3e-05	2.7e-09
	PF00098.26	CL0511	Zinc knuckle	166	181	5.9e-05	1.2e-08
KAF2320849.1	PF14223.9	CL0523	gag-polypeptide of LTR copia-type	30	164	1.7e-12	1.7e-16
	PF14223.9	CL0523	gag-polypeptide of LTR copia-type	207	322	4.6e-07	4.7e-11
KAF2320962.1	PF14223.9	CL0523	gag-polypeptide of LTR copia-type	104	160	2.1e-05	1.1e-09
KAF2320970.1	PF13961.9	CL0523	Domain of unknown function (DUF4219)	15	41	1.6e-11	8.4e-16
KAF2321689.1	PF14223.9	CL0523	gag-polypeptide of LTR copia-type	64	152	1.1e-14	1.1e-18
	PF13961.9	CL0523	Domain of unknown function (DUF4219)	15	41	1.5e-09	1.5e-13
KAF2321997.1	PF12796.10	CL0465	Ankyrin repeats (3 copies)	221	298	7.9e-10	2.8e-13
	PF14223.9	CL0523	gag-polypeptide of LTR copia-type	56	143	8.2e-13	2.9e-16
	PF13637.9	CL0465	Ankyrin repeats (many copies)	232	286	2.4e-06	8.7e-10
	PF13961.9	CL0523	Domain of unknown function (DUF4219)	7	33	5.6e-11	2e-14
	PF00023.33	CL0465	Ankyrin repeat	265	295	0.032	1.1e-05
KAF2322180.1	PF14223.9	CL0523	gag-polypeptide of LTR copia-type	64	150	3.1e-15	3.1e-19
	PF13961.9	CL0523	Domain of unknown function (DUF4219)	15	41	7.7e-10	7.9e-14
KAF2322188.1	PF14223.9	CL0523	gag-polypeptide of LTR copia-type	1	41	0.055	5.6e-06
	PF14223.9	CL0523	gag-polypeptide of LTR copia-type	34	97	1.4	0.00014
	PF08848.14	n/a	Domain of unknown function (DUF1818)	50	131	0.14	1.4e-05
KAF2322706.1	PF14223.9	CL0523	gag-polypeptide of LTR copia-type	65	158	1.9e-15	1.9e-19
	PF13961.9	CL0523	Domain of unknown function (DUF4219)	15	41	8.2e-10	8.4e-14
KAF2322951.1	PF14223.9	CL0523	gag-polypeptide of LTR copia-type	64	152	5.4e-15	5.5e-19
	PF13961.9	CL0523	Domain of unknown function (DUF4219)	15	41	7.2e-10	7.3e-14
KAF2323239.1	PF14223.9	CL0523	gag-polypeptide of LTR copia-type	43	126	2.8e-15	2.8e-19
	PF13961.9	CL0523	Domain of unknown function (DUF4219)	15	41	9.8e-11	1e-14
KAF2324239.1	PF14223.9	CL0523	gag-polypeptide of LTR copia-type	65	149	6.1e-14	6.2e-18
	PF13961.9	CL0523	Domain of unknown function (DUF4219)	15	41	8e-10	8.1e-14
KAF2324246.1	PF14223.9	CL0523	gag-polypeptide of LTR copia-type	120	227	9.2e-14	4.7e-18
KAF2324390.1	PF14223.9	CL0523	gag-polypeptide of LTR copia-type	67	204	2.7e-09	2.8e-13
	PF00098.26	CL0511	Zinc knuckle	267	282	8.7e-05	8.8e-09
KAF2325167.1	PF13961.9	CL0523	Domain of unknown function (DUF4219)	15	41	6.1e-12	3.1e-16
KAF2325347.1	55961		Bet v1-like superfamily	9	123	5.8e-05	3.4e-08
KAF2325348.1	PF00407.22	CL0209	Pathogenesis-related protein Bet v 1 family	4	149	0.018	1.8e-06
	PF13972.9	n/a	Bacterial transcriptional repressor	80	149	0.11	1.2e-05
KAF2325349.1	PF00407.22	CL0209	Pathogenesis-related protein Bet v 1 family	2	50	1.5e-06	7.7e-11
KAF2325353.1	PF14223.9	CL0523	gag-polypeptide of LTR copia-type	64	181	5.6e-14	5.7e-18
	PF13961.9	CL0523	Domain of unknown function (DUF4219)	15	41	2e-12	2.1e-16
KAF2325535.1	PF14223.9	CL0523	gag-polypeptide of LTR copia-type	56	139	2e-12	2.1e-16
	PF13961.9	CL0523	Domain of unknown function (DUF4219)	7	33	3.6e-11	3.6e-15
KAJ9135767.1	PF00407.22	CL0209	Pathogenesis-related protein Bet v 1 family	2	150	8.5e-47	4.4e-51
KAJ9135768.1	PF00407.22	CL0209	Pathogenesis-related protein Bet v 1 family	2	150	4.1e-48	2.1e-52
KAJ9140280.1	PF05691.15	CL0058	Raffinose synthase or seed imbibition protein Sip1	1	288	9.3e-77	4.7e-81
	PF05691.15	CL0058	Raffinose synthase or seed imbibition protein Sip1	296	513	3.1e-60	1.6e-64
KAJ9141004.1	PF04724.16	n/a	Glycosyltransferase family 17	12	345	9.7e-157	5e-161
KAJ9145735.1	PF13757.9	n/a	Vault protein inter-alpha-trypsin domain	38	111	0.15	7.4e-06
KAJ9147280.1	PF00407.22	CL0209	Pathogenesis-related protein Bet v 1 family	3	79	1.4e-08	6.9e-13
KAJ9153087.1	PF00407.22	CL0209	Pathogenesis-related protein Bet v 1 family	23	125	1.1e-21	5.6e-26
KAJ9153090.1	PF00407.22	CL0209	Pathogenesis-related protein Bet v 1 family	4	93	1.6e-29	8.4e-34
	PF00407.22	CL0209	Pathogenesis-related protein Bet v 1 family	92	135	5.5e-07	2.8e-11
KAJ9153092.1	PF00407.22	CL0209	Pathogenesis-related protein Bet v 1 family	1	90	4.1e-20	2.1e-24
KAJ9154615.1	PF05691.15	CL0058	Raffinose synthase or seed imbibition protein Sip1	27	477	8.1e-150	4.1e-154
	PF05691.15	CL0058	Raffinose synthase or seed imbibition protein Sip1	473	706	2.2e-93	1.1e-97
KAJ9162615.1	PF00407.22	n/a	Pathogenesis-related protein Bet v 1 family	8	40	800	0.041
	PF00407.22	CL0209	Pathogenesis-related protein Bet v 1 family	37	137	0.00086	4.4e-08
KAJ9166950.1	PF00407.22	CL0209	Pathogenesis-related protein Bet v 1 family	2	150	6.3e-43	3.2e-47
KAJ9166952.1	PF00407.22	CL0209	Pathogenesis-related protein Bet v 1 family	16	163	3.7e-45	1.9e-49
KAJ9166956.1	PF00407.22	CL0209	Pathogenesis-related protein Bet v 1 family	11	151	1.1e-41	5.4e-46
KAJ9172075.1	PF00407.22	CL0209	Pathogenesis-related protein Bet v 1 family	2	161	1.2e-34	5.9e-39
KAJ9177020.1	PF00407.22	CL0209	Pathogenesis-related protein Bet v 1 family	4	75	0.0016	8e-08
KAJ9181101.1	PF05691.15	CL0058	Raffinose synthase or seed imbibition protein Sip1	2	549	2.6e-212	1.3e-216
KAJ9181860.1	PF00407.22	CL0209	Pathogenesis-related protein Bet v 1 family	1	69	1e-07	5.2e-12
KAJ9181862.1	PF00407.22	CL0209	Pathogenesis-related protein Bet v 1 family	1	147	3.2e-18	1.7e-22
KAJ9184224.1	PF05691.15	CL0058	Raffinose synthase or seed imbibition protein Sip1	3	595	3.4e-218	1.8e-222
KAJ9184783.1	PF05691.15	CL0058	Raffinose synthase or seed imbibition protein Sip1	1	599	7.3e-277	3.7e-281
KAJ9187624.1	PF00407.22	CL0209	Pathogenesis-related protein Bet v 1 family	2	153	6.7e-40	3.4e-44
XP_021635819.1	PF00407.22	CL0209	Pathogenesis-related protein Bet v 1 family	5	151	1.3e-08	6.4e-13
XP_021635821.2	PF00407.22	CL0209	Pathogenesis-related protein Bet v 1 family	2	112	4.2e-25	2.1e-29
XP_021636372.2	PF00407.22	CL0209	Pathogenesis-related protein Bet v 1 family	5	150	3.4e-29	1.7e-33
XP_021637132.2	PF00407.22	CL0209	Pathogenesis-related protein Bet v 1 family	1	155	2.8e-24	1.4e-28
XP_021637144.2	PF00407.22	CL0209	Pathogenesis-related protein Bet v 1 family	1	155	2.2e-23	1.1e-27
XP_021637193.2	PF00407.22	CL0209	Pathogenesis-related protein Bet v 1 family	1	155	2.3e-21	1.2e-25
XP_021637260.2	PF00407.22	CL0209	Pathogenesis-related protein Bet v 1 family	1	155	3.5e-30	1.8e-34
XP_021637270.2	PF00407.22	CL0209	Pathogenesis-related protein Bet v 1 family	1	155	2.2e-26	1.1e-30
XP_021637271.1	PF00407.22	CL0209	Pathogenesis-related protein Bet v 1 family	1	155	1.7e-27	8.6e-32
XP_021637290.2	PF00407.22	CL0209	Pathogenesis-related protein Bet v 1 family	1	155	3.7e-28	1.9e-32
XP_021640759.2	PF04724.16	n/a	Glycosyltransferase family 17	12	361	1.6e-177	8.1e-182
XP_021642474.2	PF00407.22	CL0209	Pathogenesis-related protein Bet v 1 family	2	149	1.2e-49	6.3e-54
XP_021642485.2	PF00407.22	CL0209	Pathogenesis-related protein Bet v 1 family	2	152	8.5e-53	4.3e-57
XP_021646222.2	PF04724.16	n/a	Glycosyltransferase family 17	43	390	4.3e-183	2.2e-187
XP_021646512.2	PF00407.22	CL0209	Pathogenesis-related protein Bet v 1 family	2	150	5.2e-47	5.3e-51
	PF00407.22	CL0209	Pathogenesis-related protein Bet v 1 family	196	344	1e-45	1e-49
XP_021646522.2	PF00407.22	CL0209	Pathogenesis-related protein Bet v 1 family	2	151	6.8e-47	3.5e-51
XP_021649506.2	PF05691.15	CL0058	Raffinose synthase or seed imbibition protein Sip1	28	771	0	0
XP_021652460.2	PF00407.22	CL0209	Pathogenesis-related protein Bet v 1 family	2	149	2.6e-45	1.3e-49
XP_021654613.2	PF05691.15	CL0058	Raffinose synthase or seed imbibition protein Sip1	24	847	0	0
XP_021655969.2	PF05691.15	CL0058	Raffinose synthase or seed imbibition protein Sip1	24	764	0	0
XP_021657205.2	PF00407.22	CL0209	Pathogenesis-related protein Bet v 1 family	2	150	4.7e-45	2.4e-49
XP_021657415.2	PF04724.16	n/a	Glycosyltransferase family 17	43	390	9.2e-182	4.7e-186
XP_021658364.1	PF00407.22	CL0209	Pathogenesis-related protein Bet v 1 family	4	149	1.3e-05	6.8e-10
XP_021658365.1	55961		Bet v1-like superfamily	10	129	3.9e-05	2.6e-08
XP_021658490.2	PF04724.16	n/a	Glycosyltransferase family 17	38	385	5.7e-183	2.9e-187
XP_021658491.2	PF04724.16	n/a	Glycosyltransferase family 17	37	384	5.6e-183	2.9e-187
XP_021660170.1	PF00407.22	CL0209	Pathogenesis-related protein Bet v 1 family	4	151	4.4e-05	2.3e-09
XP_021660171.1	PF00407.22	CL0209	Pathogenesis-related protein Bet v 1 family	4	151	2.3e-05	1.2e-09
XP_021661642.2	PF00407.22	CL0209	Pathogenesis-related protein Bet v 1 family	20	167	5.5e-43	2.8e-47
XP_021663463.2	PF05691.15	CL0058	Raffinose synthase or seed imbibition protein Sip1	78	830	0	0
XP_021663464.2	PF05691.15	CL0058	Raffinose synthase or seed imbibition protein Sip1	7	759	0	0
XP_021663662.2	PF00407.22	CL0209	Pathogenesis-related protein Bet v 1 family	2	150	5.5e-43	2.8e-47
XP_021665780.1	PF00407.22	CL0209	Pathogenesis-related protein Bet v 1 family	21	172	1e-39	5.2e-44
XP_021666835.2	PF05691.15	CL0058	Raffinose synthase or seed imbibition protein Sip1	71	789	2.6e-262	1.3e-266
XP_021673893.2	PF05691.15	CL0058	Raffinose synthase or seed imbibition protein Sip1	7	758	0	0
XP_021674161.1	PF00407.22	CL0209	Pathogenesis-related protein Bet v 1 family	1	155	8.1e-22	4.1e-26
XP_021674180.1	PF00407.22	CL0209	Pathogenesis-related protein Bet v 1 family	1	158	3.6e-15	1.8e-19
XP_021674182.1	PF00407.22	CL0209	Pathogenesis-related protein Bet v 1 family	1	155	4.7e-27	2.4e-31
XP_021674183.2	PF00407.22	CL0209	Pathogenesis-related protein Bet v 1 family	1	155	4.9e-20	2.5e-24
XP_021674185.2	PF00407.22	CL0209	Pathogenesis-related protein Bet v 1 family	1	155	9.8e-29	5e-33
XP_021674186.1	PF00407.22	CL0209	Pathogenesis-related protein Bet v 1 family	1	155	3.1e-20	1.6e-24
XP_021674187.1	PF00407.22	CL0209	Pathogenesis-related protein Bet v 1 family	1	155	3.3e-24	1.7e-28
XP_021674189.1	PF00407.22	CL0209	Pathogenesis-related protein Bet v 1 family	1	155	1.8e-20	9.2e-25
XP_021674190.2	PF00407.22	CL0209	Pathogenesis-related protein Bet v 1 family	1	155	5.3e-26	2.7e-30
XP_021674191.1	PF00407.22	CL0209	Pathogenesis-related protein Bet v 1 family	1	155	5.5e-24	2.8e-28
XP_021674287.1	PF00407.22	CL0209	Pathogenesis-related protein Bet v 1 family	1	161	2.8e-19	1.4e-23
XP_021679651.1	55961		Bet v1-like superfamily	84	146	0.00021	1.7e-07
XP_021679695.1	55961		Bet v1-like superfamily	24	164	0.0001	3.4e-08
XP_021679696.2	PF00407.22	CL0209	Pathogenesis-related protein Bet v 1 family	7	147	3.6e-06	1.8e-10
XP_021684606.2	PF00407.22	CL0209	Pathogenesis-related protein Bet v 1 family	1	152	5.5e-12	2.8e-16
XP_021687169.2	PF00407.22	CL0209	Pathogenesis-related protein Bet v 1 family	2	151	3.9e-51	2e-55
XP_021687171.2	PF00407.22	CL0209	Pathogenesis-related protein Bet v 1 family	2	150	1e-39	5.3e-44
XP_021687172.2	PF00407.22	CL0209	Pathogenesis-related protein Bet v 1 family	4	152	4.9e-50	2.5e-54
XP_021688407.2	PF14223.9	CL0523	gag-polypeptide of LTR copia-type	63	205	2e-26	2e-30
	PF13961.9	CL0523	Domain of unknown function (DUF4219)	14	40	7.1e-10	7.2e-14
XP_021689213.2	PF00407.22	CL0209	Pathogenesis-related protein Bet v 1 family	1	153	3.8e-22	2e-26
XP_021690978.2	PF05691.15	CL0058	Raffinose synthase or seed imbibition protein Sip1	8	739	1.1e-262	5.6e-267
XP_021691777.2	PF04724.16	n/a	Glycosyltransferase family 17	38	385	2.8e-183	1.4e-187
XP_021691778.2	PF04724.16	n/a	Glycosyltransferase family 17	37	384	2.8e-183	1.4e-187
XP_057986158.1	PF00407.22	CL0209	Pathogenesis-related protein Bet v 1 family	8	149	4.5e-06	2.3e-10
XP_057986556.1	PF14223.9	CL0523	gag-polypeptide of LTR copia-type	64	206	2.9e-26	2.9e-30
	PF13961.9	CL0523	Domain of unknown function (DUF4219)	15	41	2.5e-13	2.6e-17
XP_057986570.1	PF00407.22	CL0209	Pathogenesis-related protein Bet v 1 family	5	104	2.2e-14	1.1e-18
XP_057986571.1	PF00407.22	CL0209	Pathogenesis-related protein Bet v 1 family	2	149	8.7e-46	4.5e-50
XP_057986572.1	PF00407.22	CL0209	Pathogenesis-related protein Bet v 1 family	11	159	3.4e-42	1.7e-46
XP_057986573.1	PF00407.22	CL0209	Pathogenesis-related protein Bet v 1 family	2	138	9.4e-42	4.8e-46
XP_057989011.1	PF18701.4	n/a	Family of unknown function (DUF5641)	99	178	0.018	9.1e-07
XP_057990249.1	PF14223.9	CL0523	gag-polypeptide of LTR copia-type	64	206	4.1e-29	4.2e-33
	PF13961.9	CL0523	Domain of unknown function (DUF4219)	15	41	1.5e-10	1.5e-14
XP_057990611.1	PF14223.9	CL0523	gag-polypeptide of LTR copia-type	63	205	3.6e-25	3.6e-29
	PF13961.9	CL0523	Domain of unknown function (DUF4219)	14	40	1.4e-11	1.4e-15
XP_057992288.1	PF00407.22	CL0209	Pathogenesis-related protein Bet v 1 family	1	155	7.6e-21	3.8e-25
XP_057992367.1	PF00407.22	CL0209	Pathogenesis-related protein Bet v 1 family	1	155	8.2e-20	4.2e-24
XP_057992449.1	PF05691.15	CL0058	Raffinose synthase or seed imbibition protein Sip1	1	693	0	0
XP_057992527.1	PF00407.22	CL0209	Pathogenesis-related protein Bet v 1 family	1	155	1.2e-28	5.9e-33
XP_057992532.1	PF00407.22	CL0209	Pathogenesis-related protein Bet v 1 family	1	155	9.5e-24	4.9e-28
XP_057992579.1	PF00407.22	CL0209	Pathogenesis-related protein Bet v 1 family	1	155	4.7e-29	2.4e-33
XP_057992580.1	PF00407.22	CL0209	Pathogenesis-related protein Bet v 1 family	1	146	2.9e-27	1.5e-31
XP_057993003.1	PF00407.22	CL0209	Pathogenesis-related protein Bet v 1 family	1	157	2.6e-21	1.3e-25
XP_057993099.1	PF00407.22	CL0209	Pathogenesis-related protein Bet v 1 family	2	50	1.8e-07	9.2e-12
	PF00407.22	CL0209	Pathogenesis-related protein Bet v 1 family	46	136	1.1e-22	5.6e-27
XP_057993101.1	PF00407.22	CL0209	Pathogenesis-related protein Bet v 1 family	2	150	3.1e-42	1.6e-46
XP_057994816.1	PF00407.22	n/a	Pathogenesis-related protein Bet v 1 family	4	100	0.013	6.8e-07
XP_057995000.1	PF14223.9	CL0523	gag-polypeptide of LTR copia-type	64	160	4.8e-14	4.9e-18
	PF13961.9	CL0523	Domain of unknown function (DUF4219)	15	41	8.1e-11	8.3e-15
XP_057996617.1	PF00892.23	CL0184	EamA-like transporter family	149	278	7.3e-09	3.7e-13
	PF00892.23	CL0184	EamA-like transporter family	284	438	2.3e-13	1.2e-17
XP_057998313.1	PF14223.9	CL0523	gag-polypeptide of LTR copia-type	67	209	1.8e-28	1.8e-32
	PF13961.9	CL0523	Domain of unknown function (DUF4219)	18	44	2.6e-12	2.6e-16
XP_058000296.1	PF00407.22	CL0209	Pathogenesis-related protein Bet v 1 family	1	154	2.6e-10	1.3e-14
XP_058005419.1	PF14223.9	CL0523	gag-polypeptide of LTR copia-type	64	198	5.6e-23	5.7e-27
	PF13961.9	CL0523	Domain of unknown function (DUF4219)	15	41	1.4e-10	1.4e-14
XP_058008938.1	PF05691.15	CL0058	Raffinose synthase or seed imbibition protein Sip1	78	839	0	0
XP_058008939.1	PF05691.15	CL0058	Raffinose synthase or seed imbibition protein Sip1	7	768	0	0

## Sheet: Table S5 PR-10 Homologs
Table S5 The PR-10 homologous proteins identified in rubber tree genomes
	Accession	Name	Rubber tree clone	Reference	Sequence
1	KAF2283481.1	hypothetical protein GH714_010458	GT-1	Liu et al. 2020	MTGALQSIHVCRYMNQLPHLAERSEEIYKIIINDLEMTLTKALTMESQMLTGEESDKMNIKRSRGDLDEIIDIQPTNTLTPFNIESLGFDLDPLGIVHPKAEMTFVTANCGVKVLIKSQPDAFWSKVQESKNSFPAAAPDIYKSITDDARTPGKREVEYGSAVLNFKKSIEQITENSQENFTYKVDEGDIPRQYNFNGFRAAILYPNDKWVEWTWSYNYDQAKKDLALRFDALFAKIAVETLAKLDNHIQKP
2	KAF2285606.1	hypothetical protein GH714_005749	GT-1	Liu et al. 2020	MICEGEDKGEETLPEEDTDAKTCEGSAALVILSHGSWELPILSILFNQIAMTFSFQPLKIIGKLTKSNDASDVKSANASDVSSHDGSSKIAMEITEAIDDVNLLTTVKVIKGDPKDYQSFKAIVQATLKW
3	KAF2285952.1	hypothetical protein GH714_009151	GT-1	Liu et al. 2020	MTKEVKTQAKIGVGLDIVWKALAKDLKSTIPSMIPNLVKDADVIEVMVALVQSISSTLALKEKVSEFDESLHRIALEVIEGGHLNLGFSYYNTIFQLTATEEGETLIEVTVAYDSEIDDDTLPLKTTFYVSFHQEPGKLFGQCWFLDVFH
4	KAF2285953.1	hypothetical protein GH714_009156	GT-1	Liu et al. 2020	MTKEVKTQAKIGVGLDIVWKALAKDLKSTIPSMIPNLVKDADVIEVMVALCTVYLFNFGPDIKTMTYQKEKVSEFDESLHRIALEVIEGGHLNLGFSYYNTIFQLTATEEGETLIEVTVAYDSEIDDDTLPLKTTSTLAFIKNLENYLVNAGS
5	KAF2289126.1	hypothetical protein GH714_029022	GT-1	Liu et al. 2020	MGVVSYELVVNSPIPPAKLYKALVLDSDILLPKIMPQAIKSVEILEGDGGPGTIKKVTFGEGSQFKYSKHKIEAIDKENLKFRHSVIEGDMLMNVIEKITYEIKFEQSPDGGCICKESSSYYTIGDFELNKDQLKAGKEKALGMFKAVEAYLLANPDAY
6	KAF2289127.1	hypothetical protein GH714_029025	GT-1	Liu et al. 2020	MGVVSYEMVVNSSVPPAKLYKASVLDAEVLLPKLVPQAIKSSQFKYMKHKVDAIDKENFTFSHTVFEGDMLMNAIEKITYDIKFEQSPDGGSICKEGCKYYTIGDYELNIEQLKAAKERRLGLFNAIEAYILANPDTF
7	KAF2289129.1	hypothetical protein GH714_029033	GT-1	Liu et al. 2020	MGVLTYETEVATGIPPTKMFKVFVLDADNIIPQILPQAIKSIEILEGNGGPGTIKKTTFAEGNEFKYVKNKIEAIDKDNFTYSYTSIEGEPWIDTLEKVYYEVKIVPSADGGSICKTTSKYYSKVIVRSMKPLSRLVKKKSWECSRLLKPISWQILVPTTKNPIIIVGS
8	KAF2289131.1	hypothetical protein GH714_029045	GT-1	Liu et al. 2020	MGVLTYEAEVATGIPPTKMFKVFVLDADNIIPKILPQAIKSIEILEGNGGPGTIKKTTFAEGSEFKYVKNKIEAIDKDTFTYSYSSIEGEPWIDTLEKIYYEVKIVPSADGDPFARPQANTTQRVMLRSMKLLSRPVKKKSWQCSRLLKPTSWQILMPTTKRIPLSDREICSIPVFRLLCLKLIDYAFLYSTFSLANLATMGVFTYEEEVTSTVPAYRLFKAIALESDIIIPKVAPHAIKSSEIIEGDGGPGSIKKITFAEGSQFKYVKHKIEKLDKESFTYGYTIIDGDALAHTLEKISYETKFVPTPDGGCICKGISKYYTKGDFEIKEEDIKVGKEKARGMFKAIEAYLLANPDA
9	KAF2289133.1	hypothetical protein GH714_029049	GT-1	Liu et al. 2020	MGVSTFTQEYTSPVAPSRMFKALILDSNILIPKLLPEFIKSVQVIQGGEGAGTIEQVNFTEASDLKYVKNRIEELDKDNLVCKYTLIEGDPLGDKLDSIAYEVKFEAASDGGSICKITSNYITIGEFSIEEEAIKDGKDKALGIYKVVEAYLLENPHVYA
10	KAF2289239.1	hypothetical protein GH714_031893	GT-1	Liu et al. 2020	MVVGYCNGLLLCTTGNKGCATIDSNLKFKVVRIPLDDLIAKCEFAVEVFSSETGQSPDSVVSSPKPIYWSIRPTNAVVYNGLLRWMTRGNEIVVYDSYSDRVVLLVEKPKKAYKIHGSELSHVKERIDAIDKENLTYDYSVIGGDPALLNKALDKISFQIKVESSPDGGSIFKRSSKSYTIDGAEVNEEEIKAGQEKAMEAFVGIFRAFEAYILANPDV
11	KAF2290293.1	hypothetical protein GH714_008583	GT-1	Liu et al. 2020	MAFVTANAGVKVNIKSQPDAFWTHIQLSTNWFRVAVPDLYTSIVLPDPSAVRTVTYGQSSQNIKSSTERITENSQAKLTYTVTAGDILQKYKVNTFQATILYPNDKWVEWNWTYNYLPEDQKNVIDLDADIAEIAAKTLAKLDNYLKKQ
12	KAF2295410.1	hypothetical protein GH714_032799	GT-1	Liu et al. 2020	MAQLAQLSKLERQIGIKTTPDKFYSFFKNNMPRFPQMFQSNIKSFEVVGGGEVKTGSITSWKYCLDGSPVMGGKVRFETMDDARKTFVFDVVEGDVLKVYKSFKAKVEIGSDCVKWTLEYEKTNNDIPNPDAYLGLAAKISKGIDVHLCQ
13	KAF2297101.1	hypothetical protein GH714_017231	GT-1	Liu et al. 2020	MALKGKLETVLDLKSSREKFLSLWKEQADEAPNLTPTKYSRSSCPRRKEQAHQVPNHSPTNIQGVHVLEGDWVTPGSIKVWNYTIDGRAEVFKEKIELDEEKKVLTITDLEGDVFKIYKVYTAIWELTPRGQGSFAKLTLEYENLNDNVPVPHNYMDLVISMTKDIDRKNLQGINERIYAGTVQSFQIK
14	KAF2297105.1	hypothetical protein GH714_017409	GT-1	Liu et al. 2020	MALKGKLETVLDLKSSPEKFLSLWKEQAYQVPNLTSTNIQGVHVLEGDWVTPGSIKVWNYTIDGKAEVFQEKIELDEEKKIVRIIGLEGDVLKIYRVCTGTWELTPKDQGSLAKLTLEFEKVNENVPVPHNYMDFVISMTKDIDEGISK
15	KAF2297107.1	hypothetical protein GH714_017469	GT-1	Liu et al. 2020	MALKGKLESVLELKSSPEKFLNPWKEQAHQVPNHSPTNIQGVHVHEGDWVTAGSIKVWNYTIDGRAEVFKEKIVFDDEKKILSIVGLEGDLFKIYKVYTVSWELKPKSQGSLAKVTL
16	KAF2302498.1	hypothetical protein GH714_036578	GT-1	Liu et al. 2020	MATAIPPTKMFKVFVLEADTAIPKILPQVVKNVEIIEGNGGPGTIKKTSFAEDREVKYIKTQIDATDKDNFTHCYSAIGGDPWMDALEKVSYEIKMVSSSDGGSIIKTTTKLPKGKW
17	KAF2303956.1	hypothetical protein GH714_025130	GT-1	Liu et al. 2020	MRRIAGKETVVTLVSRIASTSHGSQFKYSKHKIEAIDKENLKFSHSVIEGDMLVIEKITYDIKFEQSPDGGCICKESSNYYTFGDFELNKDQLIKAGKYKALGMFKAVEAYLLANPDAC
18	KAF2305512.1	hypothetical protein GH714_006086	GT-1	Liu et al. 2020	MSLKGKLETVLELKATPEQYFNVLAKQAHHIPNHTPSNIQAVQVHEGDWETAGSIKIWNYTTPDGKAEILKEQVELDEENKKIVFVGLEGDVMKSYKVFKPSYSLAPKGKGCLATCVIEYEKLNENVPTPHIYMDFMTGIAKEIDAGLVGAK
19	KAF2305523.1	hypothetical protein GH714_006185	GT-1	Liu et al. 2020	MSLKGKLETVLELKATPEQFFNVLAKQAHQIPNHTPSNIQAVQVHEGDWETGGSIKIWNYTTPDGKAEIFKEQVELDEVNKKIVLVGLEGDVMKSYKVYKASYSLAPKGQGCLATCVIEYEKLNENVPTPTSTWIS
20	KAF2305524.1	hypothetical protein GH714_006188	GT-1	Liu et al. 2020	MSLKGKLETVFELKATPEQYFNVWAKQAHQIPNHTPSNIQAVQVHEGDWETAGSIKIWNYTTPDGKAEILKEQVELDEENKKIVFVVLEGDMMKSYKVFKSSYSLAPKGQGCLATCVMEYEKLKERPHSTYLHGSHDCVSLALPLHQIKVILFIDTRKTTMSLKGKLETVLILKATPEQFFNVWAKQAHQIPNHTPSNIQAVQVHEDGKAEIFKEQVELDEVNKKIVLVGLEGDVMKSYKVFKPFFSYTKGPGLFGDLCY
21	KAF2305525.1	hypothetical protein GH714_006189	GT-1	Liu et al. 2020	MSLKGKLETVLELKATPEQYFNVLAKQAHHIPNHTPSNIQAVQVHEGDWETAGSIKIWNYTTPAEILKEQVELDEENKKIVFVGLEGDVMKSYKVFKPSYSLAPKGKGCLATCVIEYEKLNENVPTPHIYMDFMTGIAKEIDAGLVGAK
22	KAF2305530.1	hypothetical protein GH714_006219	GT-1	Liu et al. 2020	MNLFGKLEVDEEANAPADHFHEVFSCRPHMYLIRPEKIQGCDLHEGEWGREGTVICWNYSHDGSPKVAKQLIEAIDDVNFSTTFKVIEGDLLNDYKSFKATVQATPKGEGSLVHWTFEY
23	KAF2305531.1	hypothetical protein GH714_006265	GT-1	Liu et al. 2020	MAQIEKLEVQTEIKSSAAKFYEILRSKAYLIPKICPDYVKDIQALQGDWDSVGSVRLWTYVADEQSRTITFNILEGEIMKHYKTYKPIVQVTTIGPGSLAKWSIEYEKKNEDIPPPHKYMEFLANFNKAVDAYLLTNKA
24	KAF2305532.1	hypothetical protein GH714_006268	GT-1	Liu et al. 2020	MALVGKLETEIEVKSSAEKFSAHTEQKHILSPKLIMRIYMALRSMKVICTPQAQSSRNFNLDGKVHTVKGRIHVDEEKKSVTSVTVEGEILKNYKSVNVTIQVIPKGEGSLVKWIWEYEKVSLDIPDPKKFQDLAINVTKDVDAYATSA
25	KAF2305533.1	hypothetical protein GH714_006275	GT-1	Liu et al. 2020	MALVGKLETEIEVKSSAEKFFSTYRAKAHIVPKTHHENLLSVEVHEGDLYSSGSIKQWTFNLDGKVHTLKGKIHVDEEKKSVTSVTVEGEILNNYKSFNVTIQVIPKNEGSLVKWIWEYEKVSLDIPDPKKFQDLAINVT
26	KAF2306723.1	hypothetical protein GH714_020854	GT-1	Liu et al. 2020	MGVPATMVWDAYRGLVLGRLVDQLLGDDIGKVEVVQGDGSVVTLWSSTYLKEQLGIKLWSSAYLILDIKAMISLPSSYLAKRDYTYEFPWQDKHEGYSFATHLIVNPGTLCNWVILLGAPGIGYLKELFTKIDDDNRVKETEVIEGGCKDLGFDLFHICLEIIEKDAQSSIIMSTIEYNMDDTKAELASFVSIKQIEIIAETLGKYLIEKKSTT
27	KAF2306724.1	hypothetical protein GH714_020857	GT-1	Liu et al. 2020	MRGQQSVETPVGVPATIVWDAYRGLELGRLVDQLLGDVIGKVEVVQGDGGVGTIIKLTFPPGTPGIGYLKEIFTKIDDDNRVKETELIEGGYKDLGFDIFRCRLEIIEKDAKSSIIRSTVEYEIDDTKPELASFVSIKHFELMAETIGKYLTDKKSIK
28	KAF2306954.1	hypothetical protein GH714_022726	GT-1	Liu et al. 2020	MATAIPPTKMFKVFVLEADTAIPKILPQVVKNVEIIEGNGGPGTIKKTSFAEDREVKYIKTQIDATDKDNFTHCYSAIGGDPWMDALEKVSYEIKMVSSSDGGSIIKTTTKHYPKENGEIDEDQIKIGAEKALALFKAVEAYLLANPDAYN
29	KAF2308301.1	hypothetical protein GH714_039926	GT-1	Liu et al. 2020	MGVILYEGQVASKVPPAKLFKKFVLESLTLLPKVLPQALESVVNLQGDGGPGTIRQVHFSNGSFVKETVDAIDKENFIFDYSVIEGDRSFMSKELEKICFQIKIEASPDGGSICKRSSKSYAREGVDVNEEEIKAAQEKIMEAFVGIFKNGLSINQSSCSPTCSFLCFLFLLFSRIMGVAAYDLEVTSPVPPAKLFKAFVLDNDDLIQKVIPQAISNVEILEGDGGPGTVRKVTFGEGKYITERTRRYIFYPPICVTIVNICMPVTNLNNPSFAGSQFKYVKHRIEEIDKENLIYRYSVIEGDALMNVLEKISNEIKFEASADGGSICKNNSTYFTIGDFELKQEQIKAGKEKSLEIFKAVEAYLLENPDTYN
30	KAF2309849.1	hypothetical protein GH714_005365	GT-1	Liu et al. 2020	MACEIASAGGVTRKMEMASETEGKGEVTVMIKSQPDVLWSAIRTSTIMFPVAIPDLYTSITPNPKNSEERQVTYGPSSPNIKSSTEVITENTEEVFIYRVTGGDIPSKYHVHDFKAIISYPIMQRMSWTWTYRYSPDHQTSASKLNADMADIAKQTLEKLDNFSELKVLKLNCMDDLNAYIFTA
31	KAF2313849.1	hypothetical protein GH714_018308	GT-1	Liu et al. 2020	MVVSTFTQEYTSPVAPSRMFKALILDSNILIPKLLPQFIKSVDVIQGSEGTGTIEQVNFTEASDLKYVKNRIEELDKDNLVCKYTLIEGDPLGDKLDSIAYEVKFEAAMMEAQFARSQAIILLSEILP
32	KAF2313850.1	hypothetical protein GH714_018310	GT-1	Liu et al. 2020	MAVVTFTDEFTSSVPSKKLFTALILDADNLIPKLMPQAFKSIETIQGNGGPGSIKKMTFAEGHQVKHVKNRIDAIDPENFSYTYSLVDGHGLLDKLETVLYEVQFLPGPDGGSINKMKSTYHTKGDVVLSDEEIKAGKEKALGMYKAVEGYLLQNPDAYA
33	KAF2313851.1	hypothetical protein GH714_018323	GT-1	Liu et al. 2020	MGVVTNQTEFPSAIPPAKLFKVFLLDAHKTIPKIVPQAIKSIEIIEGDGGSGSIKKTTFAEGKDIKYIKHKVDFVDKDNFIYNYTAIEADPWLEGLEKVSYETQIVPSPDGGSISKCTTKYYPKGDSKIDVDKSRRAN
34	KAF2313852.1	hypothetical protein GH714_018330	GT-1	Liu et al. 2020	MFKVFVLEADTAIPSIVPQAVKSVEIIEGNGGPGTIKKTTFAEGKEYKYIKTKVEAVDKDNFKNSYSIIEAEPKLDVIEKISYEIEIVASPDGGSIIKSTSKYFPKGNSQINEEQVKTGAEKALGLFKAVEAYLLANPDAYN
35	KAF2313853.1	hypothetical protein GH714_018332	GT-1	Liu et al. 2020	MGVVTLEKEITVAILPKTFKVFVLESDTAIPSILPQAVKTVEIIEGNGGPGTIKKITLEKVVKNVEIIEGNGGPGTIKKTSFAEGREVKYIKTQIDATDKDNFTHCYSAIGGDPWMDALEKVSYEIKMVSSSDGGSIIKTTTKYYPKENGEINEDQIKIGAEKGLALFKAVEAYLLANPDAYN
36	KAF2313854.1	hypothetical protein GH714_018337	GT-1	Liu et al. 2020	MGVVTYELEVASPVPPAKLFKAFVLDSDNLIQKVIPKAISNVEILEGDGRPGTVRKSLSRKASSQFKYSKHKIEAIDKKNLKFSHSVIEGDMLMNVIEKITYYIKFQQSPDGGCICKESSNYHTIGDFKLNKDQLKAGKEKALGMFKAVEAYLLANPDAC
37	KAF2313856.1	hypothetical protein GH714_018352	GT-1	Liu et al. 2020	MFKVFVLEADTAIPKILPQVVKNVEILEGNGGPGTIKKTSFAEGREVKYVKTQIDATDKDNFTHCYSAIGGDPWMDALEKVSYEIKMVSSSDGGSIIKTTTKYYPKENGEINEDQIKIGAEKALALFKAVEAYLLANPDAYN
38	KAF2313857.1	hypothetical protein GH714_018362	GT-1	Liu et al. 2020	MGVLTFEREMATTIPPTKMFKVFVLEADTAIPKILPQVVKNVEIIEGNGGPGTIKRTSFAEGREVKYIKTQIDATDKDNFTHCYSAIGGDPWMDALEKVSYEIKMVSSSDGGSIIKTTTKYYPKENGEINEDQIKIGAEKGLALFKAVEAYLLANPDAYN
39	KAF2313858.1	hypothetical protein GH714_018366	GT-1	Liu et al. 2020	MNVLEQISNETKFEASAAGGSIFKNNSTYFTVGDLELEQEQIKAGKEKSLEIFKAILIPITRYSTVHVGAVALMFLFFSSCRKLPFHLLLINFCCSQFKYSKHKIEAIDKENLKFSHSVIEGDMLMNVIEKITYYIKFQQSPDGGCICKESSNYHTIGDFKLNKDQLKAGKEKALGMFKAVEAYLLANPDAC
40	KAF2313860.1	hypothetical protein GH714_018372	GT-1	Liu et al. 2020	MGVVTLEKEITVAIPPAKTFKVFVLESDTAIPSILPQAVKTVEIIEGNGGPGTIKKITFGEGGDFKYMKSKVEVVDKDTLTLLQCYWRKLLLRNKFFVLEADNAVPKNQINGFKPDS
41	KAF2313861.1	hypothetical protein GH714_018375	GT-1	Liu et al. 2020	MGVLTFQKETATAIPPAKMFKVFVLEADTAIPSIVPQAVKSVEIIEGNGGPGTIKKTTFAEVYKTKVEAVDKDNFKNSYSIIEAEPKLDVIEKISYEIEIVASPDGGSIIKSTSKYFPKGNSQINEEQVKTGAEKALGLFKAVEAYLLANPDAYN
42	KAF2313865.1	hypothetical protein GH714_018400	GT-1	Liu et al. 2020	MGVFIYSDEYTSPISPARLFKAWFLTLITLPKLMPQVVKSVEFAQVKHVKNRIDAIDPENFSYTYSLVDGHGLLDKLETVLYETSGQGPMAFEFDRDEAHGLERSKPLLLTNLQNPISNQVVRIISHGCLYFTQEYTSPVAPSRMFKALILDSNILIPKLLPQFIKSVDVIQGSEGTGTIEQVNFTEASDLKYVKNRIEELDKDNLVCKYTLIEEILWGTSLILLLMRSSLRQQ
43	KAF2316692.1	hypothetical protein GH714_042033	GT-1	Liu et al. 2020	MALKVKLETEVEVKVPADKAFSIFRSQIHQLPNIASHMVHKAEIHEGDWEAVGSIKSWTYTVEGNVLSLKEMVEKIDEENKSITYKVADGDALKLYKSMKVTIQATAKNDGNSFLKYIIDYEKVKENAPDPHPYLEFGARVIKQVETHLLKA
44	KAF2316693.1	hypothetical protein GH714_042034	GT-1	Liu et al. 2020	MAQIEKLGVQTQIKSSGDKFYENLRSKAYLIPKICSEIVKDIQVLQGDWETMGSVRLWTYVAGNCEKIKETVEAVDDKTRSITFKMLEGEIVNYYKTYKPTLQVTTMGQVTLAKWTVEYEKNDEHIPPPHRYLELLHNLNKAIDAYLPTSKA
45	KAF2316695.1	hypothetical protein GH714_042036	GT-1	Liu et al. 2020	MADDLKGKLETELELKSTPDQFFNFWKVQVHQAPDHTPANVQGVKVHEGDWETSGSIKIWDYTIDGKPGVFKERIEIDEENKIVKLIGLDGNVFKIYKVYNGIWHATPKGEGSLAKLTLEYEKLNETAPAPHIYMDFMINTPENSEPRRKWKIKCGKALFALRTSISKEFIDHVRDISSPKEVWETLERLFSKKIQQELDANEKISEARLRRFLIRGLKKEYTPFVTPFKDGQNSLQLKKVRQHKGAIIVTADNSAYPVAKEGVVKIGMDDKSMVKLNDVFHVPGLKRNLVSVSQITNSGKYVLFRPKDVKVLDNVKTISADVVTSGERKGSLCYVSRRSLCKEDKPN
46	KAF2316786.1	hypothetical protein GH714_042127	GT-1	Liu et al. 2020	MDGETSFSAIAPSVFDGENYQVWAVMMEAYMDPCERWENIFASNIPVVKEVEAIMDPTTFTVLQFAVSTTSIHTICIVSTRGWSGGIQSCDPSSWTRKMVWHWLVTFPWISAHYAVLNWVMPMKRDYFRNLTSFKEGKKRNHNANLRRLAYGLNYHFSDANNKVPNHTPTNIQGVDVHEGDWVTSGSIKVWKYTVEGRSEIFKEKIVLDDDKKTVTLIGLEGDLLKIYEVYNVIWQLTPKGQGSLAKLILEYEKLNENVPAPCIYLDFVTRIAKDIDE
47	KAF2316787.1	hypothetical protein GH714_042128	GT-1	Liu et al. 2020	MALKGNLETVLQLKSSPEKFLSVWKGQAHQVPNHTPTNIQGVDVHEGDWVTSGSIKVWKYTVEGKSEVFKEKVIVDDEKKTVTLIGLEGDVFKIYKVYNVIWQLTPKGQGSLATIILEYEKLNENVPAPDIYLDFVIRITKILMKESPTHKWKDTETG
48	KAF2316788.1	hypothetical protein GH714_042129	GT-1	Liu et al. 2020	MIKGQLETVVELKSTPEQFFKLWKSEVHQIPNHSPSNIQGVRVHEGVYDDKTAEGKAGVFKEKVEIDEENKIIKLIGLEGDVFKLYKVYNGIWHLTPKGQGSLAKLTLEYEKLNESVPAPHIYLDFMISLTTDIDAGLVQA
49	KAF2316789.1	hypothetical protein GH714_042130	GT-1	Liu et al. 2020	MAQADKLEADVELNAPADNFYKIFYSQAHHVPNASDSIHAVEVHEGDWETPGSTKLWKYTLEGNPEYFKEKADVDEANKTITFTAVEGHVLEQYKSYKAILRVIPTGDGGLVKICVEYEKLKADDPPPSKYLDILVSVVKDVDAHLVKA
50	KAF2316790.1	hypothetical protein GH714_042131	GT-1	Liu et al. 2020	MALTGKLETEVEVKVAADKAYGIFRSQTHQLPNIASDMIHNAEIHEGDWETPGSIKSWNYTIEGNVLSLKETIEKIDEENKSITYKVVDGDVLKLYKSMKVTIQVTAKNDGSSLMKVIIDYEKLKEDSPDPHPYLEFAAKANLEAAARGHGTYLCWHADRRHEAISEKEKNNNNKGIKGEPHARDVRMKLGVWPGRAPLK
51	KAF2316800.1	hypothetical protein GH714_042141	GT-1	Liu et al. 2020	MDGETSFSAIAPSVFDGENYQVWAVMMEAYMDACDRWEAVGEDYEIPPLLGNPTMAQIKNHKDKKTRKSKAKASLYATVSPTIFSRIMTLGSVKAVWDFLKEKYQGDERIRGMKNIFASNIPVVKEVEAIMDPTTFTVLQFAVSTTSIHTICIELGLMTLDAGLVSFISMFTVGFFQCLGEIIVLPLLNGMLGSVFPDCTWFGALMSIIGVKILESGGSPPSVPSHTPTNIQGVDVHEGDWVTSGSIKVWKYTVEGRSEIFKEKIVLDDDKKTVTLIGLEGDLLKIYEVYNVIWQLTPKGQGSLAKLILEYEKLNENVPAPRIYLDFVTRIAKV
52	KAF2316801.1	hypothetical protein GH714_042142	GT-1	Liu et al. 2020	MALKGNLETVLQLKSSPEKFLSVWKGQAHQVPNHTPTNIQGVDVHEGDWVTSGSIKVWKYTVEGKSEVFKEKVIVDDEKKTVTLFGLEGDVFKIYKVYNVIWQLTPKGQGSLATIILEYEKLNENVPAPDIYLDFVIRITKDIDEGISNA
53	KAF2316802.1	hypothetical protein GH714_042143	GT-1	Liu et al. 2020	MVFKEKVVADDEKKTVTLIDLEGVYDDKTAEGKAGVFKEKVEIDEENKIIKLIGLEGDVFKLYKVYNGIWHLTPKGQGSLAKLTLEYEKLNESVPAPHIYLDFMISLTTDIDAGLVQA
54	KAF2316803.1	hypothetical protein GH714_042144	GT-1	Liu et al. 2020	MAQADKLEADVELNAPADNFYKIFTAKHTMFPMPLIVFTQLRFMKEKADVDEANKTITFTAVEGHVLEQYKSYKAILRVIPTGDGGLVKICVEYEKLKADDPPPSKYLDILVSVVKDVDAHLVKA
55	KAF2316804.1	hypothetical protein GH714_042145	GT-1	Liu et al. 2020	MALTGKLETEVEVKVAADKAYGIFRSQTHQLPNIASDMIHNAEIHEEGNVLSLKETIEKIDEENKSITYKVVDGDANLEAVARGHGTYLCWHVDRRHEAISEKDKKNKGIKGEPHARDVRMKLELNDAADHFYKIFYSEAHHVPNASDSIHSVEDHEGDWETPGSTKLWKYTLGNPEFFKEKVDVDKVNKTITFTAVEGHVLEQYKSYKAILQVIPKGDGGLVKICVEYEKLKADDPPPSKYLDILVSVVKDVDAHLVKA
56	KAF2316805.1	hypothetical protein GH714_042146	GT-1	Liu et al. 2020	MALLGKLEADVEVNAPADQFHDVFSCRPHHVSIMSPEKIQGCELHEGEWGKEGTVVCWNYFHDGSPKIAKEIIEAIDDVNFSTTFKVVEGDLLKDYKSFKLIVQATPKEKGSLVHWTLEYEKINENTPDPNTLLEFVVHCSKDIAAHLTQAQKN
57	KAF2317532.1	hypothetical protein GH714_023995	GT-1	Liu et al. 2020	MFETFLVDSEILLPKILPHAIKSVRSELSHVKERIDAIDKKKLTYDYSVIGSDPALMNKALDKISFRIEVESCPDGGSIFKRSSKSYATDGAEVNEEEIKAGQEKAMEAFVGISRAFEAYILANPDAYYFI
58	KAF2317555.1	hypothetical protein GH714_024485	GT-1	Liu et al. 2020	MYLFILIAVFAEYNGDFMSVMADDMERLLTRYDEEPPLDFKIDHEDADLHLKIDAIDKENLTYDYSVMSGDPAIGVSFQIKVESCLMEDPSSSAAARVTLLMVLRRMKRKLRLDKKRPWKPL
59	KAF2325347.1	hypothetical protein GH714_026907	GT-1	Liu et al. 2020	MAFVTATAGVQVLIKSQPDTFWTKIQDSANSFPQAAPSLYTSILISGTGCAKSNSQNIKTSSELITENSLGKLAYTVTAGDILQKYDVNNFQAVIIHPNSEKWVGWTWTYNYLPENKARALQLDAEIAVIAVKTLTELDNYIQNKST
60	KAF2325348.1	hypothetical protein GH714_026939	GT-1	Liu et al. 2020	MAFVTATAGVQVLIKSLPDTFWTKIQDSANSFPEAAPNLYSSIAVSGTGYAKSSMAQILRISKTRLSLSLKNSRGKLAYTVTDGDILQKYKVKTFQAEIIYPNTGKWVEWIWTYNYLPEDKTRILELDEEIAVITVKTLAKLDSYIQNKLT
61	KAJ9135767.1	hypothetical protein P3X46_032910	MT/VB/25A 57/8	Cheng et al. 2023	MAQIEKLEVQTEIKSSAAKFYEILRSKAYLIPKICPDYVKDIQALQGDWDSVGSVRLWTYVAGNCETVKEKVESIDEQSRTITFNILEGEIMKHYKTYKPIVQVTTIGPGSLAKWSIEYEKKNEDIPPPHKYMEFLANFNKAVDAYLLANKA
62	KAJ9135768.1	hypothetical protein P3X46_032911	MT/VB/25A 57/8	Cheng et al. 2023	MALVGKLETEIEVKSSAEKFFSTYRAKAHIVPKTHHENLHGVEVHEGDLYSSGSIKQWTFNLDGKVQTVKGRIHVDEEKKSVTSVTVEGEILKKYKSFNVTIQVIPKGEGSLVKWIWEYEKVSLDIPDPKKFLDLAINVTKDVDAYATSA
63	KAJ9147280.1	hypothetical protein P3X46_029457	MT/VB/25A 57/8	Cheng et al. 2023	MPRFLHMFQSNIKSFEVVGGGEVKTGSILRWKYCLEGSPVMEANLKLEALDDARNIIMFDVVEGDALKLYKRFKGKPEIEKANNDTPNPDGYLDLTAKVSKGMDAHLCK
64	KAJ9153087.1	hypothetical protein P3X46_026571	MT/VB/25A 57/8	Cheng et al. 2023	MVQADKLEADVELNALLIISTKSSTAKHTMFPMPLIVFTQLRIMKEKLDVDKVNKTITFTTVEGHVLEQYKSYKAILQVIPKGDGGLVKICVECEKLKADDPPPSKYLDILVSVVKDVDAHLVKA
65	KAJ9153090.1	hypothetical protein P3X46_026574	MT/VB/25A 57/8	Cheng et al. 2023	MADDLKGQLETVVELKSTPEKFFKLWKSEVHQIPNHSPSNIQGVRVHEGDWETSGSIKIWDYTVEGKAGVFKEKVEIDEENKIIKLIGLEGDGQGSLAKLTLEYEKLNESVPAPHIYLDFMISLTTDIDAGLVQA
66	KAJ9162615.1	hypothetical protein P3X46_022374	MT/VB/25A 57/8	Cheng et al. 2023	MNGRWPPQSPLSKMFETFLLDSEILLPKILPHAIKSVRSELSHVKERIDAIDKKKLTYDYSVIGSDPALMNKALDKISFRIEVESCPDGGSIFKRSSKSYATDGAEVNEEEIKAGQEKAMEAFVGISRAFEAYILANPDAYYFI
67	KAJ9166950.1	hypothetical protein P3X46_021639	MT/VB/25A 57/8	Cheng et al. 2023	MALKGKLETLLELKSSPNKFLSLWKEQAHQVPNHAPTNIQGVHVHDDDWVTPDSIKVWRYTIDGRAEVFKEKIEFDEEKKIVTIIGLEGDVFKICKVLIVTWKLTPKGQGSLAKVTLEYEKLNENVHVPYKYLDFVISMTRDIDEGISKVKMEGYMYIYKDSFILSN
68	KAJ9166952.1	hypothetical protein P3X46_021641	MT/VB/25A 57/8	Cheng et al. 2023	MLQLLLSHLYFKKAMALEGKLETLLDLKSSPEKFLTLWKKQAYEVPNLTPTNIQGVHVLEGDWVTSGSIKVWNYTIDGKAEVFQEKIELDEEKNIVTLIGLEGDVFKIYKVYTVIWELTTKDQGSLAKLTLEYEKLNENVPVPDNYMDFWISVTKDIDEGISK
69	KAJ9166956.1	hypothetical protein P3X46_021645	MT/VB/25A 57/8	Cheng et al. 2023	MTMKLNLNDYAKCMHQSSPEKFLNLLKEQAHQVPNHSPTNIQGVHVHEGDWVTPGSIKVWNYTIDGRAEVFKEKIELDEKKVLTITDLEGDVFKIYKVYTAIWELTPRGQGSFAKLTLEYEKLNDNVPVPHKYIDLVISMTKDIDEGISKA
70	KAJ9172075.1	hypothetical protein P3X46_015362	MT/VB/25A 57/8	Cheng et al. 2023	MASSGKLDVEVHIKSSPDKFWNSIRDSTTLFPKAFPDQYKNIRVLEGDGKAPGSVRLFTYAEGSPLVKVSKERIDAVDEASKHVAYSVIEGDLLKYYKTFKGFIFVVFLPSNSTGSKENGDSLVKWSWEFEKPSADVEVPHVIKDFVVNNFEEVDEYILDQIA
71	KAJ9181860.1	hypothetical protein P3X46_005907	MT/VB/25A 57/8	Cheng et al. 2023	MTKEMEIASAIPPAKLFKVFLLDAHNTIPTILPQTFKSIEIIEGDGGSGSIKKTTFAEGLEKVFYKTQIVPSPDGGSISKCTTKYYPKGDSNINIDKIKEGEQKAMEIFKAVEAHVLANPDAYN
72	KAJ9181862.1	hypothetical protein P3X46_005909	MT/VB/25A 57/8	Cheng et al. 2023	MGVMNYEAEVATGIPPAKMFKVFVLDADDIIPQILPQVIKSIEILEGNGGPGTIKKTTFAEGIEFKYVKNKIEAIDKDYFTYSYTSIEGEPWIDTLEKIYYEVKIVPSADGGVIVRSMKPINESLIKAGEEKIMGMFKAIEAYLLANPDAYN
73	KAJ9187624.1	hypothetical protein P3X46_003053	MT/VB/25A 57/8	Cheng et al. 2023	MASSGKLDVEVHIKSSPDKFWNSIRNSTTLFPKVFPDQYKNIQVLEGDGKAPGTVRLFTYAEGSPLVKVSKERIDVVDEATKHVAYSVIEGDLLKFYKIFKGFIFVCPKENGESLVKWSCEYEKASDDVEVPHVIKDFVVKNFKEVDEYIQDQKA
74	XP_021635819.1	MLP-like protein 423	MT/VB/25A 57/8	Cheng et al. 2023	MACSAVRSSGGVQVKIKSNPDEFWDAIFNSTKLFPTAIPSLYTTISTSNADGTVRYIKYGQDSPRIKQSEEQINESQKPKFSYTVLSGDILKYYTSFRAEISIVLNEDGAWAKWTWETDFPKANNPLDIGVDLEELAVKTLGKLDDYVVRA
75	XP_021635821.2	MLP-like protein 423 isoform X2	MT/VB/25A 57/8	Cheng et al. 2023	MASSGKLDVEVHIKSSPDKFWNSIRDSTTLFPKAFPDQYKNIRVLEGDGKAPGSVRLFTYAEGSPLVKVSKERIDAVDEASKHVAYSVIEGDLLKYYKTFKGFIFVGSVEACNTIASNSKFSTNSMI
76	XP_021636372.2	MLP-like protein 34	MT/VB/25A 57/8	Cheng et al. 2023	MAQLAQLSKLERQIGIKTTPDKFYSFFKNNMPRFPQMFQSNIKSFEVVGGGEVKTGSITSWKYCLDGSPLMGGKVRFETMDDARKTFVFDVVEGDVLKVYKSFKAKVEIGSDCVKWTLEYEKTNNDIPNPDAYLGLAAKISKGIDVHLCQ
77	XP_021637132.2	major allergen Pru ar 1-like	MT/VB/25A 57/8	Cheng et al. 2023	MGVVSYEMLVNSSVPPAKLYKASVLDADVLLPKLVPQAIKSIEILEGDGAPGTITKVTLGEGSQFKYMKHKVDAIDKENFTFSHTVFEGDMLMNVIEKITYDIKFEQSPDGGSICKEGCKYYTIGDYELNIEQLKAAKERRLGLFKAIEAYILANPDTF
78	XP_021637144.2	major allergen Pru ar 1-like	MT/VB/25A 57/8	Cheng et al. 2023	MGVVTFERKITTSITPARIFKVLVLEADDAIPKILPQVVKSVEILEGDGGPGTIKKTNFAEGSESKFIKTKIEVMDKDNLTHCYSVIGGDQWNDVLEKISYETIVVAAPDGGSIIKTSSKYYPKENYEIIQDQVKAGAQKALEFFKAVEAYLLANPDAFN
79	XP_021637193.2	major allergen Pru ar 1	MT/VB/25A 57/8	Cheng et al. 2023	MGVSTFTQEYTSPVAPSRMFKALILDSSILIPKLLPEFIKSVQVIQGGEGAGTIEQVNFTEASDLKYVKNRIEELDKDNLVCKYTLIEGDPLGDKLDSIAYEVKFEAASDGGSICKITSNYITIGEFSIEEEAIKDGKDKALGIYKVVEAYLLENPHVYA
80	XP_021637260.2	major allergen Pru av 1	MT/VB/25A 57/8	Cheng et al. 2023	MGVFTYEEEVTSTVPAHRLFKAIALESDIIIPKVAPHAIKSSEIIEGDGGPGSIKKITFAEGSQFKYVKHKIEKLDKESFTYGYTIIDGDALAHTLEKISYETKFVPIPDGGCICKGISKYYTKGDFEIKEEDIKVGKEKARGMFKAIEAYLLANPDA
81	XP_021637270.2	major allergen Pru ar 1	MT/VB/25A 57/8	Cheng et al. 2023	MGVLTYETEVATGIPPTKMFKVFVLDADNIIPQILPQAIKSIEILEGNGGPGTIKKTTFAEGNEFKYVKNKIEAIDKDNFTYSYTSIEGEPWIDTLEKVYYEVKIVPSADGGSICKTTSKYYPKGDSEINEALIKAGEEKIMGMFKVIEAYLSANPGAYN
82	XP_021637271.1	major allergen Pru ar 1-like	MT/VB/25A 57/8	Cheng et al. 2023	MGVLTYEAEVATGIPPTKMFKVFVLDADNIIPKILPQAIKSIEILEGNGGPGTIKKTTFAEGSEFKYVKNKIEAIDKDTFTYSYSSIEGEPWIDTLEKIYYEVKIVPSADGGSICKTTSKYYPKGDAEINEALIKAGEEKIMAMFKVIEAYLLANPDAYN
83	XP_021637290.2	major allergen Pru ar 1-like	MT/VB/25A 57/8	Cheng et al. 2023	MGVVSYELVVNSPIPPAKLYKALVLDSDILLPKIMPQAIKSVEILEGDGGPGTIKKVTFGEGSQFKYSKHKIEAIDKENLKFSHSVIEGDMLMNVIEKITYEIKFEQSSDGGCICKESSSYYTIGDFELNKDQLKAGKEKALGMFKAVEAYLLANPDAY
84	XP_021642474.2	MLP-like protein 329	MT/VB/25A 57/8	Cheng et al. 2023	MVQADKLEADVELNAPADNFYKIFYSQAHHVPNASDSIHAVEVHEGDWETPGSAKLWKYTLEGNPEYFKEKADVDEANKTITFTAVEGHVLEQYKSYKAILRVIPTGDGGLVKICVEYEKLKADDPPPSKYLDILVSVVKDVDAHLVKA
85	XP_021642485.2	MLP-like protein 28	MT/VB/25A 57/8	Cheng et al. 2023	MALTGKLETEVEVKVAADKAYGIFRSQTHQLPNIASDMIHKTEIHEGDWETPGSIKSWNYTIEGNVLSLKETIEKIDEENKSITYKVVDGDVLKLYKSMKVTIQVTAKNDGSSLMKVIIDYEKLKEDSPDPHPYLEFAAKVFKHIETHLLKA
86	XP_021646512.2	MLP-like protein 34	MT/VB/25A 57/8	Cheng et al. 2023	MALVGKLETEIEVKSSAEKFFSTYRAKAHIVPKTHHENLHGVEVHEGDLYSSGSIKQWTFNLDGKVQTVKGRIHVDEEKKSVTSVTVEGEILKKYKSFNVTIQVIPKGEGSLVKWIWEYEKVSLDIPDPKKFLDLAINVTKDVDAYATSASCFLKSCAADARHVCCCCPPSLLFLPIALLQTLSLQSLLASYHQMAQIEKLEVQTEIKSSAAKFYEILRSKAYLIPKICPDYVKDIQALQGDWDSVGSVRLWTYVAGNCETVKEKVESIDEQSRTITFNILEGEIMKHYKTYKPIVQVTTIGPGSLAKWSIEYEKKNEDIPPPHKYMEFLANFNKAVDAYLLANKA
87	XP_021646522.2	MLP-like protein 28	MT/VB/25A 57/8	Cheng et al. 2023	MSLKGKLETVLELKATPEQFFNVWAKQAHQIPNHTPSNIQAVQVHEGDWETGGSIKIWNYTTPDGKAEIFKEQVELDEVNKKIVLVGLEGDVMKSYKVFKPIYSLAPKGQGCLATCVIEYEKLNENVPTPHIYMDFMTGFTKEIDAGLVGAK
88	XP_021652460.2	MLP-like protein 328	MT/VB/25A 57/8	Cheng et al. 2023	MALEGKLETLLDLKSSPEKFLTLWKKQAYEVPNLTPTNIQGVHVLEGDWVTSGSIKVWNYTIDGKAEVFQEKIELDEEKNIVTLIGLEGDVFKIYKVYTVIWELTTKDQGSLAKLTLEYEKLNENVPVPDNYMDFWISVTKDIDEGISK
89	XP_021657205.2	MLP-like protein 28	MT/VB/25A 57/8	Cheng et al. 2023	MALKGNLETVLQLKSSPEKFLSVWKGQAHQVPNHTPTNIQGVDVHEGDWVTSGSIKVWKYTVERKSEVFKEKVIVDDEKKTVTLIGLEGDVFKIYKVYNVIWQLTPKGQGSLATIILEYEKLNENVPAPDIYLDFVIRITKDIDEGISNA
90	XP_021658364.1	uncharacterized protein LOC131168728	MT/VB/25A 57/8	Cheng et al. 2023	MAFVTATAGVQVLIKSLPDTFWTKIQDSANSFPEAAPNLYSSIAVSGTGVRKVEYGPDSQNIKNSSELITENSRGKLAYTVTDGDILQKYKVKTFQAEIIYPNTGKWVEWIWTYNYLPEDKTRILELDEEIAVITVKTLAKLDSYIQNKLT
91	XP_021658365.1	uncharacterized protein LOC110648447	MT/VB/25A 57/8	Cheng et al. 2023	MAFVTATAGVQVLIKSQPDTFWTKIQDSANSFPQAAPSLYTSILISGTGVRKVEYGPDSQNIKTSSELITENSLGKLAYTVTAGDILQKYDVNNFQAVIIHPNSEKWVGWTWTYNYLPENKARALQLDAEIAVIAVKTLTELDNYIQNKST
92	XP_021660170.1	uncharacterized protein LOC110649780	MT/VB/25A 57/8	Cheng et al. 2023	MAFVTANAGVKVNIKSQPDAFWTHIQLSTNWFRVAVPDLYTSIVLPDPSNSAVRTVTYGQSSQNIKSSTERITENSQAKLTYTVTAGDILQKYKVNTFQATILYPNDKWVEWNWTYNYLPEDQKNVIDLDADIAEIAAKTLAKLDNYLKKQ
93	XP_021660171.1	uncharacterized protein LOC110649781	MT/VB/25A 57/8	Cheng et al. 2023	MAFVTANAGVKVNIKSQPDAFWTHIQLSTNWFRVAVPDLYTSIVLPDPSNSAVRTVTYGQSSQNIKSSTESITENSQAKLTYTITAGDILQKYKVNTFQATILYPNDKWVEWNWTYNYLPEDQKNVIDLDADIAEIAVKTLAKLDNYLKKQ
94	XP_021661642.2	MLP-like protein 328	MT/VB/25A 57/8	Cheng et al. 2023	MLAYQICAIDNLYCDIEAMALKGKLETVLDLKSSPEKFLSLWKEQAYQVPNLTSTNIQGVHVLEGDWVTPGSIKVWNYTIDGKAEVFQEKIELDEEKKIVRIIGLEGDVLKIYRVCTGTWELTPKDQGSLAKLTLEFEKLNENVPVPHNYMDFVISMTKDIDEGISK
95	XP_021663662.2	MLP-like protein 329	MT/VB/25A 57/8	Cheng et al. 2023	MALKGKLETLLELKSSPNKFLSLWKEQAHQVPNHAPTNIQGVHVHDDDWVTPDSIKVWRYTIDGRAEVFKEKIEFDEEKKIVTIIGLEGDVFKICKVLIVTWKLTPKGQGSLAKVTLEYEKLNENVHVPYKYLDFVISMTRDIDEGISKRFFSPIFLPFMSTKTLWLTLMTPP
96	XP_021665780.1	MLP-like protein 423	MT/VB/25A 57/8	Cheng et al. 2023	MQVIDPSLVHLISFVHHPNMASSGKLDVEVHIKSSPDKFWNSIRNSTTLFPKVFPDQYKNIQVLEGDGKAPGTVRLFTYAEGSPLVKVSKERIDVVDEATKHVAYSVIEGDLLKFYKIFKGFIFVCPKENGESLVKWSCEYEKASDDVEVPHVIKDFVVKNFKEVDEYIQDQKA
97	XP_021674161.1	major allergen Pru ar 1	MT/VB/25A 57/8	Cheng et al. 2023	MVVSTFTQEYTSPVAPSRMFKALILDSNILIPKLLPQFIKSVDVIQGSEGTGTIEQVNFTEASDLKYVKNRIEELDKDNLVCKYTLIEGDPLGDKLDSIAYEVKFEAASDGGSICKITSNYITIGDFTIEEEAIKDGKDKALGIYKVVEAYLLENPHVYA
98	XP_021674180.1	major strawberry allergen Fra a 1.08	MT/VB/25A 57/8	Cheng et al. 2023	MGVILYEGQVASKVPPAKLFKKFVLESLTLLPKVLPQALESVVNLQGDGGPGTIRQVHFSNGSFVKETVDAIDKENFIFDYSVIEGDRSFMSKELEKICFQIKIEASPDGGSICKRSSKSYAREGVDVNEEEIKAAQEKIMEAFVGIFKVFEAYILANPYD
99	XP_021674182.1	major allergen Pru ar 1-like	MT/VB/25A 57/8	Cheng et al. 2023	MGVVSYELIVTSPIPPAKLYKALVLDSDILLPKIVPQAIKSVEILEGDGGPGTIKKVTFGEGSQFKYSKNKIEAIDKENLKFSHSVIEGDMLMNGIEKITYDIKFQQSPDGGCICKESSNYYTISDFELNKDQLKAGKEKALGMFKAVEAYLLANPDAC
100	XP_021674183.2	major allergen Pru ar 1-like	MT/VB/25A 57/8	Cheng et al. 2023	MGVLTFEREMATTIPPTKMFKVFVLEADTAIPKILPQVVKNVEILEGNGGPGTIKKTSFAEGREVKYVQTQIDATDKDNFTHCYSAIGGDPWMDALEKVSYEIKMVSSSDGGSIIKTTTKYYPKENGEINEDQIKIGAEKALALFKAVEAYLLANPDAYN
101	XP_021674185.2	major allergen Pru ar 1	MT/VB/25A 57/8	Cheng et al. 2023	MGVVSYELIVTSPIPPAKLYKALVLDSDILLPKIVPQAIKSVEILEGDGGPGTVKKVTFGEGSQFKYSKHKIEAIDKKNLKFSHSVIEGDMLMNVIEKITYYIKFQQSPDGGCICKESSNYHTIGDFKLNKDQLKAGKEKALGMFKAVEAYLLANPDAC
102	XP_021674186.1	major allergen Pru ar 1	MT/VB/25A 57/8	Cheng et al. 2023	MGVLTFQKETATAIPPAKMFKVFVLEADTAIPSIVPQAVKSVEIIEGNGGPGTIKKTTFAEGKEYKYIKTKVEAVDKDNFKNSYSIIEAEPKLDVIEKISYEIEIVASPDGGSIIKSTSKYFPKGNSQINEEQVKTGAEKALGLFKAVEAYLLANPDAYN
103	XP_021674187.1	major allergen Pru ar 1	MT/VB/25A 57/8	Cheng et al. 2023	MGVVTNQTEFPSAIPPAKLFKVFLLDAHKTIPKIVPQAIKSIEIIEGDGGSGSIKKTTFAEGKDIKYIKHKVDFVDKDNFIYNYTAIEADPWLEGLEKVSYETQIVPSPDGGSISKCTTKYYPKGDSKIDVDKIKEGELKASGLFKAVEAHVLANPDAYN
104	XP_021674189.1	major allergen Pru ar 1	MT/VB/25A 57/8	Cheng et al. 2023	MGVLTFEREMAAAIPPTKMFKVFVLEADTAIPKILPQVVKNVEIIEGNGGPGTIKKTSFAEGREVKYIKTQIDATDKDNFTHCYSAIGGDPWMDALEKVSYEIKMVSSSDGGSIIKTTTKYYPKENGEINEDQIKIGAEKGLALFKAVEAYLLANPDAYN
105	XP_021674190.2	major allergen Pru ar 1-like	MT/VB/25A 57/8	Cheng et al. 2023	MGVFIYSDEYTSPISPARLFKALVLDSNNLIPKLMPQVVKSVEFVQGDGGVGSIRQINFQEGHQVKHVKNRIDAIDPENFSYTYSLVDGHGLLDKLETVLYEVQFLPGPDGGSINKMKSTYHTKGDIVLSDEEIKAGKEKALGMYKAVEGYLRQNPDAYA
106	XP_021674191.1	major allergen Pru ar 1-like	MT/VB/25A 57/8	Cheng et al. 2023	MGVVTLEKEITVAIPPAKTFKVFVLESDTAIPSILPQAVKTVEIIEGNGGPGTIKKITFGEGGDFKYMKSKVEVVDKDTLTHCYSVIGGDPWSDLLEKISYENKIVASPDGGSIIKCTSKFFPKGNAELDKEKAKARAEKTWQIFKTVEAYLLANPDAYN
107	XP_021674287.1	major allergen Pru ar 1	MT/VB/25A 57/8	Cheng et al. 2023	MGVITCEWQVATTVPPAKMFKTFLLDSEILLPKICPRAIKSVVILEGDGGPGTIKQINFNHGSELSHVKERIDAIDKENLTYDYSVIGGDPALLNKALDKISFQIKVESSPDGGSIFKRSSKSYTIDGAEVNEEEIKAGQEKAMEAFVGIFRAFEAYILANPDV
108	XP_021679651.1	MLP-like protein 423	MT/VB/25A 57/8	Cheng et al. 2023	MACEIACAGGVTREMEMEYETTGNGGVTVKIKSPPAAFWSAIRNSTVMFPIAIPDLYISIIPNPKNLKERQVKYGPRSPNIKSSTEEITANTEEVFIYRVTGGDIPFKYHVHDFKAIISYPIMPHVSWAWTYKHSPHDQSSASKLNADMAAIAKQTLEELDNFLLIKST
109	XP_021679695.1	uncharacterized protein LOC110664359	MT/VB/25A 57/8	Cheng et al. 2023	MACEIASAGGVTRKMEMASETEGKGEVTVMIKSQPDVLWSAIRTSTIMFPVAIPDLYTSITPNPKNSEERQVTYGPSSPNIKSSTEVITENTEEVFIYRVTGGDIPSKYHVHDFKAIISYPIMQRMSWTWTYRYSPDHQTSASKLNADMADIAKQTLEKLDNFLRIKST
110	XP_021679696.2	uncharacterized protein LOC110664360	MT/VB/25A 57/8	Cheng et al. 2023	MASKTETGTGGVTVTIKSSPEVYWMELQNSTIIYPFAIPELYTSITPNPKNPNERTITYGPNSPNFKTSTEITDNKEKAIVYRVTAGDIPSKYHVLDFKAVIFYPKDNNVAWTWTYNYASDQKQSASKFEAAMEDIAKRTLQKLDQVDSNTALSKLAILN
111	XP_021684606.2	phytohormone-binding protein CSBP	MT/VB/25A 57/8	Cheng et al. 2023	MTKEVKTQAKIGVGLDIVWKALAKDLKSTIPSMIPNLVKDADVIEGDGGLGTVYLFNFGPDIKTMTYQKEKVSEFDESLHRIALEVIEGGHLNLGFSYYNTIFQLTATEEGETLIEVTVAYDSEIDDDTLPLKTTSSTLAFIKNLENYLVNAAS
112	XP_021687169.2	MLP-like protein 31	MT/VB/25A 57/8	Cheng et al. 2023	MVLLGKLEADVEVNAPADQFHDVFSCRPHHVSIMSPEKIQGCELHEGEWGKEGAVVCWNYSHDGSPKIAKEIIEAIDDVNFSTTFKVVEGDLLKDYKSFKLIVQATPKEKGSLVHWTFEYEKINENTPDPNTLLEFVVHCSKDIAAHLTQAQKN
113	XP_021687171.2	kirola-like	MT/VB/25A 57/8	Cheng et al. 2023	MAQIEKLGVQTQIKSSGDKFYENLRSKAYLIPKICPEIVKDIQVLQGDWETMGSVRLWTYVAGNCEKLKETVEAVDDKTRSITFKMLEGEIVNYYKTYKPTLQVTTMGQVTLAKWTVEYEKNDEHIPPPHRYLELLHNLNKAIDAYLPTSKA
114	XP_021687172.2	MLP-like protein 328	MT/VB/25A 57/8	Cheng et al. 2023	MADDLKGKLETELELKSTPDQFFNFWKVQVHQAPDHTPANVQGVKVHEGDWETSGSIKIWDYTIDGKPGVFKERIEIDEENKIVKLIGLDGDVFKIYKVYNGIWHATPKGEGSLAKLTLEYEKLNETAPAPHIYMDFMISMTKDIDAGLVQA
115	XP_021689213.2	major allergen Pru ar 1	MT/VB/25A 57/8	Cheng et al. 2023	MSVVSYELIVTSPIPPAKLYKAFVLDSDILLPMIVPQAIKSVEILEGDGGPGTIKKVTFGECSQFKYSKHKIEAIDKESLKFSHSVIEGDILVIEKITYDIKSEQSPDGGCICKESTNYYTFGDFELNKDQLKAGKYKALGMFKAVEAYLLANPDAC
116	XP_057986158.1	uncharacterized protein LOC110642455	MT/VB/25A 57/8	Cheng et al. 2023	MTYVTAIGGVKVLIKSRPDDFWSKIQDSINSFPAAAPDIYTSITEDADPSKRHVKYGSASQNIKISTEKIDENSQEKFAYTIPEGDILQQYKVNRFQAAILYPNDKWVEWNWTYNYDQAKTDLAHRFDALFAKIVVETLAKLDNHIQKP
117	XP_057986570.1	major latex protein 149-like	MT/VB/25A 57/8	Cheng et al. 2023	MTLLAENINGHGPNTSNEWANLLDGAEVFKEKIMLDEEKKKELIGPEGDAFKIYKVYNGIWELIPKDQGSLAKVNLEYKKLNENVPVPDKYMDFLISMTRKLMKGSPSHKWSES
118	XP_057986571.1	MLP-like protein 328	MT/VB/25A 57/8	Cheng et al. 2023	MAFKGKLETVLDLKSSPEKFLTLWKKQAYEVPNLTPTNIQGVHVLEGDWVPPGSIKVWNYTIDGKAEVFQEKIELDEEKNIVTLIGLEGDVFKIYKVYTAIWELTPKDQGSLAKLTLEYEKLNENVPVPHNYMDFVISITKDIDEGISK
119	XP_057986572.1	MLP-like protein 328	MT/VB/25A 57/8	Cheng et al. 2023	MNTSVLKKNITLKGKLGTVLELKSSPEEFLNLWKDQAHQVANHSPTNIQGVHVHEGDWVTPGSIKVWNYTVDGKVEDFKEKIVLDEEKKMVTIIGLEGDVFKICKVYTAIWELITKGQGSLAKLTLEYEKLNENVPVPHNYTDLVISMTKDIDEGISMA
120	XP_057986573.1	MLP-like protein 34	MT/VB/25A 57/8	Cheng et al. 2023	MHQSSPEKFLNLLKEQAHQVPNHSPTNIQGVHVHEGDWVTPGSIKVWNYTIDGRAEVFKEKIELDEKKVLTITDLEGDVFKIYKVYTAIWELTPRGQGSFAKLTLEYEKLNDNVPVPHKYIDLVISMTKDIDEGISKA
121	XP_057992288.1	major allergen Pru ar 1-like	MT/VB/25A 57/8	Cheng et al. 2023	MGVLTFEREMATAIPPTKMFKVFVLEADTAIPKILPQVVKNVEIIEGNGGPGTIKKTSFAEDREVKYIKTQIDATDKDNFTHCYSAIGGDPWMDALEKVSYEIKMVSSSDGGSIIKTTTKHYPKENGEIDEDQIKIGAEKALALFKAVEAYLLANPDAYN
122	XP_057992367.1	major allergen Pru ar 1-like	MT/VB/25A 57/8	Cheng et al. 2023	MGVLTFEREMAATIPPTKMFKVFVLESDTAIPKILPQVVKNVEIIEGNGGPGTIKKTSFAEGREVKYVQTQIDATDKDNFTHCYSAIGGDPWMDALEKVSYEIKMVSSSDGGSIIKTTTKYYPKANGEINEDQIKIGAEKALALFKAVEAYLLANPDAYN
123	XP_057992527.1	major allergen Pru ar 1-like	MT/VB/25A 57/8	Cheng et al. 2023	MGVAAYDLEVTSPVPPAKLFKAFVLDNDDLIQKVIPQAISNVEILEGDGGPGTVRKVTFGEGSQFKYVKHRIEEIDKENLIYRYSVIEGDALMNVLEKISNEIKFEASADGGSICKNNSTYFTIGDFELKQEQIKAGKEKSLEIFKAVEAYLLENPDTYN
124	XP_057992532.1	major allergen Pru ar 1-like	MT/VB/25A 57/8	Cheng et al. 2023	MGVVTLEKEITVAIPPAKTFKVFVLESDTAIPSILPQAVKTVEIIEGNGGPGTIKKVTFGEGGDFKYMKSKVEVVDKDTLTQCYSVIGGDPWSDLLEKISYENKIVASPDGGSIIKCTSKFFPKGNAELDKEKAKARAEKTWQIFKAVEAYLLANPDAYN
125	XP_057992579.1	major allergen Pru ar 1-like	MT/VB/25A 57/8	Cheng et al. 2023	MGVVSYELIVTSPIPPAKLYKALVLDSDILLPKIVPQAIKSVEILEGDGGPGTIKKVTFGEGSQFKYSKHKIEAIDKENLKFSHSVIEGDMLMNVIEKITYDIKFQQSPDGGCICKESSNYHTIGDFELNKDQLKAGKEKALGMFKAVEAYLLANPDAC
126	XP_057992580.1	major allergen Pru av 1-like	MT/VB/25A 57/8	Cheng et al. 2023	MTSTVPAHRLFKAIALESDIIIPKAAPHAIKSSEIIEGDGGPGSIKKITFVEGSQFKFVKHKIEVLDKENFTYGYTIIEGCALMHTLEKISYHTKFVPTPDGGCIFKAIRKYYTKGDIEIKKDDLKTGKEKARGIFKAIEAYLLANPDA
127	XP_057993003.1	major allergen Pru ar 1-like	MT/VB/25A 57/8	Cheng et al. 2023	MAVVTFTDEFTSSVPAKKLFTALILDADNLIPKLMPQAFKSIETIQGNGGPGSIKKMTFAEGAGPGLTHVKHRIDALDEEKMTYSYTLIEGDVLMDKIESIAYEIKFEATPDGGCKGISVSKFHPKAGVEIEEEQVQEGKQKAMAVFKVVEAYLIANPQAYA
128	XP_057993099.1	kirola-like	MT/VB/25A 57/8	Cheng et al. 2023	MALKVKLETEVEVKVPADKAFSIFRSQIHQFPNIASHIVHKAEIHEEGNVLSLKEMVEKIDEENKSITYKVADGDGLKLYKSMKVTIQATAKNDGNSFLKYIIDYEKVKENAPDPHPYLEFGARVIKQVETHLLKA
129	XP_057993101.1	MLP-like protein 328	MT/VB/25A 57/8	Cheng et al. 2023	MALKGNLETVLKLKSSPENFLNCWKYQEHQVPSHTPTNIQGVDVHEGDWVTSGSIKVWKYTVEGRSEIFNEKIVLDDDKMTVTLIGLEGDLLKIYGVYNVIWQLTPKGQGSLAKLILEYEKLNENVPAPRIYLDFVTRIAKDIDEGISKA
130	XP_057994816.1	uncharacterized protein LOC131174817	MT/VB/25A 57/8	Cheng et al. 2023	MAFVTANAGVKVNIKSQPDAFWTHIQLSTNWFRVAVPDLYTSIVLPDPSNSAVRTVTYGQSSQNIKSSTERITENSQTKLTCTVTAGDILQKYKVNTFRL
131	XP_058000296.1	norbelladine synthase	MT/VB/25A 57/8	Cheng et al. 2023	MRGQQSVETPVGVPATIVWDAYRGLELGRLVDQLLGDVIGKVEVVQGDGGVGTIIKLTFPPGTPGIGYLKEIFTKIDDDNRVKETELIEGGYKDLGFDLFRCRLEIIEKDAKSSIIRSTVEYEIDDTKPELASFVSIKHFELMAETIGKYLTDKKSIK
*	KAF2297106.1	hypothetical protein GH714_017464	GT-1	Liu et al. 2020	MSMTMIGSTPTPSRSGDGRAEVFKEKIEFDEEKKIVIIIGLEGDVFKICKVLIVTWKLTPKGQGSLAKETLE
*	KAF2313864.1	hypothetical protein GH714_018397	GT-1	Liu et al. 2020	MAVVTFTDEFTSSVAAKKLFTALILDADNLIPKLMPQAFKSIETIQGNGGPGSIKKMTFAEDAGPGLTHVKHRIDALDEEKMTYSYTR
*	KAF2325349.1	hypothetical protein GH714_026977	GT-1	Liu et al. 2020	MASSGKLDVEVHIKSSPDKFWNSIRNSTTLFPKVFPDQYKNIQVLEAMERLLVLFASSLMLKVLRLLRYRKRGSMLLTKQLSTSLTV
*	KAJ9153092.1	hypothetical protein P3X46_026576	MT/VB/25A 57/8	Cheng et al. 2023	MQEGRSEIFNEKIVLDDDKMTVTLIGLEGDLLKIYGVYNVIWQLTPKGQGSLAKLILEYEKLNENVPAPRIYLDFVTRIAKDIDEGISKA
*	KAJ9177020.1	hypothetical protein P3X46_012275	MT/VB/25A 57/8	Cheng et al. 2023	MFDVAIRNYVKESIEKIKKVEKGRSVTYSVIDGDLKKKYDPYRLPSHSFPLKVKKASKAKFEPLTLATPLPEKARDAALGFPKSFYNFKLHI
	* note: the protein is shorter than 100 aa

## Sheet: Table S6 Iso MT VB 25A 57 8
Table S6 The PR-10 homologous proteins identified in the genome of rubber tree isolate MT/VB/25A 57/8
	Accession	Name	Sequence	Length (aa)	ExPASy predicted		Chromosome	Chr length	Location on Chr		SignalP 6.0	BLASTp in UniProt (August 2023)				PR-10 group based on PhyML
					MW	pI			Start	End		Hit UniProt Accession	%identity	%coverage	Name in UniProt
1	KAJ9135767.1	hypothetical protein P3X46_032910	MAQIEKLEVQTEIKSSAAKFYEILRSKAYLIPKICPDYVKDIQALQGDWDSVGSVRLWTYVAGNCETVKEKVESIDEQSRTITFNILEGEIMKHYKTYKPIVQVTTIGPGSLAKWSIEYEKKNEDIPPPHKYMEFLANFNKAVDAYLLANKA	152	17.397	6.15	18	52736605	43899711	43900853	0	A0A6A6LVT4	90.8	152/139	Bet v I/Major latex protein domain-containing protein	MLP-like protein
2	KAJ9135768.1	hypothetical protein P3X46_032911	MALVGKLETEIEVKSSAEKFFSTYRAKAHIVPKTHHENLHGVEVHEGDLYSSGSIKQWTFNLDGKVQTVKGRIHVDEEKKSVTSVTVEGEILKKYKSFNVTIQVIPKGEGSLVKWIWEYEKVSLDIPDPKKFLDLAINVTKDVDAYATSA	150	16.8743	6.6	18	52736605	43904426	43905020	0	A0A6A6LZI4	93.6	150/140	Bet v I/Major latex protein domain-containing protein	MLP-like protein
3	KAJ9147280.1	hypothetical protein P3X46_029457	MPRFLHMFQSNIKSFEVVGGGEVKTGSILRWKYCLEGSPVMEANLKLEALDDARNIIMFDVVEGDALKLYKRFKGKPEIEKANNDTPNPDGYLDLTAKVSKGMDAHLCK	109	12.2352	6.72	16	72357948	61779386	61779642	0	A0A6A6L244	65	109/150	Bet v I/Major latex protein domain-containing protein	MLP-like protein
4	KAJ9153087.1	hypothetical protein P3X46_026571	MVQADKLEADVELNALLIISTKSSTAKHTMFPMPLIVFTQLRIMKEKLDVDKVNKTITFTTVEGHVLEQYKSYKAILQVIPKGDGGLVKICVECEKLKADDPPPSKYLDILVSVVKDVDAHLVKA	125	13.8945	6.82	15	77018324	58782822	58783373	0	A0A6A6MXA6	86.4	100	Bet v I/Major latex protein domain-containing protein	MLP-like protein
5	KAJ9153090.1	hypothetical protein P3X46_026574	MADDLKGQLETVVELKSTPEKFFKLWKSEVHQIPNHSPSNIQGVRVHEGDWETSGSIKIWDYTVEGKAGVFKEKVEIDEENKIIKLIGLEGDGQGSLAKLTLEYEKLNESVPAPHIYLDFMISLTTDIDAGLVQA	135	15.0961	4.78	15	77018324	58869835	58870377	0	A0A6A6MWJ9	78.4	135/141	Bet v I/Major latex protein domain-containing protein	MLP-like protein
6	KAJ9162615.1	hypothetical protein P3X46_022374	MNGRWPPQSPLSKMFETFLLDSEILLPKILPHAIKSVRSELSHVKERIDAIDKKKLTYDYSVIGSDPALMNKALDKISFRIEVESCPDGGSIFKRSSKSYATDGAEVNEEEIKAGQEKAMEAFVGISRAFEAYILANPDAYYFI	144	16.1665	5.46	13	91651135	11545875	11546826	0	A0A6A6MUJ4	99.2	144/131	Bet v I/Major latex protein domain-containing protein	Major allergen Pru ar 1 protein
7	KAJ9166950.1	hypothetical protein P3X46_021639	MALKGKLETLLELKSSPNKFLSLWKEQAHQVPNHAPTNIQGVHVHDDDWVTPDSIKVWRYTIDGRAEVFKEKIEFDEEKKIVTIIGLEGDVFKICKVLIVTWKLTPKGQGSLAKVTLEYEKLNENVHVPYKYLDFVISMTRDIDEGISKVKMEGYMYIYKDSFILSN	167	19.3184	6.22	12	99447968	20845447	20846161	0	A0A6A6L9G1	78.5	167/149	Bet v I/Major latex protein domain-containing protein	MLP-like protein
8	KAJ9166952.1	hypothetical protein P3X46_021641	MLQLLLSHLYFKKAMALEGKLETLLDLKSSPEKFLTLWKKQAYEVPNLTPTNIQGVHVLEGDWVTSGSIKVWNYTIDGKAEVFQEKIELDEEKNIVTLIGLEGDVFKIYKVYTVIWELTTKDQGSLAKLTLEYEKLNENVPVPDNYMDFWISVTKDIDEGISK	163	18.7456	4.83	12	99447968	20954926	20958517	0	A0A6A6L7Y9	100	163/149	Bet v I/Major latex protein domain-containing protein	MLP-like protein
9	KAJ9166956.1	hypothetical protein P3X46_021645	MTMKLNLNDYAKCMHQSSPEKFLNLLKEQAHQVPNHSPTNIQGVHVHEGDWVTPGSIKVWNYTIDGRAEVFKEKIELDEKKVLTITDLEGDVFKIYKVYTAIWELTPRGQGSFAKLTLEYEKLNDNVPVPHKYIDLVISMTKDIDEGISKA	151	17.3008	5.85	12	99447968	21198184	21198861	0	A0A6A6L6T8	95.8	151/189	Bet v I/Major latex protein domain-containing protein	MLP-like protein
10	KAJ9172075.1	hypothetical protein P3X46_015362	MASSGKLDVEVHIKSSPDKFWNSIRDSTTLFPKAFPDQYKNIRVLEGDGKAPGSVRLFTYAEGSPLVKVSKERIDAVDEASKHVAYSVIEGDLLKYYKTFKGFIFVVFLPSNSTGSKENGDSLVKWSWEFEKPSADVEVPHVIKDFVVNNFEEVDEYILDQIA	163	18.3587	5.11	9	101662298	10243440	10245837	0	A0A2C9VUN0	83.4	163/155	(M. esculenta) Bet v I/Major latex protein domain-containing protein	MLP-like protein
11	KAJ9181860.1	hypothetical protein P3X46_005907	MTKEMEIASAIPPAKLFKVFLLDAHNTIPTILPQTFKSIEIIEGDGGSGSIKKTTFAEGLEKVFYKTQIVPSPDGGSISKCTTKYYPKGDSNINIDKIKEGEQKAMEIFKAVEAHVLANPDAYN	124	13.5506	6.11	4	116662056	1616143	1616889	0	A0A6A6MNG7	66.2	124/160	Bet v I/Major latex protein domain-containing protein	Major allergen Pru ar 1 protein
12	KAJ9181862.1	hypothetical protein P3X46_005909	MGVMNYEAEVATGIPPAKMFKVFVLDADDIIPQILPQVIKSIEILEGNGGPGTIKKTTFAEGIEFKYVKNKIEAIDKDYFTYSYTSIEGEPWIDTLEKIYYEVKIVPSADGGVIVRSMKPINESLIKAGEEKIMGMFKAIEAYLLANPDAYN	152	16.9086	4.69	4	116662056	1626793	1627381	0	A0A6A6KNV8	73.9	152/169	Bet v I/Major latex protein domain-containing protein	Major allergen Pru ar 1 protein
13	KAJ9187624.1	hypothetical protein P3X46_003053	MASSGKLDVEVHIKSSPDKFWNSIRNSTTLFPKVFPDQYKNIQVLEGDGKAPGTVRLFTYAEGSPLVKVSKERIDVVDEATKHVAYSVIEGDLLKFYKIFKGFIFVCPKENGESLVKWSCEYEKASDDVEVPHVIKDFVVKNFKEVDEYIQDQKA	155	17.6281	5.67	2	125487288	107904115	107904677	0	A0A2C9VUN0	89	100	(M. esculenta) Bet v I/Major latex protein domain-containing protein	MLP-like protein
14	XP_021635819.1	MLP-like protein 423	MACSAVRSSGGVQVKIKSNPDEFWDAIFNSTKLFPTAIPSLYTTISTSNADGTVRYIKYGQDSPRIKQSEEQINESQKPKFSYTVLSGDILKYYTSFRAEISIVLNEDGAWAKWTWETDFPKANNPLDIGVDLEELAVKTLGKLDDYVVRA	151	16.913	5.02	9	101662298	10247012	10247743	0	A0A2C9WNS1	84.8	100	(M. esculenta) Bet v I/Major latex protein domain-containing protein
15	XP_021635821.2	MLP-like protein 423 isoform X2	MASSGKLDVEVHIKSSPDKFWNSIRDSTTLFPKAFPDQYKNIRVLEGDGKAPGSVRLFTYAEGSPLVKVSKERIDAVDEASKHVAYSVIEGDLLKYYKTFKGFIFVGSVEACNTIASNSKFSTNSMI	127	14.0209	8.63	9	101662298	10243672	10246215	0	A0A6A6LQZ9	96	127/140	Bet v I/Major latex protein domain-containing protein
16	XP_021636372.2	MLP-like protein 34	MAQLAQLSKLERQIGIKTTPDKFYSFFKNNMPRFPQMFQSNIKSFEVVGGGEVKTGSITSWKYCLDGSPLMGGKVRFETMDDARKTFVFDVVEGDVLKVYKSFKAKVEIGSDCVKWTLEYEKTNNDIPNPDAYLGLAAKISKGIDVHLCQ	150	16.8925	8.69	9	101662298	19568221	19569224	0	A0A6A6L244	99.3	100	Bet v I/Major latex protein domain-containing protein
17	XP_021637132.2	major allergen Pru ar 1-like	MGVVSYEMLVNSSVPPAKLYKASVLDADVLLPKLVPQAIKSIEILEGDGAPGTITKVTLGEGSQFKYMKHKVDAIDKENFTFSHTVFEGDMLMNVIEKITYDIKFEQSPDGGSICKEGCKYYTIGDYELNIEQLKAAKERRLGLFKAIEAYILANPDTF	159	17.6504	5.1	4	116662056	1611306	1611926	0	A0A6A6KM18	76.7	100	Bet v I/Major latex protein domain-containing protein
18	XP_021637144.2	major allergen Pru ar 1-like	MGVVTFERKITTSITPARIFKVLVLEADDAIPKILPQVVKSVEILEGDGGPGTIKKTNFAEGSESKFIKTKIEVMDKDNLTHCYSVIGGDQWNDVLEKISYETIVVAAPDGGSIIKTSSKYYPKENYEIIQDQVKAGAQKALEFFKAVEAYLLANPDAFN	160	17.6052	5.11	4	116662056	1613935	1614515	0	A0A6A6KMF5	100	100	Bet v I/Major latex protein domain-containing protein
19	XP_021637193.2	major allergen Pru ar 1	MGVSTFTQEYTSPVAPSRMFKALILDSSILIPKLLPEFIKSVQVIQGGEGAGTIEQVNFTEASDLKYVKNRIEELDKDNLVCKYTLIEGDPLGDKLDSIAYEVKFEAASDGGSICKITSNYITIGEFSIEEEAIKDGKDKALGIYKVVEAYLLENPHVYA	160	17.6071	4.59	4	116662056	1658876	1659651	0	A0A6A6KMA0	99.4	100	Bet v I/Major latex protein domain-containing protein
20	XP_021637260.2	major allergen Pru av 1	MGVFTYEEEVTSTVPAHRLFKAIALESDIIIPKVAPHAIKSSEIIEGDGGPGSIKKITFAEGSQFKYVKHKIEKLDKESFTYGYTIIDGDALAHTLEKISYETKFVPIPDGGCICKGISKYYTKGDFEIKEEDIKVGKEKARGMFKAIEAYLLANPDA	158	17.4701	5.85	4	116662056	1656372	1657399	0	A0A6A6KJK2	98.7	158/358	Bet v I/Major latex protein domain-containing protein
21	XP_021637270.2	major allergen Pru ar 1	MGVLTYETEVATGIPPTKMFKVFVLDADNIIPQILPQAIKSIEILEGNGGPGTIKKTTFAEGNEFKYVKNKIEAIDKDNFTYSYTSIEGEPWIDTLEKVYYEVKIVPSADGGSICKTTSKYYPKGDSEINEALIKAGEEKIMGMFKVIEAYLSANPGAYN	160	17.6522	4.8	4	116662056	1620237	1621094	0	A0A6A6KNV8	99.2	160/169	Bet v I/Major latex protein domain-containing protein
22	XP_021637271.1	major allergen Pru ar 1-like	MGVLTYEAEVATGIPPTKMFKVFVLDADNIIPKILPQAIKSIEILEGNGGPGTIKKTTFAEGSEFKYVKNKIEAIDKDTFTYSYSSIEGEPWIDTLEKIYYEVKIVPSADGGSICKTTSKYYPKGDAEINEALIKAGEEKIMAMFKVIEAYLLANPDAYN	160	17.6643	4.82	4	116662056	1652530	1653338	0	A0A6A6KNV8	94.4	160/169	Bet v I/Major latex protein domain-containing protein
23	XP_021637290.2	major allergen Pru ar 1-like	MGVVSYELVVNSPIPPAKLYKALVLDSDILLPKIMPQAIKSVEILEGDGGPGTIKKVTFGEGSQFKYSKHKIEAIDKENLKFSHSVIEGDMLMNVIEKITYEIKFEQSSDGGCICKESSSYYTIGDFELNKDQLKAGKEKALGMFKAVEAYLLANPDAY	159	17.5333	5.27	4	116662056	1608955	1609606	0	A0A6A6KM18	98.7	100	Bet v I/Major latex protein domain-containing protein
24	XP_021642474.2	MLP-like protein 329	MVQADKLEADVELNAPADNFYKIFYSQAHHVPNASDSIHAVEVHEGDWETPGSAKLWKYTLEGNPEYFKEKADVDEANKTITFTAVEGHVLEQYKSYKAILRVIPTGDGGLVKICVEYEKLKADDPPPSKYLDILVSVVKDVDAHLVKA	149	16.6318	4.96	15	77018324	58801808	58816921	0	A0A6A6MY84	98.7	100	Bet v I/Major latex protein domain-containing protein
25	XP_021642485.2	MLP-like protein 28	MALTGKLETEVEVKVAADKAYGIFRSQTHQLPNIASDMIHKTEIHEGDWETPGSIKSWNYTIEGNVLSLKETIEKIDEENKSITYKVVDGDVLKLYKSMKVTIQVTAKNDGSSLMKVIIDYEKLKEDSPDPHPYLEFAAKVFKHIETHLLKA	152	17.2197	5.68	15	77018324	58796969	58797812	0	A0A6A6MT91	98.6	152/200	Bet v I/Major latex protein domain-containing protein
26	XP_021646512.2	MLP-like protein 34	MALVGKLETEIEVKSSAEKFFSTYRAKAHIVPKTHHENLHGVEVHEGDLYSSGSIKQWTFNLDGKVQTVKGRIHVDEEKKSVTSVTVEGEILKKYKSFNVTIQVIPKGEGSLVKWIWEYEKVSLDIPDPKKFLDLAINVTKDVDAYATSASCFLKSCAADARHVCCCCPPSLLFLPIALLQTLSLQSLLASYHQMAQIEKLEVQTEIKSSAAKFYEILRSKAYLIPKICPDYVKDIQALQGDWDSVGSVRLWTYVAGNCETVKEKVESIDEQSRTITFNILEGEIMKHYKTYKPIVQVTTIGPGSLAKWSIEYEKKNEDIPPPHKYMEFLANFNKAVDAYLLANKA	346	39.002	6.8	18	52736605	43899628	43905114	0	A0A6A6LVT4	90.8	346/139	Bet v I/Major latex protein domain-containing protein
27	XP_021646522.2	MLP-like protein 28	MSLKGKLETVLELKATPEQFFNVWAKQAHQIPNHTPSNIQAVQVHEGDWETGGSIKIWNYTTPDGKAEIFKEQVELDEVNKKIVLVGLEGDVMKSYKVFKPIYSLAPKGQGCLATCVIEYEKLNENVPTPHIYMDFMTGFTKEIDAGLVGAK	152	17.0126	5.57	18	52736605	43959472	43960356	0	A0A6A6LVM1	92.8	100	Bet v I/Major latex protein domain-containing protein
28	XP_021652460.2	MLP-like protein 328	MALEGKLETLLDLKSSPEKFLTLWKKQAYEVPNLTPTNIQGVHVLEGDWVTSGSIKVWNYTIDGKAEVFQEKIELDEEKNIVTLIGLEGDVFKIYKVYTVIWELTTKDQGSLAKLTLEYEKLNENVPVPDNYMDFWISVTKDIDEGISK	149	17.0585	4.59	12	99447968	20957786	20958704	0	A0A6A6L7Y9	100	100	Bet v I/Major latex protein domain-containing protein
29	XP_021657205.2	MLP-like protein 28	MALKGNLETVLQLKSSPEKFLSVWKGQAHQVPNHTPTNIQGVDVHEGDWVTSGSIKVWKYTVERKSEVFKEKVIVDDEKKTVTLIGLEGDVFKIYKVYNVIWQLTPKGQGSLATIILEYEKLNENVPAPDIYLDFVIRITKDIDEGISNA	150	16.9565	5.63	15	77018324	58904636	58905434	0	A0A6A6MSK9	98.7	100	Bet v I/Major latex protein domain-containing protein
30	XP_021658364.1	uncharacterized protein LOC131168728	MAFVTATAGVQVLIKSLPDTFWTKIQDSANSFPEAAPNLYSSIAVSGTGVRKVEYGPDSQNIKNSSELITENSRGKLAYTVTDGDILQKYKVKTFQAEIIYPNTGKWVEWIWTYNYLPEDKTRILELDEEIAVITVKTLAKLDSYIQNKLT	151	16.9743	5.21	2	125487288	114323468	114324377	0.0066	A0A6A6NJK4	87.4	100	Bet v I/Major latex protein domain-containing protein
31	XP_021658365.1	uncharacterized protein LOC110648447	MAFVTATAGVQVLIKSQPDTFWTKIQDSANSFPQAAPSLYTSILISGTGVRKVEYGPDSQNIKTSSELITENSLGKLAYTVTAGDILQKYDVNNFQAVIIHPNSEKWVGWTWTYNYLPENKARALQLDAEIAVIAVKTLTELDNYIQNKST	151	16.7049	5.32	2	125487288	114358949	114359903	0.0084	A0A6A6NJD3	94.7	151/147	Bet v I/Major latex protein domain-containing protein
32	XP_021660170.1	uncharacterized protein LOC110649780	MAFVTANAGVKVNIKSQPDAFWTHIQLSTNWFRVAVPDLYTSIVLPDPSNSAVRTVTYGQSSQNIKSSTERITENSQAKLTYTVTAGDILQKYKVNTFQATILYPNDKWVEWNWTYNYLPEDQKNVIDLDADIAEIAAKTLAKLDNYLKKQ	151	17.1393	6.56	16	72357948	21423272	21424012	0.0035	A0A6A6KMV5	98	100	Bet v I/Major latex protein domain-containing protein
33	XP_021660171.1	uncharacterized protein LOC110649781	MAFVTANAGVKVNIKSQPDAFWTHIQLSTNWFRVAVPDLYTSIVLPDPSNSAVRTVTYGQSSQNIKSSTESITENSQAKLTYTITAGDILQKYKVNTFQATILYPNDKWVEWNWTYNYLPEDQKNVIDLDADIAEIAVKTLAKLDNYLKKQ	151	17.1123	5.76	16	72357948	21428770	21429325	0.0035	A0A6A6KMV5	100	100	Bet v I/Major latex protein domain-containing protein
34	XP_021661642.2	MLP-like protein 328	MLAYQICAIDNLYCDIEAMALKGKLETVLDLKSSPEKFLSLWKEQAYQVPNLTSTNIQGVHVLEGDWVTPGSIKVWNYTIDGKAEVFQEKIELDEEKKIVRIIGLEGDVLKIYRVCTGTWELTPKDQGSLAKLTLEFEKLNENVPVPHNYMDFVISMTKDIDEGISK	167	18.9699	4.76	12	99447968	20945950	20946869	0	A0A6A6L9G1	99.3	167/149	Bet v I/Major latex protein domain-containing protein
35	XP_021663662.2	MLP-like protein 329	MALKGKLETLLELKSSPNKFLSLWKEQAHQVPNHAPTNIQGVHVHDDDWVTPDSIKVWRYTIDGRAEVFKEKIEFDEEKKIVTIIGLEGDVFKICKVLIVTWKLTPKGQGSLAKVTLEYEKLNENVHVPYKYLDFVISMTRDIDEGISKRFFSPIFLPFMSTKTLWLTLMTPP	173	19.9893	6.97	12	99447968	20844614	20846161	0	A0A6A6L9G1	78.5	173/149	Bet v I/Major latex protein domain-containing protein
36	XP_021665780.1	MLP-like protein 423	MQVIDPSLVHLISFVHHPNMASSGKLDVEVHIKSSPDKFWNSIRNSTTLFPKVFPDQYKNIQVLEGDGKAPGTVRLFTYAEGSPLVKVSKERIDVVDEATKHVAYSVIEGDLLKFYKIFKGFIFVCPKENGESLVKWSCEYEKASDDVEVPHVIKDFVVKNFKEVDEYIQDQKA	174	19.7936	5.87	2	125487288	107904041	107904845	0	A0A2C9VUN0	89	174/155	(M. esculenta) Bet v I/Major latex protein domain-containing protein
37	XP_021674161.1	major allergen Pru ar 1	MVVSTFTQEYTSPVAPSRMFKALILDSNILIPKLLPQFIKSVDVIQGSEGTGTIEQVNFTEASDLKYVKNRIEELDKDNLVCKYTLIEGDPLGDKLDSIAYEVKFEAASDGGSICKITSNYITIGDFTIEEEAIKDGKDKALGIYKVVEAYLLENPHVYA	160	17.7222	4.56	15	77018324	75466951	75467739	0	A0A6A6KMA0	95.6	100	Bet v I/Major latex protein domain-containing protein
38	XP_021674180.1	major strawberry allergen Fra a 1.08	MGVILYEGQVASKVPPAKLFKKFVLESLTLLPKVLPQALESVVNLQGDGGPGTIRQVHFSNGSFVKETVDAIDKENFIFDYSVIEGDRSFMSKELEKICFQIKIEASPDGGSICKRSSKSYAREGVDVNEEEIKAAQEKIMEAFVGIFKVFEAYILANPYD	161	17.8475	5.03	15	77018324	75701315	75702090	0	A0A6A6M3N6	100	161/373	Bet v I/Major latex protein domain-containing protein
39	XP_021674182.1	major allergen Pru ar 1-like	MGVVSYELIVTSPIPPAKLYKALVLDSDILLPKIVPQAIKSVEILEGDGGPGTIKKVTFGEGSQFKYSKNKIEAIDKENLKFSHSVIEGDMLMNGIEKITYDIKFQQSPDGGCICKESSNYYTISDFELNKDQLKAGKEKALGMFKAVEAYLLANPDAC	159	17.4292	5.27	15	77018324	75648799	75649386	0	A0A6A6KM18	93.7	100	Bet v I/Major latex protein domain-containing protein
40	XP_021674183.2	major allergen Pru ar 1-like	MGVLTFEREMATTIPPTKMFKVFVLEADTAIPKILPQVVKNVEILEGNGGPGTIKKTSFAEGREVKYVQTQIDATDKDNFTHCYSAIGGDPWMDALEKVSYEIKMVSSSDGGSIIKTTTKYYPKENGEINEDQIKIGAEKALALFKAVEAYLLANPDAYN	160	17.6041	4.99	15	77018324	75540740	75541714	0	A0A6A6MLI5	96.9	100	Bet v I/Major latex protein domain-containing protein
41	XP_021674185.2	major allergen Pru ar 1	MGVVSYELIVTSPIPPAKLYKALVLDSDILLPKIVPQAIKSVEILEGDGGPGTVKKVTFGEGSQFKYSKHKIEAIDKKNLKFSHSVIEGDMLMNVIEKITYYIKFQQSPDGGCICKESSNYHTIGDFKLNKDQLKAGKEKALGMFKAVEAYLLANPDAC	159	17.4704	8.31	15	77018324	75507756	75508343	0	A0A6A6KM18	93	100	Bet v I/Major latex protein domain-containing protein
42	XP_021674186.1	major allergen Pru ar 1	MGVLTFQKETATAIPPAKMFKVFVLEADTAIPSIVPQAVKSVEIIEGNGGPGTIKKTTFAEGKEYKYIKTKVEAVDKDNFKNSYSIIEAEPKLDVIEKISYEIEIVASPDGGSIIKSTSKYFPKGNSQINEEQVKTGAEKALGLFKAVEAYLLANPDAYN	160	17.397	5.37	15	77018324	75671362	75672199	0	A0A6A6MJD2	95.6	160/155	Bet v I/Major latex protein domain-containing protein
43	XP_021674187.1	major allergen Pru ar 1	MGVVTNQTEFPSAIPPAKLFKVFLLDAHKTIPKIVPQAIKSIEIIEGDGGSGSIKKTTFAEGKDIKYIKHKVDFVDKDNFIYNYTAIEADPWLEGLEKVSYETQIVPSPDGGSISKCTTKYYPKGDSKIDVDKIKEGELKASGLFKAVEAHVLANPDAYN	160	17.5661	5.94	15	77018324	75491951	75493005	0	A0A6A6MNG7	100	100	Bet v I/Major latex protein domain-containing protein
44	XP_021674189.1	major allergen Pru ar 1	MGVLTFEREMAAAIPPTKMFKVFVLEADTAIPKILPQVVKNVEIIEGNGGPGTIKKTSFAEGREVKYIKTQIDATDKDNFTHCYSAIGGDPWMDALEKVSYEIKMVSSSDGGSIIKTTTKYYPKENGEINEDQIKIGAEKGLALFKAVEAYLLANPDAYN	160	17.5441	5.13	15	77018324	75505725	75506743	0	A0A6A6MPL5	100	100	Bet v I/Major latex protein domain-containing protein
45	XP_021674190.2	major allergen Pru ar 1-like	MGVFIYSDEYTSPISPARLFKALVLDSNNLIPKLMPQVVKSVEFVQGDGGVGSIRQINFQEGHQVKHVKNRIDAIDPENFSYTYSLVDGHGLLDKLETVLYEVQFLPGPDGGSINKMKSTYHTKGDIVLSDEEIKAGKEKALGMYKAVEGYLRQNPDAYA	160	17.7552	5.54	15	77018324	75468417	75469586	0	A0A6A6MJC6	81.2	100	Bet v I/Major latex protein domain-containing protein
46	XP_021674191.1	major allergen Pru ar 1-like	MGVVTLEKEITVAIPPAKTFKVFVLESDTAIPSILPQAVKTVEIIEGNGGPGTIKKITFGEGGDFKYMKSKVEVVDKDTLTHCYSVIGGDPWSDLLEKISYENKIVASPDGGSIIKCTSKFFPKGNAELDKEKAKARAEKTWQIFKTVEAYLLANPDAYN	160	17.4601	5.92	15	77018324	75674297	75675279	0	A0A6A6MPL5	66.2	100	Bet v I/Major latex protein domain-containing protein
47	XP_021674287.1	major allergen Pru ar 1	MGVITCEWQVATTVPPAKMFKTFLLDSEILLPKICPRAIKSVVILEGDGGPGTIKQINFNHGSELSHVKERIDAIDKENLTYDYSVIGGDPALLNKALDKISFQIKVESSPDGGSIFKRSSKSYTIDGAEVNEEEIKAGQEKAMEAFVGIFRAFEAYILANPDV	164	17.9376	4.99	5	116300341	92434767	92436168	0	A0A6A6MUJ4	76.6	164/131	Bet v I/Major latex protein domain-containing protein
48	XP_021679651.1	MLP-like protein 423	MACEIACAGGVTREMEMEYETTGNGGVTVKIKSPPAAFWSAIRNSTVMFPIAIPDLYISIIPNPKNLKERQVKYGPRSPNIKSSTEEITANTEEVFIYRVTGGDIPFKYHVHDFKAIISYPIMPHVSWAWTYKHSPHDQSSASKLNADMAAIAKQTLEELDNFLLIKST	169	18.8656	6.51	12	99447968	4223745	4224958	0	A0A6A6MD18	77.2	169/184	Bet v I/Major latex protein domain-containing protein
49	XP_021679695.1	uncharacterized protein LOC110664359	MACEIASAGGVTRKMEMASETEGKGEVTVMIKSQPDVLWSAIRTSTIMFPVAIPDLYTSITPNPKNSEERQVTYGPSSPNIKSSTEVITENTEEVFIYRVTGGDIPSKYHVHDFKAIISYPIMQRMSWTWTYRYSPDHQTSASKLNADMADIAKQTLEKLDNFLRIKST	169	18.9766	5.93	12	99447968	4212098	4213211	0	A0A6A6MD18	98.2	169/184	Bet v I/Major latex protein domain-containing protein
50	XP_021679696.2	uncharacterized protein LOC110664360	MASKTETGTGGVTVTIKSSPEVYWMELQNSTIIYPFAIPELYTSITPNPKNPNERTITYGPNSPNFKTSTEITDNKEKAIVYRVTAGDIPSKYHVLDFKAVIFYPKDNNVAWTWTYNYASDQKQSASKFEAAMEDIAKRTLQKLDQVDSNTALSKLAILN	160	17.9552	6.59	12	99447968	4205195	4206118	0	A0A6A6MD18	63.7	160/184	Bet v I/Major latex protein domain-containing protein
51	XP_021684606.2	phytohormone-binding protein CSBP	MTKEVKTQAKIGVGLDIVWKALAKDLKSTIPSMIPNLVKDADVIEGDGGLGTVYLFNFGPDIKTMTYQKEKVSEFDESLHRIALEVIEGGHLNLGFSYYNTIFQLTATEEGETLIEVTVAYDSEIDDDTLPLKTTSSTLAFIKNLENYLVNAAS	154	16.9553	4.5	4	116662056	16214567	16215562	0	A0A6A6KCW0	95.5	154/153	Bet v I/Major latex protein domain-containing protein
52	XP_021687169.2	MLP-like protein 31	MVLLGKLEADVEVNAPADQFHDVFSCRPHHVSIMSPEKIQGCELHEGEWGKEGAVVCWNYSHDGSPKIAKEIIEAIDDVNFSTTFKVVEGDLLKDYKSFKLIVQATPKEKGSLVHWTFEYEKINENTPDPNTLLEFVVHCSKDIAAHLTQAQKN	154	17.3356	5.17	15	77018324	58700395	58701250	0	A0A6A6MW69	97.4	100	Bet v I/Major latex protein domain-containing protein
53	XP_021687171.2	kirola-like	MAQIEKLGVQTQIKSSGDKFYENLRSKAYLIPKICPEIVKDIQVLQGDWETMGSVRLWTYVAGNCEKLKETVEAVDDKTRSITFKMLEGEIVNYYKTYKPTLQVTTMGQVTLAKWTVEYEKNDEHIPPPHRYLELLHNLNKAIDAYLPTSKA	152	17.5142	6.83	15	77018324	58728353	58729159	0	A0A6A6MWZ2	98.7	100	Bet v I/Major latex protein domain-containing protein
54	XP_021687172.2	MLP-like protein 328	MADDLKGKLETELELKSTPDQFFNFWKVQVHQAPDHTPANVQGVKVHEGDWETSGSIKIWDYTIDGKPGVFKERIEIDEENKIVKLIGLDGDVFKIYKVYNGIWHATPKGEGSLAKLTLEYEKLNETAPAPHIYMDFMISMTKDIDAGLVQA	152	17.2086	4.97	15	77018324	58720924	58721689	0	A0A6A6MVW9	98.6	152/348	Bet v I/Major latex protein domain-containing protein
55	XP_021689213.2	major allergen Pru ar 1	MSVVSYELIVTSPIPPAKLYKAFVLDSDILLPMIVPQAIKSVEILEGDGGPGTIKKVTFGECSQFKYSKHKIEAIDKESLKFSHSVIEGDILVIEKITYDIKSEQSPDGGCICKESTNYYTFGDFELNKDQLKAGKYKALGMFKAVEAYLLANPDAC	157	17.31	5.24	11	99514359	82249408	82250020	0	A0A6A6KM18	88.6	157/159	Bet v I/Major latex protein domain-containing protein
56	XP_057986158.1	uncharacterized protein LOC110642455	MTYVTAIGGVKVLIKSRPDDFWSKIQDSINSFPAAAPDIYTSITEDADPSKRHVKYGSASQNIKISTEKIDENSQEKFAYTIPEGDILQQYKVNRFQAAILYPNDKWVEWNWTYNYDQAKTDLAHRFDALFAKIVVETLAKLDNHIQKP	149	17.1042	5.9	2	125487288	107885316	107886247	0	A0A6A6K3W0	74.7	149/252	Bet v I/Major latex protein domain-containing protein
57	XP_057986570.1	major latex protein 149-like	MTLLAENINGHGPNTSNEWANLLDGAEVFKEKIMLDEEKKKELIGPEGDAFKIYKVYNGIWELIPKDQGSLAKVNLEYKKLNENVPVPDKYMDFLISMTRKLMKGSPSHKWSES	114	13.028	5.71	12	99447968	20673773	20675455	0	A0A6A6MUN4	62.2	114/158	Bet v I/Major latex protein domain-containing protein
58	XP_057986571.1	MLP-like protein 328	MAFKGKLETVLDLKSSPEKFLTLWKKQAYEVPNLTPTNIQGVHVLEGDWVPPGSIKVWNYTIDGKAEVFQEKIELDEEKNIVTLIGLEGDVFKIYKVYTAIWELTPKDQGSLAKLTLEYEKLNENVPVPHNYMDFVISITKDIDEGISK	149	17.0006	4.89	12	99447968	20750628	20751301	0	A0A6A6L7Y9	93.3	100	Bet v I/Major latex protein domain-containing protein
59	XP_057986572.1	MLP-like protein 328	MNTSVLKKNITLKGKLGTVLELKSSPEEFLNLWKDQAHQVANHSPTNIQGVHVHEGDWVTPGSIKVWNYTVDGKVEDFKEKIVLDEEKKMVTIIGLEGDVFKICKVYTAIWELITKGQGSLAKLTLEYEKLNENVPVPHNYTDLVISMTKDIDEGISMA	159	17.8806	5.54	12	99447968	21052718	21054554	0	A0A6A6L7Y9	77.7	159/149	Bet v I/Major latex protein domain-containing protein
60	XP_057986573.1	MLP-like protein 34	MHQSSPEKFLNLLKEQAHQVPNHSPTNIQGVHVHEGDWVTPGSIKVWNYTIDGRAEVFKEKIELDEKKVLTITDLEGDVFKIYKVYTAIWELTPRGQGSFAKLTLEYEKLNDNVPVPHKYIDLVISMTKDIDEGISKA	138	15.774	5.65	12	99447968	21198223	21198861	0	A0A6A6L6T8	95.8	138/189	Bet v I/Major latex protein domain-containing protein
61	XP_057992288.1	major allergen Pru ar 1-like	MGVLTFEREMATAIPPTKMFKVFVLEADTAIPKILPQVVKNVEIIEGNGGPGTIKKTSFAEDREVKYIKTQIDATDKDNFTHCYSAIGGDPWMDALEKVSYEIKMVSSSDGGSIIKTTTKHYPKENGEIDEDQIKIGAEKALALFKAVEAYLLANPDAYN	160	17.6212	5	15	77018324	75646476	75647478	0	A0A6A6MPL5	96.9	100	Bet v I/Major latex protein domain-containing protein
62	XP_057992367.1	major allergen Pru ar 1-like	MGVLTFEREMAATIPPTKMFKVFVLESDTAIPKILPQVVKNVEIIEGNGGPGTIKKTSFAEGREVKYVQTQIDATDKDNFTHCYSAIGGDPWMDALEKVSYEIKMVSSSDGGSIIKTTTKYYPKANGEINEDQIKIGAEKALALFKAVEAYLLANPDAYN	160	17.5321	5.1	15	77018324	75565201	75566122	0	A0A6A6MPL5	96.2	100	Bet v I/Major latex protein domain-containing protein
63	XP_057992527.1	major allergen Pru ar 1-like	MGVAAYDLEVTSPVPPAKLFKAFVLDNDDLIQKVIPQAISNVEILEGDGGPGTVRKVTFGEGSQFKYVKHRIEEIDKENLIYRYSVIEGDALMNVLEKISNEIKFEASADGGSICKNNSTYFTIGDFELKQEQIKAGKEKSLEIFKAVEAYLLENPDTYN	160	17.8162	4.7	15	77018324	75699269	75700048	0	A0A6A6KM18	72.3	160/159	Bet v I/Major latex protein domain-containing protein
64	XP_057992532.1	major allergen Pru ar 1-like	MGVVTLEKEITVAIPPAKTFKVFVLESDTAIPSILPQAVKTVEIIEGNGGPGTIKKVTFGEGGDFKYMKSKVEVVDKDTLTQCYSVIGGDPWSDLLEKISYENKIVASPDGGSIIKCTSKFFPKGNAELDKEKAKARAEKTWQIFKAVEAYLLANPDAYN	160	17.4071	5.63	15	77018324	75500429	75501413	0	A0A6A6MPL5	66.2	100	Bet v I/Major latex protein domain-containing protein
65	XP_057992579.1	major allergen Pru ar 1-like	MGVVSYELIVTSPIPPAKLYKALVLDSDILLPKIVPQAIKSVEILEGDGGPGTIKKVTFGEGSQFKYSKHKIEAIDKENLKFSHSVIEGDMLMNVIEKITYDIKFQQSPDGGCICKESSNYHTIGDFELNKDQLKAGKEKALGMFKAVEAYLLANPDAC	159	17.4382	5.64	15	77018324	75542798	75543385	0	A0A6A6KM18	94.9	100	Bet v I/Major latex protein domain-containing protein
66	XP_057992580.1	major allergen Pru av 1-like	MTSTVPAHRLFKAIALESDIIIPKAAPHAIKSSEIIEGDGGPGSIKKITFVEGSQFKFVKHKIEVLDKENFTYGYTIIEGCALMHTLEKISYHTKFVPTPDGGCIFKAIRKYYTKGDIEIKKDDLKTGKEKARGIFKAIEAYLLANPDA	149	16.5182	8.94	15	77018324	75473491	75474717	0	A0A6A6KJK2	86.6	149/358	Bet v I/Major latex protein domain-containing protein
67	XP_057993003.1	major allergen Pru ar 1-like	MAVVTFTDEFTSSVPAKKLFTALILDADNLIPKLMPQAFKSIETIQGNGGPGSIKKMTFAEGAGPGLTHVKHRIDALDEEKMTYSYTLIEGDVLMDKIESIAYEIKFEATPDGGCKGISVSKFHPKAGVEIEEEQVQEGKQKAMAVFKVVEAYLIANPQAYA	162	17.6163	5.11	15	77018324	75470202	75471004	0	A0A2C9UCV4	91.3	100	(M. esculenta) Bet v I/Major latex protein domain-containing protein
68	XP_057993099.1	kirola-like	MALKVKLETEVEVKVPADKAFSIFRSQIHQFPNIASHIVHKAEIHEEGNVLSLKEMVEKIDEENKSITYKVADGDGLKLYKSMKVTIQATAKNDGNSFLKYIIDYEKVKENAPDPHPYLEFGARVIKQVETHLLKA	136	15.4498	6.6	15	77018324	58736261	58738808	0	A0A6A6MS20	87.5	136/152	Bet v I/Major latex protein domain-containing protein
69	XP_057993101.1	MLP-like protein 328	MALKGNLETVLKLKSSPENFLNCWKYQEHQVPSHTPTNIQGVDVHEGDWVTSGSIKVWKYTVEGRSEIFNEKIVLDDDKMTVTLIGLEGDLLKIYGVYNVIWQLTPKGQGSLAKLILEYEKLNENVPAPRIYLDFVTRIAKDIDEGISKA	150	16.9915	5.39	15	77018324	58916001	58917412	0	A0A6A6MSK9	83.3	100	Bet v I/Major latex protein domain-containing protein
70	XP_057994816.1	uncharacterized protein LOC131174817	MAFVTANAGVKVNIKSQPDAFWTHIQLSTNWFRVAVPDLYTSIVLPDPSNSAVRTVTYGQSSQNIKSSTERITENSQTKLTCTVTAGDILQKYKVNTFRL	100	11.1116	9.52	16	72357948	20930126	20930838	0.0035	A0A6A6KP63	100	100	Uncharacterized protein
71	XP_058000296.1	norbelladine synthase	MRGQQSVETPVGVPATIVWDAYRGLELGRLVDQLLGDVIGKVEVVQGDGGVGTIIKLTFPPGTPGIGYLKEIFTKIDDDNRVKETELIEGGYKDLGFDLFRCRLEIIEKDAKSSIIRSTVEYEIDDTKPELASFVSIKHFELMAETIGKYLTDKKSIK	158	17.5372	4.92	3	118397776	103325968	103327295	0	A0A6A6M0B6	99.4	100	Bet v I/Major latex protein domain-containing protein

## Sheet: Table S7 Clone GT-1 
Table S7 The PR-10 homologous proteins identified in the genome of rubber tree clone GT-1
	Accession	Name	Sequence	Length (aa)	ExPASy predicted		Chromosome	Chr length	Location on Chr		SignalP 6.0	BLASTp in UniProt (August 2023)				Possible PR-10 group based on PhyML
					MW	pI			Start	End		Hit UniProt Accession	%identity	%coverage	Name in UniProt
1	KAF2283481.1	hypothetical protein GH714_010458	MTGALQSIHVCRYMNQLPHLAERSEEIYKIIINDLEMTLTKALTMESQMLTGEESDKMNIKRSRGDLDEIIDIQPTNTLTPFNIESLGFDLDPLGIVHPKAEMTFVTANCGVKVLIKSQPDAFWSKVQESKNSFPAAAPDIYKSITDDARTPGKREVEYGSAVLNFKKSIEQITENSQENFTYKVDEGDIPRQYNFNGFRAAILYPNDKWVEWTWSYNYDQAKKDLALRFDALFAKIAVETLAKLDNHIQKP	252	28.7656	5.15	12	82641817	56359622	56363302	0	A0A6A6K3W0	100	100	Bet v I/Major latex protein domain-containing protein	Uncharacterized protein
2	KAF2285606.1	hypothetical protein GH714_005749	MICEGEDKGEETLPEEDTDAKTCEGSAALVILSHGSWELPILSILFNQIAMTFSFQPLKIIGKLTKSNDASDVKSANASDVSSHDGSSKIAMEITEAIDDVNLLTTVKVIKGDPKDYQSFKAIVQATLKW	130	14.076	4.56	3	90726189	2479249	2486486	0	A0A6A6KBV2	100	100	Bet v I/Major latex protein domain-containing protein	MLP-like protein
3	KAF2285952.1	hypothetical protein GH714_009151	MTKEVKTQAKIGVGLDIVWKALAKDLKSTIPSMIPNLVKDADVIEVMVALVQSISSTLALKEKVSEFDESLHRIALEVIEGGHLNLGFSYYNTIFQLTATEEGETLIEVTVAYDSEIDDDTLPLKTTFYVSFHQEPGKLFGQCWFLDVFH	150	16.7692	4.64	3	90726189	11914609	11915441	0	A0A6A6KAV0	100	100	Bet v I/Major latex protein domain-containing protein	Phytohormone-binding protein
4	KAF2285953.1	hypothetical protein GH714_009156	MTKEVKTQAKIGVGLDIVWKALAKDLKSTIPSMIPNLVKDADVIEVMVALCTVYLFNFGPDIKTMTYQKEKVSEFDESLHRIALEVIEGGHLNLGFSYYNTIFQLTATEEGETLIEVTVAYDSEIDDDTLPLKTTSTLAFIKNLENYLVNAGS	153	17.0145	4.56	3	90726189	11895597	11896414	0	A0A6A6KCW0	100	100	Bet v I/Major latex protein domain-containing protein	Phytohormone-binding protein
5	KAF2289126.1	hypothetical protein GH714_029022	MGVVSYELVVNSPIPPAKLYKALVLDSDILLPKIMPQAIKSVEILEGDGGPGTIKKVTFGEGSQFKYSKHKIEAIDKENLKFRHSVIEGDMLMNVIEKITYEIKFEQSPDGGCICKESSSYYTIGDFELNKDQLKAGKEKALGMFKAVEAYLLANPDAY	159	17.6124	5.48	8	99804787	96758046	96758700	0	A0A6A6KM18	100	100	Bet v I/Major latex protein domain-containing protein	Major allergen Pru ar 1 protein
6	KAF2289127.1	hypothetical protein GH714_029025	MGVVSYEMVVNSSVPPAKLYKASVLDAEVLLPKLVPQAIKSSQFKYMKHKVDAIDKENFTFSHTVFEGDMLMNAIEKITYDIKFEQSPDGGSICKEGCKYYTIGDYELNIEQLKAAKERRLGLFNAIEAYILANPDTF	138	15.5559	5.41	8	99804787	96755735	96756350	0	A0A6A6KK10	100	100	Bet v I/Major latex protein domain-containing protein	Major allergen Pru ar 1 protein
7	KAF2289129.1	hypothetical protein GH714_029033	MGVLTYETEVATGIPPTKMFKVFVLDADNIIPQILPQAIKSIEILEGNGGPGTIKKTTFAEGNEFKYVKNKIEAIDKDNFTYSYTSIEGEPWIDTLEKVYYEVKIVPSADGGSICKTTSKYYSKVIVRSMKPLSRLVKKKSWECSRLLKPISWQILVPTTKNPIIIVGS	169	18.9121	9.07	8	99804787	96743009	96743614	0	A0A6A6KNV8	100	100	Bet v I/Major latex protein domain-containing protein	Major allergen Pru ar 1 protein
8	KAF2289131.1	hypothetical protein GH714_029045	MGVLTYEAEVATGIPPTKMFKVFVLDADNIIPKILPQAIKSIEILEGNGGPGTIKKTTFAEGSEFKYVKNKIEAIDKDTFTYSYSSIEGEPWIDTLEKIYYEVKIVPSADGDPFARPQANTTQRVMLRSMKLLSRPVKKKSWQCSRLLKPTSWQILMPTTKRIPLSDREICSIPVFRLLCLKLIDYAFLYSTFSLANLATMGVFTYEEEVTSTVPAYRLFKAIALESDIIIPKVAPHAIKSSEIIEGDGGPGSIKKITFAEGSQFKYVKHKIEKLDKESFTYGYTIIDGDALAHTLEKISYETKFVPTPDGGCICKGISKYYTKGDFEIKEEDIKVGKEKARGMFKAIEAYLLANPDA	358	40.0605	8.33	8	99804787	96723640	96728097	0	A0A6A6KJK2	100	100	Bet v I/Major latex protein domain-containing protein	Major allergen Pru ar 1 protein
9	KAF2289133.1	hypothetical protein GH714_029049	MGVSTFTQEYTSPVAPSRMFKALILDSNILIPKLLPEFIKSVQVIQGGEGAGTIEQVNFTEASDLKYVKNRIEELDKDNLVCKYTLIEGDPLGDKLDSIAYEVKFEAASDGGSICKITSNYITIGEFSIEEEAIKDGKDKALGIYKVVEAYLLENPHVYA	160	17.6341	4.59	8	99804787	96721234	96721849	0	A0A6A6KMA0	100	100	Bet v I/Major latex protein domain-containing protein	Major allergen Pru ar 1 protein
10	KAF2289239.1	hypothetical protein GH714_031893	MVVGYCNGLLLCTTGNKGCATIDSNLKFKVVRIPLDDLIAKCEFAVEVFSSETGQSPDSVVSSPKPIYWSIRPTNAVVYNGLLRWMTRGNEIVVYDSYSDRVVLLVEKPKKAYKIHGSELSHVKERIDAIDKENLTYDYSVIGGDPALLNKALDKISFQIKVESSPDGGSIFKRSSKSYTIDGAEVNEEEIKAGQEKAMEAFVGIFRAFEAYILANPDV	219	24.2016	5.36	8	99804787	27121510	27124001	0	A0A6A6KP71	100	100	Bet v I/Major latex protein domain-containing protein	Major allergen Pru ar 1 protein
11	KAF2290293.1	hypothetical protein GH714_008583	MAFVTANAGVKVNIKSQPDAFWTHIQLSTNWFRVAVPDLYTSIVLPDPSAVRTVTYGQSSQNIKSSTERITENSQAKLTYTVTAGDILQKYKVNTFQATILYPNDKWVEWNWTYNYLPEDQKNVIDLDADIAEIAAKTLAKLDNYLKKQ	149	16.9381	6.56	2	61756901	15359478	15360027	0.0165	A0A6A6KQH0	100	100	Bet v I/Major latex protein domain-containing protein	Uncharacterized protein
12	KAF2295410.1	hypothetical protein GH714_032799	MAQLAQLSKLERQIGIKTTPDKFYSFFKNNMPRFPQMFQSNIKSFEVVGGGEVKTGSITSWKYCLDGSPVMGGKVRFETMDDARKTFVFDVVEGDVLKVYKSFKAKVEIGSDCVKWTLEYEKTNNDIPNPDAYLGLAAKISKGIDVHLCQ	150	16.8785	8.69	7	100633993	8842011	8842776	0	A0A6A6L244	100	100	Bet v I/Major latex protein domain-containing protein	MLP-like protein
13	KAF2297101.1	hypothetical protein GH714_017231	MALKGKLETVLDLKSSREKFLSLWKEQADEAPNLTPTKYSRSSCPRRKEQAHQVPNHSPTNIQGVHVLEGDWVTPGSIKVWNYTIDGRAEVFKEKIELDEEKKVLTITDLEGDVFKIYKVYTAIWELTPRGQGSFAKLTLEYENLNDNVPVPHNYMDLVISMTKDIDRKNLQGINERIYAGTVQSFQIK	189	21.6957	6.44	18	49052873	34127459	34134903	0	A0A6A6L6T8	100	100	Bet v I/Major latex protein domain-containing protein	MLP-like protein
14	KAF2297105.1	hypothetical protein GH714_017409	MALKGKLETVLDLKSSPEKFLSLWKEQAYQVPNLTSTNIQGVHVLEGDWVTPGSIKVWNYTIDGKAEVFQEKIELDEEKKIVRIIGLEGDVLKIYRVCTGTWELTPKDQGSLAKLTLEFEKVNENVPVPHNYMDFVISMTKDIDEGISK	149	16.9115	5	18	49052873	34393367	34394028	0	A0A6A6L9G1	100	100	Bet v I/Major latex protein domain-containing protein	MLP-like protein
15	KAF2297107.1	hypothetical protein GH714_017469	MALKGKLESVLELKSSPEKFLNPWKEQAHQVPNHSPTNIQGVHVHEGDWVTAGSIKVWNYTIDGRAEVFKEKIVFDDEKKILSIVGLEGDLFKIYKVYTVSWELKPKSQGSLAKVTL	117	13.2483	7.93	18	49052873	34470864	34473979	0	A0A6A6L948	100	100	Bet v I/Major latex protein domain-containing protein	MLP-like protein
16	KAF2302498.1	hypothetical protein GH714_036578	MATAIPPTKMFKVFVLEADTAIPKILPQVVKNVEIIEGNGGPGTIKKTSFAEDREVKYIKTQIDATDKDNFTHCYSAIGGDPWMDALEKVSYEIKMVSSSDGGSIIKTTTKLPKGKW	117	12.8228	7.78	4	103692890	1088429	1088900	0	A0A6A6LQH1	100	100	Bet v I/Major latex protein domain-containing protein	Major allergen Pru ar 1 protein
17	KAF2303956.1	hypothetical protein GH714_025130	MRRIAGKETVVTLVSRIASTSHGSQFKYSKHKIEAIDKENLKFSHSVIEGDMLVIEKITYDIKFEQSPDGGCICKESSNYYTFGDFELNKDQLIKAGKYKALGMFKAVEAYLLANPDAC	119	13.3643	7.69	16	83331814	72183041	72186190	0	A0A6A6LVA3	100	100	Bet v I/Major latex protein domain-containing protein	Major allergen Pru ar 1 protein
18	KAF2305512.1	hypothetical protein GH714_006086	MSLKGKLETVLELKATPEQYFNVLAKQAHHIPNHTPSNIQAVQVHEGDWETAGSIKIWNYTTPDGKAEILKEQVELDEENKKIVFVGLEGDVMKSYKVFKPSYSLAPKGKGCLATCVIEYEKLNENVPTPHIYMDFMTGIAKEIDAGLVGAK	152	16.9184	5.74	9	103982110	96953590	96954182	0	A0A6A6LVM1	100	100	Bet v I/Major latex protein domain-containing protein	MLP-like protein
19	KAF2305523.1	hypothetical protein GH714_006185	MSLKGKLETVLELKATPEQFFNVLAKQAHQIPNHTPSNIQAVQVHEGDWETGGSIKIWNYTTPDGKAEIFKEQVELDEVNKKIVLVGLEGDVMKSYKVYKASYSLAPKGQGCLATCVIEYEKLNENVPTPTSTWIS	136	15.1523	5.62	9	103982110	97121621	97122164	0	A0A6A6LZH5	100	100	Bet v I/Major latex protein domain-containing protein	MLP-like protein
20	KAF2305524.1	hypothetical protein GH714_006188	MSLKGKLETVFELKATPEQYFNVWAKQAHQIPNHTPSNIQAVQVHEGDWETAGSIKIWNYTTPDGKAEILKEQVELDEENKKIVFVVLEGDMMKSYKVFKSSYSLAPKGQGCLATCVMEYEKLKERPHSTYLHGSHDCVSLALPLHQIKVILFIDTRKTTMSLKGKLETVLILKATPEQFFNVWAKQAHQIPNHTPSNIQAVQVHEDGKAEIFKEQVELDEVNKKIVLVGLEGDVMKSYKVFKPFFSYTKGPGLFGDLCY	260	29.5301	6.8	9	103982110	97129255	97133345	0	A0A6A6LX05	100	100	Bet v I/Major latex protein domain-containing protein	MLP-like protein
21	KAF2305525.1	hypothetical protein GH714_006189	MSLKGKLETVLELKATPEQYFNVLAKQAHHIPNHTPSNIQAVQVHEGDWETAGSIKIWNYTTPAEILKEQVELDEENKKIVFVGLEGDVMKSYKVFKPSYSLAPKGKGCLATCVIEYEKLNENVPTPHIYMDFMTGIAKEIDAGLVGAK	149	16.6181	5.73	9	103982110	97140348	97140938	0	A0A6A6LYR0	100	100	Bet v I/Major latex protein domain-containing protein	MLP-like protein
22	KAF2305530.1	hypothetical protein GH714_006219	MNLFGKLEVDEEANAPADHFHEVFSCRPHMYLIRPEKIQGCDLHEGEWGREGTVICWNYSHDGSPKVAKQLIEAIDDVNFSTTFKVIEGDLLNDYKSFKATVQATPKGEGSLVHWTFEY	119	13.5762	4.99	9	103982110	97209060	97209525	0	A0A6A6LVP5	100	100	Bet v I/Major latex protein domain-containing protein	MLP-like protein
23	KAF2305531.1	hypothetical protein GH714_006265	MAQIEKLEVQTEIKSSAAKFYEILRSKAYLIPKICPDYVKDIQALQGDWDSVGSVRLWTYVADEQSRTITFNILEGEIMKHYKTYKPIVQVTTIGPGSLAKWSIEYEKKNEDIPPPHKYMEFLANFNKAVDAYLLTNKA	139	16.0095	6.74	9	103982110	97344040	97345168	0	A0A6A6LVT4	100	100	Bet v I/Major latex protein domain-containing protein	MLP-like protein
[truncated: 44 more rows]

## Sheet: Table S8 Two clones
Table S8 The identical PR-10 proteins identified in the both genomes of rubber tree (isolate MT/VB/25A 57/8 and clone GT-1)
[truncated: 8 more rows]

## Sheet: Table S9 GO terms
Table S9 The predicted GO terms according to the UniProt database of the identified rubber tree PR-10 proteins from clone GT-1
[truncated: 119 more rows]

[truncated: 3 more sheets: Table S10 3D Structure, Table S11 Hydrophobic and Vol, Table S12 PCA]
